# Supplementary material for: A HapMap leads to a Capsicum annuum SNP infinium array: a new tool for pepper breeding
Source: Hortic Res. 2016 Jul 27;3:16036–. doi: 10.1038/hortres.2016.36 (PMC4962762; doi:10.1038/hortres.2016.36)
Supplement: Supplementary Table 1 [file hortres201636-s2.xls]

## Sheet: Sheet1
Locus_Name	Chr_V1.5	Pos_V1.5	Chr_V1.55	Pos_1.55	REF	ALT	Map_Chr	Map_Pos_cM	MarkerStatus	MinorAlleleFreq	GenTrainScore	CallFrequency	Attributes	Annotation	Type	Sequence
UC_Pep_Genomic_000105	Chr01	302398	Chr01	302398	A	G	-	-	FunctionalPolymorphic	0.0297619	0.533854	1	ID=CA01g00190	Detected protein of unknown function	Blocky_Hot	ATCCTCAGTAGTAATATTAGTATCGTAATTCTGTTCTTTGTTGAGCTGCA[A/G]TAGATAATATGACTGCCCTGCTAGTAGTACTTCTTGTGCTGGCAGTGGTT
UC_Pep_Genomic_000186	Chr01	326457	Chr01	326457	C	T	-	-	FunctionalPolymorphic	0.0654762	0.862419	1	ID=CA01g00200	Glutaredoxin family protein	Blocky_Hot	ATCGAAATATCCCTCTCACAATACAAAACCCCAAGCCCCTCAATTGCTGA[T/C]CTCACAGCATTACAAGCCTCAAAGGTCTTCCTCACACCCCTCAACGTCGT
UC_Pep_Genomic_000255	Chr01	344105	Chr01	344105	A	G	CHR01	5.731	FunctionalPolymorphic	0.125	0.658028	1	ID=CA01g00220	Nucleotide pyrophosphatase/phosphodiesterase	Blocky_Hot	CATTCTCCACCAGAGTCCATAACATCATAGAAGCCACCAGTTCCAGGCCA[A/G]TCACGCTCATGATTACCACTGCAGCAGTTCAAATATATATTTCATAGAAG
UC_Pep_Genomic_000370	Chr01	375533	Chr01	375533	G	A	-	-	FunctionalPolymorphic	0.154321	0.706707	0.964286	ID=CA01g00230	Calmodulin binding protein, putative	Blocky_Hot	CAAAGAAAAGGGAAAGGCCTCCTCCAGTCACCATTTAGTTTTACTGACAC[A/G]ATGTTTTAAGATACGTAAAAATATGGAAGCCTTGCTGTTTTTTTACTCTA
UC_Pep_Genomic_000371	Chr01	375614	Chr01	375614	A	C	CHR01	5.731	FunctionalPolymorphic	0.184524	0.883365	1	ID=CA01g00230	Calmodulin binding protein, putative	Blocky	CTTGCTGTTTTTTTACTCTATCACTAGATTTTGACTTGTGCTAGATAGAG[A/C]AAATAAAACCAGATCGCTGTTTTCAACAATATATCATATATGTTGTTCAG
UC_Pep_Genomic_000384	Chr01	379787	Chr01	379787	T	C	-	-	FunctionalPolymorphic	0.107143	0.805463	1	ID=CA01g00240	Detected protein of unknown function	Blocky_Hot	TCGTTATCATCATCCATTCCACGATTCCAACCAGACATCGAAAGTGTAAG[T/C]GATGTAAATGAGCCATTGTTGCTAATACCATCACTAAGTCCGTCTTTTGA
UC_Pep_Genomic_000416	Chr01	387477	Chr01	387477	G	A	CHR01	5.731	FunctionalPolymorphic	0.14881	0.621768	1	ID=CA01g00250	Detected protein of confused Function	Blocky_Hot	TCGGGAGATTGAGGCGATGAATTTGCTTATTGTTGTGGTGAATTCGGAGA[A/G]CAGCGTGGCTGGTTTCTTCTTGAAGAGTGGGGGGGTTGTGTTGTTGATTT
UC_Pep_Genomic_000425	Chr01	391774	Chr01	391774	T	C	-	-	FunctionalPolymorphic	0.119048	0.700348	1	ID=CA01g00260	Endo-1,4-beta-glucanase	Blocky_Hot	ATAACAAAAATGTAGAGGACTAAGTTTGCTTCATTACCTTTTGTGCAGTA[T/C]GGAGTAATGTAGAGGAATAAGAAGGGTCAGAATCTTTGAACACAATAGAG
UC_Pep_Genomic_000649	Chr01	439672	Chr01	439672	C	A	-	-	FunctionalPolymorphic	0.272152	0.931649	0.940476	ID=CA01g00270	Detected protein of confused Function	Blocky_Hot	AGCTAGAAAAACAAGAGTAATTTAATTTGTATGCTAAGAATAAACCGTAG[A/C]ATTATTAGGGGAGTACTTATAACATGTATTTGTCACCCTTGTCTGTGTAT
UC_Pep_Genomic_000650	Chr01	440108	Chr01	440108	A	C	CHR01	5.731	FunctionalPolymorphic	0.195122	0.80496	0.97619	ID=CA01g00270	Detected protein of confused Function	Blocky	AAAGTTATTATAGATAGAAATCGCTTGAATAGAACCCAGATTTTGAGAGT[A/C]TTTTAGGAGTTCTTGCAATATAAGAAGCGGTGGGAAAATAAAAGTTATTG
UC_Pep_Genomic_000688	Chr01	449085	Chr01	449085	G	A	-	-	FunctionalPolymorphic	0.297619	0.892335	1	ID=CA01g00280	DNA binding protein, putative	Blocky_Hot	AATCACAACATCTTGTATCATCATGTCCTTCACACTTGCAACACTTGCAT[A/G]GTGAATCTGTAACTCCAACTCTCTCAACACGTTCATCAATCTGGCACATG
UC_Pep_Genomic_001018	Chr01	511089	Chr01	511089	T	G	-	-	FunctionalPolymorphic	0.244048	0.882288	1	ID=CA01g00310	Ubiquitin fusion protein	Blocky_Hot	TTGTTGGTCCGGTGGAATTCCTATAGCACAAAAAAATTACACACACAAAA[T/G]CATAAGCTTATACGCTCAATAATAAAAAAAAAAAAACATGAATGCATTTG
UC_Pep_Genomic_001090	Chr01	528462	Chr01	528462	C	T	-	-	FunctionalPolymorphic	0.244048	0.646562	1	ID=CA01g00320	Cystathionine gamma-synthase, putative	Blocky_Hot	CCTGGTGATATCCCAGCCAGCTCCTTCTCTTCATTGTTCATCTCGCTGCT[T/C]GTGCTAGAGCCCGAGCACGACATGAGGGTCTCGTAATAGCCCAAACTCAC
UC_Pep_Genomic_001180	Chr01	545632	Chr01	545632	A	C	-	-	FunctionalPolymorphic	0.289157	0.838929	0.988095	ID=CA01g00340	Detected protein of unknown function	Blocky_Hot	GCCCATGGGAAATCCCAGCTCTTTCAGAAGCTCGACAGAATGACCATAGC[A/C]CTCTTCAGCTCCATATACAATTTCTGCTCCTGCGCGCTCATCTTGGCATG
UC_Pep_Genomic_001248	Chr01	561662	Chr01	561662	A	G	-	-	FunctionalPolymorphic	0.0119048	0.830789	1	ID=CA01g00350	Metal-nicotianamine transporter YSL1	Hot	CGATAGATCAATGCATAAGGTGCCTTGAATTCACCATTTGGGTTGCCAAT[A/G]TCAAAGGCATTGTAGAACAAAAAGAAGCTTAGTGGACCTATCACACAACC
UC_Pep_Genomic_001291	Chr01	572669	Chr01	572669	C	T	-	-	FunctionalPolymorphic	0.0119048	0.802883	1	ID=CA01g00360	Expressed protein	Hot	CATGAAAGATGGGGTTAATCAAGAGAATTGGAGGATTCATTGTAAATGCA[T/C]GTTGGAGAACGATGATTTACACGTTAAAGGAGCAGAAGTATGCGTGGCGG
UC_Pep_Genomic_001417	Chr01	607588	Chr01	607588	T	C	-	-	FunctionalPolymorphic	0.220238	0.831163	1	ID=CA01g00390	At5g41960	Blocky_Hot	GAGCTGAAATCGGATAGCCATGGAGTAACCAAGAGGTCATAAGTTCAAGT[T/C]ATGGAAACAACACCTTGCAGAAATGTTAGGTGAGGCTGCCTATAACAGAT
UC_Pep_Genomic_001420	Chr01	607924	Chr01	607924	C	A	-	-	FunctionalPolymorphic	0.220238	0.759168	1	ID=CA01g00390	At5g41960	Hot	CTGCATATAATATACCCTTGAGGTCCGGCCATGCATAACACATTAGCACT[A/C]GCTTAGTGCACCGAGCTGTTATTTTTTCTTTTTAAATTTATTTAATATAG
UC_Pep_Genomic_001436	Chr01	614468	Chr01	614468	A	G	-	-	FunctionalPolymorphic	0.244048	0.831365	1	ID=CA01g00400	ATPase family AAA domain-containing protein 1	Hot	TCTACTCTAATGAGCAAGTGGTTTGGTGATGCCCAAAAACTCGGTAATTC[A/G]AATTTTCTTCGCATCGCTAGCTAAGTTGTTACTAGAAGTCTAATTGGATT
UC_Pep_Genomic_001441	Chr01	617428	Chr01	617428	C	A	CHR01	6.289	FunctionalPolymorphic	0.279762	0.785071	1	ID=CA01g00410	At4g24090	Hot	AGCAAACTGAACCTGTGATCTTGTCAATCAATTACTCGGCTAATTGAACC[A/C]TTGATCTAATCAGTACGCCCTGGGGTAGGCCATACTGAACCCGCCATATT
UC_Pep_Genomic_001510	Chr01	752788	Chr01	752788	T	C	-	-	FunctionalPolymorphic	0.0119048	0.891861	1	ID=CA01g00510	TT2 like MYB transcriptoin factor	Hot	ACTTTTGACCTACTGGAGCATGAGCTTTGACTTTATGTATATATAGTAGA[T/C]ATTGATTTTTTAAAAAATTTTATGTTTGTTACTTTATATTATAAAGCTTC
UC_Pep_Genomic_001516	Chr01	784831	Chr01	784831	T	C	CHR01	6.848	FunctionalPolymorphic	0.0892857	0.891552	1	ID=CA01g00530	Alpha,alpha-trehalase, putative	Hot	TCATAAAGAATACCTTGTTTCTTCTCTGGCAACTCTTTAATTCTAACTAT[T/C]CAGATGACATGTTTAAGACTACAAGATTCAAACGTTTTCTTATTTACTTT
UC_Pep_Genomic_001545	Chr01	832136	-	-	G	A	-	-	FunctionalMonomorphic	0	0.421369	1	ID=CA01g00570	Luminal-binding protein 5	Blocky_Hot	CCCAGAGCAGACAATATCACTAGTGGGTTGGGCAGAGACAGGGGTATCTC[A/G]GGCCTGTGTGGTTCAGGATGCCCATCGCGGCCAGGGCCAGGGCCAAGGCC
UC_Pep_Genomic_001619	Chr01	1103101	Chr01	1103101	G	A	CHR01	4.607	FunctionalPolymorphic	0.184524	0.887322	1	ID=CA01g00700	Detected protein of unknown function	Blocky_Hot	TCATATATACTTCTTAGCTTAGTTTTATAAAGCACACACACTTATCTTTT[A/G]TGACGGAGCTAGAATTTTCATCGAATCGTGTGATTTTTGTTAGTGAAAGA
UC_Pep_Genomic_001893	Chr01	1269030	Chr01	1269030	G	A	CHR01	6.848	FunctionalPolymorphic	0.238095	0.631764	1	ID=CA01g00740	Transcription factor, putative	Blocky_Hot	AACCTGATCCTTAGCACTTCCATTTGAACATGGTGGGTTTGTCCAGCTGT[A/G]TTCGGGGACACGTTCGTCAAACATAACATCTCCAGCCGGACAAAGATTTC
UC_Pep_Genomic_001991	Chr01	1292796	Chr01	1292796	G	A	CHR01	6.848	FunctionalPolymorphic	0.160714	0.896761	1	ID=CA01g00750	BZIP transcription factor 63_a04	Blocky_Hot	GCAAAAAACATGTTGCAGAAGTATACGGATATTCACCTGGTTACTCTCAA[A/G]AAGCTCAATCTTCCCTTCCTGCCAAATTGAGCAACAACTGAAAGATTATA
UC_Pep_Genomic_002047	Chr01	1310826	Chr01	1310826	A	G	CHR01	6.848	FunctionalPolymorphic	0.0952381	0.896853	1	ID=CA01g00770	Detected protein of confused Function	Blocky_Hot	CAATAACAATAACTATGTTGCAATCCCAAACAAGTCGGGACCAATTATAT[A/G]AATCATTTACGCTATCAGTAAATATAAGTTACGTATAATACCTGTTCCAT
UC_Pep_Genomic_002071	Chr01	1315722	Chr01	1315722	C	A	CHR01	4.048	FunctionalPolymorphic	0.22619	0.766164	1	ID=CA01g00780	26S proteasome non-ATPase regulatory subunit	Blocky_Hot	CCTGCACAACACCTCTATAATCAGGCAATTTCAAGAAAAAGAAACGAGCA[A/C]GTGGTGGTATAGGTCACCCTAGTAAGCAAATATTCATGGGTTAAACTGTA
UC_Pep_Genomic_002279	Chr01	1369406	Chr01	1369406	T	G	-	-	FunctionalPolymorphic	0.220238	0.795423	1	ID=CA01g00810	Transferase, putative	Blocky_Hot	TTAAAAGGAAAAGTCAAATAGATGATACTGCCAAATTAATCACCAAATAT[T/G]AGGTTTGAAATGAGAGGTTTACAATTAAAGGCAAATTAGAATCTGTGGCA
UC_Pep_Genomic_002291	Chr01	1371536	-	-	G	A	-	-	Failed	0	0	0	ID=CA01g00810	Transferase, putative	Blocky	GAAAAAATATACTATTTATACATGATTAAAATTATTTTTATGTGGTTATA[A/G]TAGATGTTACATCCCCTTCGATTTAATTTTCTTTGAATATTAAATCCCCT
UC_Pep_Genomic_002487	Chr01	1506457	Chr01	1506457	T	C	-	-	FunctionalPolymorphic	0.0119048	0.501733	1	ID=CA01g00870	Detected protein of unknown function	Blocky_Hot	TTTCTAATATTGATTCTCATCTTTGGCTTAATTGTTCTTGATTTGGTATT[T/C]GTTCTGTGTTTGATGTTGTTTGTAGTAAAATATTTTGACCAATAGGTGGA
UC_Pep_Genomic_002496	Chr01	1514182	Chr01	1514182	A	G	CHR01	7.407	FunctionalPolymorphic	0.0952381	0.585311	1	ID=CA01g00880	Electron transporter, putative	Blocky_Hot	AACGTGCGACGCACGCCACCTAGCGACGTCGTGTAGACAACCAATGAGTC[A/G]TCGCCACGTGGCGGACACTTTTCGGGGTAGTCATGTAAAGGATTAAACTT
UC_Pep_Genomic_002516	Chr01	1520704	Chr01	1520704	G	A	-	-	FunctionalPolymorphic	0.0714286	0.804367	1	ID=CA01g00890	RNA polymerase II transcriptional coactivator KELP	Blocky_Hot	CCTAGCTTTTCTGAAGCCATTTTTCGGACTATGAGCTCAGAAACTTCATC[A/G]AGGTTACTGGATTTGAGGATTTCGAGGACTGTTTCTTCAATTTTGATGGA
UC_Pep_Genomic_002526	Chr01	1522894	Chr01	1522894	C	T	CHR01	4.048	FunctionalPolymorphic	0.136905	0.909214	1	ID=CA01g00900	RNA polymerase II transcriptional coactivator KELP	Blocky_Hot	AACAAAATAACCAATGTAATCCCAAACAGTTAGGTCTAAGGAGGATAGAG[T/C]GTACGCAGACCGTACCCGGTTATCCCTATAACTTGGAGGCAGAGAAGTTG
UC_Pep_Genomic_002545	Chr01	1529961	Chr01	1529961	A	G	CHR01	7.407	FunctionalPolymorphic	0.202381	0.897209	1	ID=CA01g00920	F-box family protein	Blocky_Hot	CTTTACGTCTCTGATTTCCAAATCAACATTTTGCTCCCAGTTAAAAGCCA[A/G]CTGCCAGCTGCCAATGACTGCGTTGTAACTGCATCCGCCAATACATTTTA
UC_Pep_Genomic_002590	Chr01	1546559	Chr01	1546559	C	A	-	-	FunctionalPolymorphic	0.113095	0.93104	1	ID=CA01g00940	Putative F-Box protein, identical	Blocky_Hot	TTGCCCCACCGTCGATATCTAAAATGAGGCAAATTCTTGTACATTCTAGT[A/C]GTTGGGTTCCACAAAACGCGATATTCTGAATAATGGTAAAGGAAAACCAA
UC_Pep_Genomic_002608	Chr01	1553308	Chr01	1553308	T	C	-	-	FunctionalPolymorphic	0.345238	0.856027	1	ID=CA01g00960	Putative F-Box protein, identical	Blocky_Hot	ATTCTTTAAAAATCCAGCTATTTCTTTTACGACCCAAAATAAGGAGATGT[T/C]GGATATCTTCTGTGTTCTTAACAGAAAATCTAAGATGGGCCTTAGCAAAT
UC_Pep_Genomic_002618	Chr01	1559888	Chr01	1559888	T	C	CHR01	4.048	FunctionalPolymorphic	0.0892857	0.916608	1	ID=CA01g00970	Membrane protein-like	Blocky_Hot	GTAAATTTAGTTTCAAGTATCTAAGCCATTTTGGTTCAGGTAGCTTAAAA[T/C]ACTGAGCATGCTTCACATTTTCAGCAACAAAAGTTCCCAGTGGATTCCAT
UC_Pep_Genomic_002631	Chr01	1567638	Chr01	1567638	T	C	CHR01	4.048	FunctionalPolymorphic	0.125	0.942338	1	ID=CA01g00980	Cell division protein isolog	Blocky_Hot	TGTTTTGAGCAAGGCGGTATCGTGCTGCCTCAGCAGAGCAATTGTCTTGT[T/C]GTACATCTCGCGTATGAGCTCTTCTGTCTTCTTAGCAACGTCGTCATCCA
UC_Pep_Genomic_002650	Chr01	1600767	Chr01	1600767	G	A	CHR01	4.048	FunctionalPolymorphic	0.176829	0.838639	0.97619	ID=CA01g01000	Detected protein of unknown function	Blocky_Hot	AGATGACGATTATCGAGAATTCTACTCTCTTTCCAAGAAGAAAGTTTCAC[A/G]CATTTTTCTCCCGGAAGCTAGAGGACGAGAGTGTTTTCCGTCACAAGGAT
UC_Pep_Genomic_002658	Chr01	1608728	Chr01	1608728	G	A	-	-	FunctionalPolymorphic	0.160714	0.536967	1	ID=CA01g01020	Glycerophosphoryl diester phosphodiesterase family protein	Blocky_Hot	ACTGTCTTGGAATATCTATGTTCTAGTGTTTGTCTGAAGGCAAAACTTCT[A/G]GTCAATTGAGCAGGTTCACTGCCTCGAACATTTGCCTATAATGCAAAATT
UC_Pep_Genomic_002662	Chr01	1618346	Chr01	1618346	T	C	-	-	FunctionalPolymorphic	0.154762	0.328819	1	ID=CA01g01050	Detected protein of unknown function	Blocky_Hot	ATTATTAGTGATGGCATAACCCAAGTTGGCTGATAAATACGACTTAGTGA[T/C]AATTCAGGATAAATAGATTCAATTTTTCCGTTTTCAAGATTGTAAACCCC
UC_Pep_Genomic_002681	Chr01	1625268	Chr01	1625268	A	G	CHR01	4.048	FunctionalPolymorphic	0.101191	0.28553	1	ID=CA01g01060	Cytokinin oxidase	Blocky	TCGTCACTGTTCACGACCACAAAGCCTTCCACATAGTTGAACGATTCCTC[A/G]CTCATTATCAGTAACTCCGCATCACGAGTGAATTCGTCGAACTCACTGTA
UC_Pep_Genomic_002976	Chr01	1803110	Chr01	4914123	A	C	-	-	FunctionalPolymorphic	0.297619	0.421243	1	ID=CA01g01120	UDP-glucose 4-epimerase	Hot	TTGACAAATTCACAAGAACTATTCCTTTTGGTTATGTAGGAGAATTATGG[A/C]TAAATTTTTTCTTCATATGATCATATGTTTAGGTTAGATTTTTGTAGCCA
UC_Pep_Genomic_003015	Chr01	1916911	Chr01	5027924	A	G	-	-	FunctionalPolymorphic	0.0119048	0.934572	1	ID=CA01g01200	Replication factor C / DNA polymerase III gamma-tau subunit, putative	Hot	ACTTTAGACATCATTTTTGTGCCCAGGGGTTGAAGTTATATAAACTCTTC[A/G]CTGTTCTCTCTCTTTTGCACCATCTATCTCAATTTGATCGATTCTCAGTG
UC_Pep_Genomic_003248	Chr01	1967384	Chr01	5078397	A	C	CHR01	12.456	FunctionalPolymorphic	0.207317	0.828702	0.97619	ID=CA01g01230	2S albumin	Hot	GTCTTCCATCTGTTCCAACTCCTCACAGCACCTATACGTGCGTACGTTCC[A/C]AATATTATACACACATAGTATATACATACATTTATTTGAACTTAATGAAT
UC_Pep_Genomic_003268	Chr01	1973088	Chr01	5084101	C	T	CHR01	12.456	FunctionalPolymorphic	0.0963855	0.785891	0.988095	ID=CA01g01240	Calmodulin binding protein, putative	Hot	AAGCTGTAGCTATATTGGTCAGAATTCAAGCTAAGATGTGAAGAGTAGAA[T/C]AGCTTCCTTTGTTTAGACGTGACATATGGCTTCCTGGTGTCTATATCGAG
UC_Pep_Genomic_003337	Chr01	2036487	Chr01	5147500	C	T	-	-	FunctionalPolymorphic	0.166667	0.815461	1	ID=CA01g01260	HAP2	Hot	ATTAATATATCAAAACACCAAAACGTTAAAACATCAAATAGAAACTTCTT[T/C]ATCTGTATAGATTAATTTGGGCAGGCTATGCTCATTGATTGAACATTTTT
UC_Pep_Genomic_003351	Chr01	2043092	Chr01	5154105	C	T	CHR01	12.456	FunctionalPolymorphic	0.22619	0.79381	1	ID=CA01g01280	Cytochrome P450	Hot	TGAAATTTCGAGATGCTCCATTCAGTTCTATTCCCTGTATTCCATGAATA[T/C]ATCAGAGTAGAGTTAAGAAAATCACACACACAACCACTTTCATCTTCTCT
UC_Pep_Genomic_003498	Chr01	2070935	Chr01	5181948	T	C	CHR01	12.456	FunctionalPolymorphic	0.190476	0.791647	1	ID=CA01g01290	GPI transamidase subunit PIG-U family protein	Hot	TCAACAACCAATATAATCTGCAAACGTAAGAATATACAACATCAAAATAA[T/C]AAACAAATATAGATGAGGGGCAGGGTCCCCCAGAAGGTAGGGTGCGCAAT
UC_Pep_Genomic_003597	Chr01	2087356	Chr01	5198369	A	C	-	-	FunctionalPolymorphic	0.220238	0.83165	1	ID=CA01g01300	Ara4-interacting protein, putative	Blocky	TGGTTGGGGAATGGACTGACAATTTGCTTATGTGGATTTGAGCAATCCTT[A/C]CCTCATAAGCTAGCTTTTGGGGTTGATTTAGGCCCAGGTGTCATATCTTT
UC_Pep_Genomic_003601	Chr01	2087699	Chr01	5198712	T	C	-	-	FunctionalPolymorphic	0.232143	0.586921	1	ID=CA01g01300	Ara4-interacting protein, putative	Blocky_Hot	AGGTAGTGGTATGGACTGCGTACGCTTTACCCTCCCCAGACCCCACTTTG[T/C]GGGAATGCACTGGGTATGTTATTGTTGTAGTATCTTTTTGGGTATGCTAC
UC_Pep_Genomic_003660	Chr01	2098233	Chr01	5209246	T	C	-	-	FunctionalPolymorphic	0.172619	0.730761	1	ID=CA01g01310	GRAS family transcription factor	Hot	GATGCTGCACTTACTCTGAGTTGGTTAGATCAGCCTCTATGCACAGTCTC[T/C]GCGTGGGCACCCATTGATGCTGCTGGAAGTTCATCCTCTTATTATCAGCC
UC_Pep_Genomic_003663	Chr01	2099039	Chr01	5210052	A	G	-	-	Failed	0	0	0	ID=CA01g01320	Cytochrome P450	Blocky	TGAAACAATGGTTCTTTCTTTTGCAGTGTTACTCCAAATTTTTCAGTCAT[A/G]TCTAGCTCCGCGGTACATTTTCCATGAGGAAGTTCCCAATCAAAGAAATG
UC_Pep_Genomic_003664	Chr01	2099090	Chr01	5210103	G	A	-	-	FunctionalPolymorphic	0.172619	0.277833	1	ID=CA01g01320	Cytochrome P450	Hot	TCTAGCTCCGCGGTACATTTTCCATGAGGAAGTTCCCAATCAAAGAAATG[A/G]ACAAGTGAAGCAAGGACTAAGGGAACTTCTATTGCAGCCATGGGCAGGCC
UC_Pep_Genomic_003669	Chr01	2099960	Chr01	5210973	C	T	-	-	FunctionalPolymorphic	0.172619	0.53242	1	ID=CA01g01320	Cytochrome P450	Blocky_Hot	TATCTAGGCTTTGGGATGCTCATGAGTCATGACATGCTTAAAGTAATTTA[T/C]AGGTTCTGCCTAAAATGCAACTCTACTATTTTAGTACATCCATCTTAGCA
UC_Pep_Genomic_003674	Chr01	2100553	Chr01	5211566	A	G	-	-	FunctionalPolymorphic	0.172619	0.580878	1	ID=CA01g01330	(S)-N-methylcoclaurine 3'-hydroxylase isozyme, putative	Hot	ATACTTATAGTATATCACCAGTGGTCATTTTCTTGCCTTGGGAATTAGAA[A/G]CAGTGGTTCTTTCTTTTGCAGTGTTACTCCAAATTTTGCAGTCATGTCTA
UC_Pep_Genomic_003681	Chr01	2101031	Chr01	5212044	G	A	CHR01	12.456	FunctionalPolymorphic	0.204819	0.246559	0.988095	ID=CA01g01330	(S)-N-methylcoclaurine 3'-hydroxylase isozyme, putative	Blocky_Hot	TGCAGCAATTGAGATTCTTTTGGATAATCACTGTCACTGAGTTCTATCTC[A/G]AGCTCCTCTTGAACTTTCTTCATTGAATCTACATTTTTAATCAGCTCCGC
UC_Pep_Genomic_003714	Chr01	2105685	Chr01	5216698	A	G	-	-	FunctionalPolymorphic	0.172619	0.644933	1	ID=CA01g01340	(S)-N-methylcoclaurine 3'-hydroxylase isozyme, putative	Hot	GAATCAGAAGCAGCGGTTCTTTCTTTTGCAGTGCTACTCCAAACTTTTCA[A/G]TCATGTCTAGCTCGGCAGCACATTTTCCATGAGGAAGTTCCCAATCAAAG
UC_Pep_Genomic_003744	Chr01	2113131	Chr01	5224144	G	A	-	-	FunctionalPolymorphic	0.172619	0.89055	1	ID=CA01g01370	Cytochrome P450	Hot	TTATTCTTCCTTCTTTGCCTTCTTTCTTCAAGAATCGGTTCCCAATTGGA[A/G]CGAATCTCTGCCATTACATATCGAGCTTTTTCCCGCAGACCTTGAAGATC
UC_Pep_Genomic_003821	Chr01	2140054	Chr01	5251067	T	C	CHR01	12.456	FunctionalPolymorphic	0.14881	0.915749	1	ID=CA01g01390	F-box family protein	Blocky_Hot	ATTTCCCTCATAATTTGTGTAAAAGAGATATTTTTGCTAGGCTTTCTAGG[T/C]CCAATTCTTTTGATGGTGGCACTAAGGTACAATCTTTAAATTTTTCTTTC
UC_Pep_Genomic_003866	Chr01	2149906	Chr01	5260919	G	A	-	-	FunctionalPolymorphic	0.125	0.87102	1	ID=CA01g01400	Detected protein of confused Function	Blocky_Hot	TGGTCGAGGTCTTAGCTGGCAAGTAAATACTCCAACTTTATTTTGAGTAT[A/G]CATGTCTAGATACCTCAATTCGTCTTTAGTATGGTAGTTGGATACTTCAA
UC_Pep_Genomic_003867	Chr01	2150139	Chr01	5261152	A	G	-	-	FunctionalPolymorphic	0.0595238	0.582965	1	ID=CA01g01400	Detected protein of confused Function	Hot	GGTCTCAAATTTGGAGTGCTTACTTGCTAGCTGTGACCAAGTTTGAGTAT[A/G]TGTTCATGTTTTATCTCGAACAATGAGGTCTCATGTTCAAATTCTTGCAG
UC_Pep_Genomic_003894	Chr01	2155212	Chr01	5266225	A	C	-	-	FunctionalMonomorphic	0	0.631445	1	ID=CA01g01400	Detected protein of confused Function	Blocky	TGGACATATATAAATATAAGACCCCTTCTCATACCATAACACAATAGCAT[A/C]CACAATGTAGTCTTTAAAGTGTCTTTGTTTAGGGGGAGACAACAAACAAC
UC_Pep_Genomic_003962	Chr01	2170461	Chr01	5281474	C	A	CHR01	12.456	FunctionalPolymorphic	0.126506	0.880127	0.988095	ID=CA01g01410	BAG-domain protein 1 / regulator of cell death	Blocky_Hot	TGAAGTCAAAATCAGTTCACAAGCAACTTTTGGTAATTTTATAGTTCATA[A/C]TTTTCTTGTTTCTAGTAATGTGTTATCCCATCTTGTTGTGTGCTTCGGTG
UC_Pep_Genomic_003967	Chr01	2171564	Chr01	5282577	C	A	-	-	FunctionalPolymorphic	0.0476191	0.919508	1	ID=CA01g01410	BAG-domain protein 1 / regulator of cell death	Hot	CTCGAAAAGACCTCAGGGATAAGGTCTGTGTATACTCTACGTTCCCTAGA[A/C]CCCATTTTGTGGGATTATGCTAGGTATGTTGTCGTCGTTGTAGTTCTTTC
UC_Pep_Genomic_004017	Chr01	2184983	Chr01	5295996	G	T	-	-	FunctionalPolymorphic	0.119048	0.909733	1	ID=CA01g01420	Multidrug and toxin extrusion protein	Hot	TGCAATTTCATGATTTTGGCCACAAAATATCAAGAGTTTTTGCATATATA[T/G]CCACAAAATTGAAATGGGAATTGAAGTTAAAAGTAGCAAAAGAATTGTTC
UC_Pep_Genomic_004127	Chr01	2240659	Chr01	5351672	T	C	-	-	Failed	0	0	0	ID=CA01g01440	Putative non-LTR retroelement reverse transcriptase	Hot	AACTGTGAAGCAGGCACTAAAGAACCTGCATAATACTGAGTTTAGAGGAG[T/C]GGACGATAAAATCAAAGAGTGTAGACAGAAGATGATAGATTTACAAAGCA
UC_Pep_Genomic_004318	Chr01	2305033	Chr01	5416046	T	G	-	-	FunctionalPolymorphic	0.0476191	0.824458	1	ID=CA01g01490	RanBP1 domain-containing protein	Hot	AGGGAGGGAAAAAAAAAGAAGAATGCCTTCATATACAGAGTATCCCAGTC[T/G]CTAAGCGCTTAGTTTCTCACTGACCCTGTGAACAATTTTTGTATAGACAT
UC_Pep_Genomic_004447	Chr01	2437670	Chr01	5548683	T	C	-	-	FunctionalPolymorphic	0.0476191	0.842935	1	ID=CA01g01570	Detected protein of unknown function	Hot	CTTTCATTTAAACTTGCTGAATACTAGAGCAAGCATTTTCTTTCGCTGGT[T/C]TACATTTGACTGCACATGTAATTTCCATGGGAGCATTTAAATGCATTTCA
UC_Pep_Genomic_004451	Chr01	2442251	Chr01	5553264	C	T	-	-	FunctionalMonomorphic	0	0.498743	1	ID=CA01g01570	Detected protein of unknown function	Blocky_Hot	ATATGTTCCATTTGAGAAGTAGAAAATTTATGAGAAAATTTCTCTTGAGC[T/C]GGGGGTCTATCGAAAACAGCCTCTCTACTTCTTCAGAGGTAGCGGTATAG
UC_Pep_Genomic_004549	Chr01	2493262	Chr01	5604275	T	C	-	-	FunctionalPolymorphic	0.168675	0.803659	0.988095	ID=CA01g01610	TCP transcription factor 20	Blocky	GTGTCACTGAAGGAGTGATAGCCCATAATTGAGGATACTGCAAGATGCTG[T/C]TATTATTACTGTTATTATTGTTGGTATGACTAATAGCTGGTACCATCCAA
UC_Pep_Genomic_004575	Chr01	2501255	Chr01	5612268	T	C	CHR01	13.015	FunctionalPolymorphic	0.0714286	0.795883	1	ID=CA01g01620	UDP-L-rhamnose synthase	Hot	GGGAATCAAACACACAACCAAAAGAAGTCGACAAAAACTTTAACAGATTT[T/C]GCTGCTCCACTAAACCAATAACACACCTTGTTTATGAGTTTTCAACTTAT
UC_Pep_Genomic_004578	Chr01	2501679	Chr01	5612692	T	C	-	-	Failed	0	0	0	ID=CA01g01620	UDP-L-rhamnose synthase	Blocky	AAGTCCAACCAAACATTATATTGCACTGTACTGTACAATACAATACAATA[T/C]AATACCATACCATACAACACATTATGAAACCATGGCAAACCGCCATCCAA
UC_Pep_Genomic_004612	Chr01	2512903	Chr01	5623916	G	A	-	-	FunctionalPolymorphic	0.166667	0.243433	1	ID=CA01g01630	Phospholipase D	Blocky_Hot	CTTCTGGCAACTGTAGTGATTGCATTTTCCGGAACTTCGCGATTGCCAAG[A/G]CAGAAGAAAATCAAATAGTCCTGTGGTTCATATGTGTTTTGCAGTCCTAC
UC_Pep_Genomic_004613	Chr01	2513171	Chr01	5624184	A	G	-	-	FunctionalPolymorphic	0.0297619	0.795747	1	ID=CA01g01630	Phospholipase D	Hot	AACGTGAAGGTGAACATATCTAACCTGTCAAAAAAGAGTTAAGCTGCTAC[A/G]AAGACATCAATCTTGATACAAGAGAGACATGATCTATGGTAAATTTCCGC
UC_Pep_Genomic_004672	Chr01	2528548	Chr01	5639561	T	G	-	-	FunctionalMonomorphic	0	0.569565	1	ID=CA01g01640	Homeobox 2 protein	Blocky	CATGAAACTTCAAATTCAACATAAATTTGGATTTCCATTTTGAAAAATTG[T/G]TTTTTTTTTTTGTTTTTCAAGGTATCCCCACAGCCGGCAACCGTGAGACT
UC_Pep_Genomic_004673	Chr01	2528651	Chr01	5639664	G	A	-	-	FunctionalMonomorphic	0	0.605533	0.988095	ID=CA01g01640	Homeobox 2 protein	Hot	TTATCCGTTCCTACTGTCAGTGCACTAAGCGATAGGGAACTGACCACAAA[A/G]TTTTTTCCATTCACCCAGCACCTCACCAACCCTTGTGGTTTGCTTAACGT
UC_Pep_Genomic_004851	Chr01	2705110	Chr01	5816123	C	T	-	-	FunctionalPolymorphic	0.369048	0.579428	1	ID=CA01g01730	Glycerate dehydrogenase, putative	Blocky_Hot	CTTCCAAACTATATTGCTCCGACTCTTCAAACATGCTGATGGGTGCGTGT[T/C]GGATCCTTCAAAAATAGTGTATTTTTGAAGGATCCGAGACAGGTGCGACA
UC_Pep_Genomic_005143	Chr01	2817694	Chr01	5928707	A	G	CHR01	14.528	FunctionalPolymorphic	0.198795	0.834053	0.988095	ID=CA01g01810	Serine protease	Hot	TTTGATGGATTAACGTGTCCTGCACCTGTGGCAAAGACATCAGCTGGAAG[A/G]TCAGTTTCATCCTCGATTAAGTTGGATCCGAGGTTTAAGACATCAGCTGT
UC_Pep_Genomic_005589	Chr01	2986219	Chr01	6097232	G	A	-	-	FunctionalPolymorphic	0.0119048	0.595901	1	ID=CA01g01840	Serine protease	Hot	CAAAAATAAGGAACATAGTCCTCAAATGGGGTATCATAAATTAGTCCAGG[A/G]TCATTTGCTCTCGATGGATTAACGTGCCCTGCACCAATTGCATAGACATT
UC_Pep_Genomic_005591	Chr01	2987903	Chr01	6098916	A	G	CHR01	14.139	FunctionalPolymorphic	0.208333	0.377692	1	ID=CA01g01840	Serine protease	Blocky_Hot	AAAAAGAAAGGTAATAGCTCTCTAAATCCATTAACGATGATTGAGTAGAA[A/G]TTAGGCTTTCAGGTGATTCAACATGGACTATATAAGTCTCTAGATCAGTC
UC_Pep_Genomic_005604	Chr01	3003025	Chr01	6114038	T	C	-	-	FunctionalPolymorphic	0.172619	0.857809	1	ID=CA01g01850	P69C protein	Blocky_Hot	GGAATTTCACCTGACCATCCTTCATTTAGCGACGTTGGGATGCCTCCTCC[T/C]CCTGCTAAGTGGAAAGGAGTTTGTCAGTCTAATTTCATGAAGAAATGTAA
UC_Pep_Genomic_005606	Chr01	3003951	Chr01	6114964	G	T	-	-	FunctionalPolymorphic	0.119048	0.848898	1	ID=CA01g01860	P69C protein	Hot	ATCAAAGGTAAGATAGTTGTGTGTCGACGAAGTAGAGGTCTTCCCAAGGT[T/G]ATTCAAGGAAAAACCGTCAAGGATGCGGGAGGTGTTGGCATGATTCTCAT
UC_Pep_Genomic_005614	Chr01	3013206	Chr01	6124219	G	A	-	-	FunctionalPolymorphic	0.0595238	0.706758	1	ID=CA01g01890	Detected protein of confused Function	Blocky_Hot	TCGGAATTATAGACAGTGGAATTTTTCCTGACCATCCCTCGTTTAGCGAC[A/G]TTGGGATGCCTTCTTCGCCAGCTAAATGGAAGGGAGTTTGTGAGTCCAAT
UC_Pep_Genomic_005615	Chr01	3013974	Chr01	6124987	A	G	CHR01	14.139	FunctionalPolymorphic	0.113095	0.784797	1	ID=CA01g01890	Detected protein of confused Function	Hot	AAGATGGTGGCGTTCCAAAGGTTGAAAAAGGACAAGCCGTAAAGGATGCT[A/G]GAGGTGTTGGCATGATTATCATCAACCAGCCAGATGGTGGTGTCACTAAA
UC_Pep_Genomic_005639	Chr01	3021342	Chr01	6132355	T	C	-	-	FunctionalPolymorphic	0.108434	0.859569	0.988095	ID=CA01g01910	Cu/Zn-superoxide dismutase copper chaperone	Blocky_Hot	AATTTCCTCTGCTTCATCTTCTTCAGAACATTCATCGAAAAATCTAAAAT[T/C]TAGCTCAATTTCTAAGTCGAATCCGATTCTCCAATTAAGCTTCGCGAAGC
UC_Pep_Genomic_005651	Chr01	3023390	Chr01	6134403	A	G	-	-	FunctionalPolymorphic	0.0357143	0.872732	1	ID=CA01g01910	Cu/Zn-superoxide dismutase copper chaperone	Blocky	GGGAAATTATATAGCCCAGTAAGTAACATGCAAAAGCACTTAGAGAAGTG[A/G]TTTCCTTTTTCCCCTTGCTTTCTTGTTCTGGGGAGTGGGTACTAGGTGTA
UC_Pep_Genomic_005654	Chr01	3024738	Chr01	6135751	A	C	CHR01	14.139	FunctionalPolymorphic	0.142857	0.857162	1	ID=CA01g01920	ADP-sugar diphosphatase	Blocky_Hot	ACAAAGTCGTAGACATATAGTGTTAGAGAAATATAAAGTCAGAAATAATA[A/C]CAAAAGGCCTCATCTTCGAATTAAAAATAGACCCAACGTAAGGCTGCATG
UC_Pep_Genomic_005657	Chr01	3024970	Chr01	6135983	A	G	CHR01	14.139	FunctionalPolymorphic	0.113095	0.946357	1	ID=CA01g01920	ADP-sugar diphosphatase	Hot	ACCATGAAAATTCTTTTAGCACCAGGCTAGAAGCAATTATTATAACATAT[A/G]CAGTTCTAGGGGTGTCAAACGGGCGGATTGGATTGAATTGGATTTATGGA
UC_Pep_Genomic_005701	Chr01	3034274	Chr01	6145287	T	C	CHR01	14.139	FunctionalPolymorphic	0.125	0.857201	1	ID=CA01g01930	Detected protein of unknown function	Blocky_Hot	GAGTCTGTAGTTCCTGACATGGAATCATGTATTTCTTTTGCTGCCCCTTT[T/C]GGTGTTTTCTTGCTAGTATTTTGATAACTAAGATAAGACAGAGACTGCAA
UC_Pep_Genomic_005709	Chr01	3035694	Chr01	6146707	C	T	CHR01	14.322	FunctionalPolymorphic	0.125	0.873028	1	ID=CA01g01940	Detected protein of unknown function	Blocky_Hot	TCATAAGAGGGAATAGATTCCACGAATGAGACACAGGCATGTTCATTCTC[T/C]TGAACCCTTGTAACAACTGCTCTGATCGTATCCATATACTCTGGCAAACG
UC_Pep_Genomic_005756	Chr01	3045871	Chr01	6156884	T	C	-	-	FunctionalPolymorphic	0.113095	0.845675	1	ID=CA01g01960	Triose phosphate/phosphate translocator, chloroplast, putative	Hot	GGTGTGGTGCTTTACAGTGAAGCCAAGAAGAGGTCTAAAGTAACAGCACA[T/C]TGATGATGAATGATGATAGTATGAAAGATTCAATCTTGATGATGCAACAC
UC_Pep_Genomic_005805	Chr01	3056832	Chr01	6167845	C	T	-	-	FunctionalPolymorphic	0.144578	0.868959	0.988095	ID=CA01g01980	C4-dicarboxylate transporter/malic acid	Blocky_Hot	TTCAATGATATATGCATAAAACTGTTAATTTTTACACAATCCGCGTATTT[T/C]AACCTGTTATCGTCTCAATTTATGTTAACCTGTTTCCTTTTTAGTTCATT
UC_Pep_Genomic_006271	Chr01	3233632	Chr01	6344645	A	G	-	-	FunctionalPolymorphic	0.0238095	0.24408	1	ID=CA01g02030	Transcription factor bHLH	Hot	AGTGCAAATATCACTGCTTTCTCTGGGAGACTTCTCAAGATAGCTTTCAT[A/G]GAGGTAACAAAATCTCTTCTTTTCTTTTTTGTGACTGTTTACTTTGTTTT
UC_Pep_Genomic_007037	Chr01	3395628	Chr01	6506641	C	T	CHR01	14.695	FunctionalPolymorphic	0.0892857	0.903869	1	ID=CA01g02050	Multidrug resistance pump, putative	Hot	ATTCTCCGCGATCACAACATAAATAGCCAACAATATCATGATCAAGAAGT[T/C]TGTTATCCAATTTGCCATTGAAACTCCTATAATCCCTTTAGTTCTTGAAA
UC_Pep_Genomic_007038	Chr01	3395825	Chr01	6506838	T	C	-	-	FunctionalPolymorphic	0.380952	0.879077	1	ID=CA01g02050	Multidrug resistance pump, putative	Blocky_Hot	GGCATAACAAAGAGGTAACAACCAAATCAGGTAGGAGGTTAACAAGATAA[T/C]ATTTGGCTACTAGTGAAATATCTTCTTGTTGGCCAAAGTGAATTAAGATC
UC_Pep_Genomic_007240	Chr01	3467791	Chr01	6578804	G	A	-	-	FunctionalPolymorphic	0.463855	0.309517	0.988095	ID=CA01g02070	Kinesin heavy chain, putative	Blocky_Hot	AGTTATCCCAAATATTTACAACCAAACGATGGATAAAAAGTTTTATTCCG[A/G]GATTATTTGCAAACCAAACGGCCCCTTAATGTCACTATAAACCTCGCAGT
UC_Pep_Genomic_007295	Chr01	3487280	Chr01	6598293	C	T	CHR01	15.254	FunctionalPolymorphic	0.345238	0.822744	1	ID=CA01g02080	Pentatricopeptide repeat-containing protein, putative	Blocky_Hot	TGGCATTCTCCATCCTTTCATCCTCACAATACGCGGCCATCAAAACGCTA[T/C]AACTATACACATTTGGAGAACAATTTTTTGCCATCATTTCCTTCCAAACA
UC_Pep_Genomic_007597	Chr01	3631012	Chr01	6742025	A	G	-	-	FunctionalPolymorphic	0.5	0.905026	1	ID=CA01g02140	ATP-dependent Clp protease ATP-binding subunit clpA-like protein	Blocky_Hot	CTTTTACTATTTTGGTGTGCGTGATGCTAATTACTCAAACTAACAATTGA[A/G]TAGAGAGAATAGACCCGAAGATAATTTATTGGTGGGCTCATTCTTTAATG
UC_Pep_Genomic_007759	Chr01	3714992	Chr01	6826005	C	T	-	-	FunctionalPolymorphic	0.0238095	0.832583	1	ID=CA01g02170	ATP-dependent Clp protease proteolytic subunit	Blocky_Hot	AATTTTTAGGTGGAAACTTATTTTGAATCATAGTTAAATTCATATGAAAG[T/C]AATATATACCTTTTCAACAGGCTGGCCTGTCTTCTCAGACAACTCCTTGT
UC_Pep_Genomic_007823	Chr01	3733033	Chr01	6844046	C	A	CHR01	15.254	FunctionalPolymorphic	0.0714286	0.794333	1	ID=CA01g02180	Detected protein of unknown function	Blocky	GCGTATTCATTTCATTTCCCAACATGGGTCACATATATATATATATATAG[A/C]TAATCAAAGGTTTCAATAATACAATAATGATAATAACATATTCAGTATAA
UC_Pep_Genomic_007828	Chr01	3734057	Chr01	6845070	C	T	-	-	FunctionalPolymorphic	0.0119048	0.810636	1	ID=CA01g02180	Detected protein of unknown function	Hot	CTATTCTGAATGTTCACATTCAGCAATAGCTTAGTTAACTTATGCTCTTT[T/C]TCATGAGCGCCGCCGCTCGCGGTCGCAGCATTTTCAGTCGAAATATCTAT
UC_Pep_Genomic_007902	Chr01	3759943	Chr01	6870956	G	T	-	-	FunctionalPolymorphic	0.339286	0.700453	1	ID=CA01g02200	N-acetyltransferase, putative	Blocky_Hot	AATACATAACCAAGCTCTGCTCTACAAGTATCAAAACAACCTGAATTTGG[T/G]GTTACAGAAACCGACCCAATTGCTTTGTTGTTTATACAAATAACTCTTAA
UC_Pep_Genomic_008041	Chr01	3797500	Chr01	6908513	T	C	CHR01	15.254	FunctionalPolymorphic	0.268293	0.888428	0.97619	ID=CA01g02210	Detected protein of unknown function	Blocky	ATAACTACTATCAAATCAACAAGGAATAGAAGTGGGGAACAAATAGAACT[T/C]AGATAAAAGCGTATACAAGTTCTTGCGACTTGCGCATACTTAGCTAAAGA
UC_Pep_Genomic_008043	Chr01	3797848	Chr01	6908861	G	T	CHR01	15.254	FunctionalPolymorphic	0.273809	0.949338	1	ID=CA01g02210	Detected protein of unknown function	Blocky_Hot	TATGGTGAATTGGTGATCAAATAAGGATTTATATAACCGGTCCTAACTTA[T/G]CATAATAATTTACTATATAAACCTTTCACACAAATAAACTACAAGTTGAA
UC_Pep_Genomic_008048	Chr01	3799506	Chr01	6910519	G	A	CHR01	15.254	FunctionalPolymorphic	0.273809	0.330846	1	ID=CA01g02220	Detected protein of confused Function	Blocky_Hot	TTTTCTTTTGATAAGCCCTTTGAAGAAGTCAAAACTGTTCCCATCTGGGT[A/G]TAGCTCACACATTTGACCATCATCTGTGATTGCTAATAAGTACCCTGAGG
UC_Pep_Genomic_008068	Chr01	3807591	Chr01	6918604	G	A	-	-	FunctionalPolymorphic	0.0119048	0.858619	1	ID=CA01g02230	Glycine-rich protein	Hot	GTCCTCATGATCATAAAGATGAGATAGGGGAAATCATTGATGAGTTTGTT[A/G]TCAACACTAAAAAGCTCATCAAAGCAACTACACAAGAGTTAGACAAGTGG
UC_Pep_Genomic_008348	Chr01	3887701	Chr01	6998714	T	C	-	-	FunctionalPolymorphic	0.357143	0.815451	1	ID=CA01g02250	Methylsterol monooxygenase 1-2	Blocky_Hot	GTTTGTCATGCTATATGCTTGGATTGACACGATAGATTAAATTTATCTTG[T/C]GAGCCATCTTTTGTTTAGGGATGTAATAGGTGCTAGTTACATCAGATTTT
UC_Pep_Genomic_008349	Chr01	3888113	Chr01	6999126	A	G	-	-	FunctionalMonomorphic	0	0.694123	1	ID=CA01g02250	Methylsterol monooxygenase 1-2	Hot	TGGGGTCTGGGGAGGGTAGAGTGTACACAGTCCATACCACTACCTCTAAC[A/G]AAGTAGAGAGGCTGTTTCCGATCTATATTTAGATATAAAGACTACTAATT
UC_Pep_Genomic_008474	Chr01	3965110	Chr01	7076123	C	T	-	-	FunctionalPolymorphic	0.13253	0.245358	0.988095	ID=CA01g02300	Detected protein of unknown function	Blocky_Hot	CTTCACAAAAAGACTTATTGGCTTCACAGGGTCGCGGAGAAGGACTCATC[T/C]GGAGTTGCATGGAGAGAGCTGTTTTATCTGCTAGTCCGTCTCTTACATCA
UC_Pep_Genomic_008759	Chr01	4120307	Chr01	7231320	C	T	CHR01	15.813	FunctionalPolymorphic	0.126506	0.895119	0.988095	ID=CA01g02370	Glycine-rich protein-like	Blocky_Hot	CAGGGAGGCAGAGACCCTTTTTCCAATTTTGGTAATTCTTTTGGTAGTTT[T/C]GGTGGTTTTGGCGGATTTGGAGATCAGAGGCGTTTATTATCTGGTTTTTT
UC_Pep_Genomic_008808	Chr01	4135391	Chr01	7246404	A	C	-	-	Failed	0	0	0	ID=CA01g02390	Detected protein of unknown function	Blocky_Hot	ATATTAACTCTGCTACACTTGATTCTTGAAATATTTCACACTGTATACAT[A/C]AACACAAAAATTCAAGAAAATTAGCATTTGGCCATGACATGCTATAATCT
UC_Pep_Genomic_008846	Chr01	4159662	Chr01	7270675	G	T	CHR01	15.813	FunctionalPolymorphic	0.144578	0.77954	0.988095	ID=CA01g02400	Aminomethyltransferase	Blocky_Hot	TGTGGAAACGGCCTCCGTTAGAAATGTAGAAATGTAGGGTAAGGCTGTCG[T/G]CTTACAATAGACCTCTGCGGTCCGGCTCTTCTTAGACCCGTGCCTAGCAG
UC_Pep_Genomic_009003	Chr01	4202938	Chr01	7313951	G	A	-	-	FunctionalPolymorphic	0.0297619	0.854614	1	ID=CA01g02430	Phosphoribosylformylglycinamidine cyclo-ligase	Blocky_Hot	TGGTCTTTCAATGAAAGGCCACTTTGCTTCAGAACCCTACACAGGTTAGC[A/G]TGTCATTATCATTCTACGGAGGGAAAGAAAAGCATGCAAAGTCAAAACGG
UC_Pep_Genomic_009018	Chr01	4211500	Chr01	7322513	C	T	CHR01	15.813	FunctionalPolymorphic	0.416667	0.889913	1	ID=CA01g02440	Leucine rich repeat receptor kinase, putative	Blocky_Hot	CGGAGCTGTGCAGATATCCTAGTCCTGTTAGAAAGATGCATAGCTATTGG[T/C]ATTAGTCAAAAGGAAATATGAAGGAATCATATATTAAGATAGAATGCAAA
UC_Pep_Genomic_009110	Chr01	4240860	Chr01	7351873	C	T	-	-	FunctionalPolymorphic	0.0361446	0.805898	0.988095	ID=CA01g02450	Polyadenylate-binding protein, putative	Blocky_Hot	TTTTCTTCAGTGCTTTGTCTATACAATTATATCTTTGTTATCATTTTTTA[T/C]GACAGTAAGAGTAAAGAATATGATTTTGTCCAGTTTGAATCGGAGGAGTC
UC_Pep_Genomic_009123	Chr01	4242910	Chr01	7353923	C	T	-	-	Failed	0	0	0	ID=CA01g02460	Polyadenylate-binding protein, putative	Blocky_Hot	TAGATCAAAAATGATAAAGTTTCTTTTTGCTATAAGGAAATAAGGAGCAC[T/C]TGGTATTTCATAATTTGCTCTCTCCTTCTCTATTCAAAGAAACGCTTCAG
UC_Pep_Genomic_009136	Chr01	4245200	Chr01	7356213	G	T	CHR01	15.813	FunctionalPolymorphic	0.0963855	0.894758	0.988095	ID=CA01g02470	Metallo-beta-lactamase domain-containing protein	Blocky_Hot	TTAGAGAAAGAAAAGGCAGACATTGTTATTACTCCTGTCATAAAGCAACT[T/G]CTGCCAAACTTTACATTGGTTTCCGGACAAGAAGATGCAGTTCGACTTGC
UC_Pep_Genomic_009235	Chr01	4315388	Chr01	7426401	A	G	CHR01	15.813	FunctionalPolymorphic	0.458333	0.805938	1	ID=CA01g02560	Detected protein of unknown function	Blocky_Hot	ATTCTTCTTCCTGAACCAAATGGCAAATAGTTGAAATCTTTTCCACTATA[A/G]TCCCATTTACTGTCCACAAATCTTTCCGGATGGAACTCAGATGGATTTTC
UC_Pep_Genomic_009344	Chr01	4332015	Chr01	7443028	C	T	-	-	FunctionalPolymorphic	0.0783133	0.838128	0.988095	ID=CA01g02580	RNase H family protein	Blocky_Hot	TCAAAAGAATCAATGTCCAGAACTTTTTAATGTCGTGACTATGGGATTTT[T/C]TATTGATGAAGAGGACGATGCTATTGCTAGCCATAGACCAAATGCGGCTA
UC_Pep_Genomic_009447	Chr01	4356195	Chr01	7467208	G	A	-	-	FunctionalPolymorphic	0.392857	0.881062	1	ID=CA01g02600	MYB transcription factor ODO1	Blocky	GGATCATTTTCTTTAAACGTGTCAAGAACAAGTTTGGATTCGTTACAAGA[A/G]TTTTCAGACGAAGAAGCAGAAGAAGATGAGGTAGAAGAGTTATCTAATTC
UC_Pep_Genomic_009606	Chr01	4390716	Chr01	7501729	C	T	CHR01	16.936	FunctionalPolymorphic	0.160714	0.803458	1	ID=CA01g02610	FAM10 family protein At4g22670	Blocky_Hot	TTACTTACATTCAGTATTTTGCTGTAGTCCATGTTACCAGGCATTCCTCC[T/C]GGTGTGGCCCCAGGCATGCCCCCAGCCCCAGCCCCAGGAAAGCCTCCGGG
UC_Pep_Genomic_009850	Chr01	4436032	Chr01	7547045	C	A	CHR01	16.936	FunctionalPolymorphic	0.404762	0.890003	1	ID=CA01g02630	Detected protein of unknown function	Blocky_Hot	GCTCTGAATTAACGGCCAACGATGGCCACAGCAGCAGCATTCGGCATCGG[A/C]TTTACTAGTTCCGCCATTGGAGCTCAATTCAACAGGCCCAAATTCGTAAA
UC_Pep_Genomic_010390	Chr01	4627956	Chr01	7738969	A	G	CHR01	16.936	FunctionalPolymorphic	0.463855	0.743895	0.988095	ID=CA01g02680	Zinc finger protein, putative	Blocky_Hot	GAACCCATCGAGAGTGAGAGAAGAAGTAGCTTTTCGTAAACTTGCTATGC[A/G]TAAAAAGTGGAAGAGGTGTCCTTGGTGTGGTCACGTTGTTGAACTTGTTC
UC_Pep_Genomic_010394	Chr01	4628566	Chr01	7739579	C	T	CHR01	16.936	FunctionalPolymorphic	0.39759	0.786942	0.988095	ID=CA01g02680	Zinc finger protein, putative	Blocky	AAACTCATGCAAATATCTTGTGCTACTATTAAATTATTTTGTTCTTTTTT[T/C]GGGTAAGTATATATTTTATTACCAAAGGGAATTAAGTTTACAGCTCAAAC
UC_Pep_Genomic_010499	Chr01	4688433	Chr01	7799446	G	A	CHR01	16.936	FunctionalPolymorphic	0.14881	0.254167	1	ID=CA01g02720	Rhomboid-like protein 14	Hot	GTGGGGTTTTCTGGTGTCCTCTTTGCTATGAAAGTTATTCTCAATGCACA[A/G]TCAGATGATTATACAGATGTGCATGGGCTGCTGGTACCGACTCATTACGC
UC_Pep_Genomic_010505	Chr01	4693993	Chr01	7805006	C	A	-	-	FunctionalPolymorphic	0.0238095	0.854659	1	ID=CA01g02730	Heat shock protein 70 (HSP70)-interacting protein, putative	Blocky_Hot	ATCTGCAAAATGACAGGGCATTTAAGTTATAATGAGAACCATAACAATGA[A/C]AAAATCACCAGTATGTTGCAACGGGAACTTGTACTATTACAATCAAAGTA
UC_Pep_Genomic_010608	Chr01	4726367	Chr01	7837380	T	C	-	-	FunctionalPolymorphic	0.369048	0.300027	1	ID=CA01g02760	Beta-1,3-N-Acetylglucosaminyltransferase family protein	Blocky_Hot	ATAGAAATTATTCATATTCCACTTTCACATATGTTCATGAACAAGCCTCA[T/C]ATTGGTTATTTAATGTAACATCGAGACATTGCCCAGCATACGTGAAAAAT
UC_Pep_Genomic_011113	Chr01	4871205	Chr01	7982218	A	G	CHR01	16.936	FunctionalPolymorphic	0.488095	0.832803	1	ID=CA01g02800	Detected protein of unknown function	Blocky_Hot	CAGCTTGCATCACAGAGACCAGTGGCTGGATCACAAAATCCATCTCGATC[A/G]AGCAACTTCTGAGGTGGAGCACTAAGCAGAGGAGACGAAGGACTACCATA
UC_Pep_Genomic_011152	Chr01	4876281	Chr01	7987294	T	C	-	-	Failed	0	0	0	ID=CA01g02810	Thylakoid lumenal protein	Blocky_Hot	CCTCACCGGAGTACACTACCCCAATACCAACAAACCCACCAGAAAACCAG[T/C]CCCATCCCTAAGGTTTCGAAATCTAACCCAAAAATTAGTCAAGATCCTAC
UC_Pep_Genomic_011329	Chr01	4902140	Chr01	8013153	G	A	-	-	FunctionalPolymorphic	0.289157	0.827104	0.988095	ID=CA01g02820	Axial regulator YABBY1, putative	Blocky	ATACTCACAACCAAATAAGTGTACTGGGATAATCCCCTAATCCTTTCCTA[A/G]TAGCTCAGTTGGTTGGTTATTTGAACTTTCATCTTTTCGGAGATTGTTAA
UC_Pep_Genomic_011335	Chr01	4903901	Chr01	8014914	A	G	-	-	FunctionalPolymorphic	0.0654762	0.868688	1	ID=CA01g02820	Axial regulator YABBY1, putative	Hot	GGAATAAATTTTCCTGGAATTATAGTTTTGAGATTATAATTCTTTGACTA[A/G]TTTATCTTACCTGAGAGGTGGATGGAACAACACAAGTTTGATGGAATAAG
UC_Pep_Genomic_011951	Chr01	5025902	Chr01	8136915	C	T	CHR01	16.936	FunctionalPolymorphic	0.130952	0.677761	1	ID=CA01g02840	Soluble acid invertase	Blocky_Hot	CCGGTTTTATTAACTTTTGAGCCAATAGTAATCCGCCATTTGCCCTCCGG[T/C]GTGGTCCACGCGGTCGTGGGGTCACGGAAGTCCTTCTTGGCAATACCGGG
UC_Pep_Genomic_011952	Chr01	5026010	Chr01	8137023	T	C	CHR01	16.936	FunctionalPolymorphic	0.113095	0.824357	1	ID=CA01g02840	Soluble acid invertase	Hot	ACCAGGACCGGGTTGCCCTCATACTTGACCCATTTTCTTAAGAGATGATC[T/C]GATGGGTCGGCTGGGTACGCCAGGTTTTGGACCTGGACCGATTCGTTGGT
UC_Pep_Genomic_011964	Chr01	5032089	Chr01	8143102	A	G	CHR01	16.936	FunctionalPolymorphic	0.113095	0.807271	1	ID=CA01g02850	Transaldolase ToTAL2	Hot	ACAACTTCAAATAAAACAATGTTAAAGGGGGCCAGCCCGGTGCACAACCC[A/G]TCCTGCATTAATAAGTAGAGTCCGTGAAGGGCCGCACCCCAAGGGGTGTG
UC_Pep_Genomic_011983	Chr01	5040326	Chr01	8151339	A	G	CHR01	16.936	FunctionalPolymorphic	0.101191	0.762122	1	ID=CA01g02860	Trehalose-6-phosphate synthase, putative	Hot	TTCATCTGTTCTATCATCTCCAATATATATCGGCAGCACATCTTTGTGGT[A/G]GCTAAAACCTGCATCGTTCAACATGAATCTGGTAAGCAAGTGCACGAATC
UC_Pep_Genomic_012051	Chr01	5085397	Chr01	8196410	A	C	-	-	Failed	0	0	0	ID=CA01g02900	T3P18.9	Blocky_Hot	GGTATTTAGTGATACCTACAATATACATATTTTGTTTGAGATTTGAGTAA[A/C]CTCAACGTGAAAGTAGCCAATTTAATATAAAGGTTTTGTAAAATCACGAC
UC_Pep_Genomic_012349	Chr01	5391549	Chr01	8502562	T	C	-	-	FunctionalPolymorphic	0.0714286	0.891792	1	ID=CA01g02950	Nitrate transporter	Hot	CCACACTCAGCAAGCCTCTTCTCCTTGTACACATACCGTCTTGAAAAAAA[T/C]AAGAAAACCATCAAATTCAACACACTCAATGTTGCCAATAACCAATAGAA
UC_Pep_Genomic_012350	Chr01	5391892	Chr01	8502905	A	G	-	-	FunctionalPolymorphic	0.220238	0.887378	1	ID=CA01g02950	Nitrate transporter	Blocky_Hot	CACTCAATGGTACCATGGTATTTCCATTATTGGTCAATCCATGCAAATGT[A/G]CCACGTTTAGTCTCTTTACTTCGGTCAAAGCGGCTGCTATCATGGCTATA
UC_Pep_Genomic_012361	Chr01	5395977	Chr01	8506990	A	G	-	-	FunctionalPolymorphic	0.077381	0.809004	1	ID=CA01g02950	Nitrate transporter	Blocky	TCAGTAGGTCATCTAATGACCTTAATTTTTTTTATCATTATGGTATATAT[A/G]TGTGTACGTACAATATATTGTTCGAGCCTAAAGTGTTAATGAATTCAATT
UC_Pep_Genomic_012492	Chr01	5430565	Chr01	8541578	C	T	-	-	FunctionalPolymorphic	0.00595238	0.397357	1	ID=CA01g02960	RNase H family protein	Hot	CCCGTACCATGCCGCCTTGGCTTCAGCAATGTTGTGGTTGTTGCAATGAG[T/C]TTTAATAGAAAACGCCATGATCAGATCTCCATTATCATATCTCAGAGCTC
UC_Pep_Genomic_012922	Chr01	5570806	Chr01	8681819	G	A	-	-	FunctionalPolymorphic	0.351191	0.834518	1	ID=CA01g03010	Pectinesterase	Blocky_Hot	GCCCTTAAAAAGACATATCCCGCCCTTGCTTGTTGATTTGTAATAGATGC[A/G]ATTCAGAATTTAAATTTTATAGGTTCAACTTCGAGGTTATTAGCAGTAAC
UC_Pep_Genomic_013124	Chr01	5703394	Chr01	8814407	C	T	-	-	FunctionalPolymorphic	0.307229	0.780541	0.988095	ID=CA01g03070	Sec14 cytosolic factor, putative	Blocky_Hot	TGGAGATACCCTGCATGTTCACTTGCTGCAAAGAAACATATAGCTTCCAC[T/C]GTCAGCATTTTGGATGTAAAGGATGTGGTAAAAATCTGCTTGTCTACCGT
UC_Pep_Genomic_013608	Chr01	5764460	Chr01	8875473	C	A	-	-	FunctionalPolymorphic	0.298781	0.748975	0.97619	ID=CA01g03080	Mitochondrial small heat shock protein	Blocky_Hot	AACACTCAGATGACAACTTACGATGATGATGATCGCAGCGTTGAAGTTGA[A/C]AGACGCCCTGATCGCTCTGTTTCTCGCCGCCAGGACGCTTTCCCCAGCTT
UC_Pep_Genomic_014665	Chr01	5887692	Chr01	8998705	T	C	-	-	Failed	0	0	0	ID=CA01g03100	Transposase	Blocky_Hot	GTTGTTCAAGATACTCTAAATATTATTCGATATTAATTGGAATAGGTTCA[T/C]GTCTAAGCCAATCTTGAAGACAAATAAAAGACTGCACAAGTTTAGGAGTC
UC_Pep_Genomic_016062	Chr01	6122435	Chr01	9233448	A	G	CHR01	194.552	FunctionalPolymorphic	0.210843	0.857989	0.988095	ID=CA01g03120	Pectinesterase	Blocky_Hot	AAGTTTCATTTCATTCTTCTCATATTAATATGTTAGTCAAAATCCATCCA[A/G]TTCGACTCTCAAGAAGTGGATTGTGACAAGTAAAAGTAAATTGAGGGAGT
UC_Pep_Genomic_016099	Chr01	6128412	Chr01	9239425	T	C	-	-	FunctionalPolymorphic	0.0119048	0.797767	1	ID=CA01g03130	Syntaxin, putative	Blocky_Hot	AGAAAAACAGCACCACAACGCCAATCCAACAAGCCCAAGTCCTCCTCCTC[T/C]TCATTCGTTTAGCACGGTCTAACTCCTTCGTCCCATCCTTCATATATCCA
UC_Pep_Genomic_016142	Chr01	6136709	Chr01	9247722	T	C	-	-	FunctionalPolymorphic	0.0297619	0.891215	1	ID=CA01g03150	Protein RER1B	Blocky_Hot	CATTAGCCAGCATATAAGGTCTAGATGCAAATTATGCAAAAATACAGCAG[T/C]GTTTCACAACAATAAATTCATGCACACCTGGACACAAACGACATAATGTG
UC_Pep_Genomic_016231	Chr01	6153320	Chr01	9264333	C	T	-	-	FunctionalPolymorphic	0.0476191	0.841625	1	ID=CA01g03160	Detected protein of unknown function	Blocky_Hot	CCATTGCGAAAGAAACTCTAGGCAATTGGTCCCTACCATTGCACAATCCT[T/C]GTGAAAATGTGAAAACTCCCTTCCAGGATCCGTTGGATTGTGTCAAAACT
UC_Pep_Genomic_016252	Chr01	6158338	Chr01	9269351	G	A	CHR01	194.552	FunctionalPolymorphic	0.0952381	0.675473	1	ID=CA01g03170	Glucose-1-phosphate adenylyltransferase	Blocky_Hot	GATTTAATTGTACCAATGTCCTCCCAGTAGTCTCTGAATATGTATGCCTG[A/G]AAAACATCATAAATTAGTTAAAAATAAAGTCGAGCTTTCAGTTTGGGTAT
UC_Pep_Genomic_016280	Chr01	6177496	Chr01	9288509	A	G	-	-	FunctionalPolymorphic	0.150602	0.825092	0.988095	ID=CA01g03180	Detected protein of unknown function	Blocky	TATTGTGAACAGAGCAAGAAACAGAGTAAACAGAGCATTCCGGCAGAAAA[A/G]GCCTACTGTGAACAGAGTAAGAAACAGAGGAAACAGAGCATTGTGGCAGA
UC_Pep_Genomic_016298	Chr01	6229387	Chr01	9340400	C	T	-	-	FunctionalPolymorphic	0.0119048	0.91398	1	ID=CA01g03250	Putative diaminopimelate decarboxylase	Blocky_Hot	ATGCACAATCCAATTTCAGTTTTCAAATATTTTGTAGATATCAATGCATG[T/C]GTTGCATGTGAAATTACATGTCAAGAGAGAAGATGTTTGCTAAATTAAAA
UC_Pep_Genomic_016312	Chr01	6246839	Chr01	9357852	T	C	CHR01	194.552	FunctionalPolymorphic	0.172619	0.816733	1	ID=CA01g03260	Sec14 cytosolic factor, putative	Blocky_Hot	TGGAATCAGAAACTCTATCAAGCCTGAAATTTGAAGCAATTCTTGAACCA[T/C]CTTTGTCGCGTCACTAGCTAGATATGCCCTTGAGCACACGTACTGAGTAA
UC_Pep_Genomic_016314	Chr01	6247340	Chr01	9358353	G	A	-	-	FunctionalPolymorphic	0.0654762	0.690971	1	ID=CA01g03260	Sec14 cytosolic factor, putative	Hot	ATTACTTCCAGCAAAACATGACGATTATCATTTGATGCTAAGGTGACCAC[A/G]CTTATTTTGACTCTTTTCTTATGTACGTGATAGAAATTACAAACCTTTGC
UC_Pep_Genomic_016319	Chr01	6249845	Chr01	9360858	C	A	CHR01	194.552	FunctionalPolymorphic	0.25	0.937049	1	ID=CA01g03270	Sec14 cytosolic factor, putative	Blocky_Hot	ATGTTAACGGTATTGGCCAATGTACACCTTATGAGCTAATTTAAAGGTTG[A/C]GTTAGAACGAATATCGATTTTCATAACGCTCTCTACACAGAAACTGATGT
UC_Pep_Genomic_016524	Chr01	6329814	Chr01	9440827	T	C	-	-	Failed	0	0	0	ID=CA01g03320	Gypsy/Ty-3 retroelement polyprotein; 69905-74404	Blocky_Hot	CCCCAATAGGATTTGAGGCGTGACAGAAAGTTGTTCCTTGTAATAACCAC[T/C]GTAGGTTTTTGCACACATAAGCAGTCTGCACTTTTCTTCCATCAACAACA
UC_Pep_Genomic_016600	Chr01	6382522	Chr01	9493535	G	T	CHR01	19.177	FunctionalPolymorphic	0.321429	0.464794	1	ID=CA01g03350	Gypsy/Ty-3 retroelement polyprotein; 69905-74404	Blocky_Hot	TTTAAGGCTTCCATGGGATCATCAAAATTATCCCTAAATCTTTCATTAAG[T/G]GAAAGAATGTACTCAGTCCAAGTAGGTTCTACCACTGAATTCCTGGACTT
UC_Pep_Genomic_017057	Chr01	6550483	Chr01	9661496	C	A	-	-	FunctionalPolymorphic	0.410714	0.814454	1	ID=CA01g03400	3-5 exonuclease/ nucleic acid binding protein	Blocky_Hot	ATCGAAGCAACAGTCACAAAGAAAGCATCCGAAGTTGACAAATGGATCTT[A/C]CAAACCATCCAAATTCATCGTCGTAGACTCCACAAGCTCCTCATAGGTCT
UC_Pep_Genomic_017212	Chr01	6573876	Chr01	9684889	C	T	CHR01	19.177	FunctionalPolymorphic	0.327381	0.799996	1	ID=CA01g03410	Nucleic acid binding protein, putative	Blocky_Hot	GTTAGGTACCAGTTCAGTCAGTCAATGAAGCTGCAGCCGATTCTGATGAT[T/C]ATGCCGTTTCAAGTGGATTTCCTTTGTTCCTCACGCTCGCTCTCTAGTCT
UC_Pep_Genomic_017554	Chr01	6647790	Chr01	9758803	G	A	-	-	FunctionalPolymorphic	0.244048	0.836738	1	ID=CA01g03440	Detected protein of unknown function	Blocky_Hot	TGGAGAAGCATAAATGCAAGCTATGTTCAAAGAAGTTTTTAAGTGGAAAA[A/G]CTTTAGGTGGTCACGTGAGGTCTCATTTAATACCTCTACCACTTCCACCT
UC_Pep_Genomic_017555	Chr01	6648065	Chr01	9759078	C	T	CHR01	19.177	FunctionalPolymorphic	0.136905	0.813857	1	ID=CA01g03440	Detected protein of unknown function	Hot	ACTGAGTCGGAGAGAAACCCATCAAATAGGAAAAGATTCAAAGGAAGTCC[T/C]AACAAGGAGAAAGCAGCTGATTTTGTGTCATTGAGTTTGTATTCAGATGA
UC_Pep_Genomic_017565	Chr01	6652549	Chr01	9763562	A	G	-	-	FunctionalPolymorphic	0.25	0.888674	0.97619	ID=CA01g03450	Os09g0448100 protein (Fragment)	Blocky_Hot	TGGGATCAAGACCCAAGAAGCAACAATTGAAGACAACTGTTTGCGTCATG[A/G]TCACTTTAGGAAGAAAAACATGTTGTCTTGTAAAAGGATTGCAAACTGCA
UC_Pep_Genomic_017715	Chr01	6698080	Chr01	9809093	T	C	CHR01	19.445	FunctionalPolymorphic	0.363095	0.760457	1	ID=CA01g03460	Cation-chloride cotransporter	Blocky_Hot	CATGAACGTGCTGAGGATGCCAAGGCCGCTTGCAAACAGTTAAGTACGTA[T/C]ATAGACTACAAGAATTGTGAAGGTGTTGCAGAAATAGTTGTTGCTCCCAA
UC_Pep_Genomic_017747	Chr01	6711804	Chr01	9822817	T	C	-	-	FunctionalPolymorphic	0.494048	0.810507	1	ID=CA01g03480	Pentatricopeptide repeat protein	Blocky_Hot	GCTATGCCTTTCTAATTGCGCAATTCTCTCAGCGGCAGCCTCAGCCTCAG[T/C]CAAATCAACAAGTGCATGATTCGCCGAGGCGCTTAGTAATGCCCTCCAAG
UC_Pep_Genomic_017948	Chr01	6811337	Chr01	9922350	T	C	-	-	FunctionalPolymorphic	0.261905	0.757162	1	ID=CA01g03500	Pentatricopeptide repeat-containing protein, putative	Blocky_Hot	GAATTCTGGTTCAAAGCCTAGTGCTTATTGTCTGGTTAATTTGATCCGTG[T/C]ATGTACCAATCTTGGTTGGTTTTCTCGTGGTGAACAGCTTCGTTGCTGCA
UC_Pep_Genomic_017957	Chr01	6817193	Chr01	9928206	G	A	CHR01	19.734	FunctionalPolymorphic	0.202381	0.852313	1	ID=CA01g03510	At5g47455	Blocky_Hot	ACTATATGAATCCCTTGTATGCATTACGCATGATAAAATAGGGAACCCCA[A/G]TGCACTAAAGTTCCCACTATCCGCAGGATCGGGAGAAGGGTAAGACCACA
UC_Pep_Genomic_017976	Chr01	6825192	Chr01	9936205	G	T	-	-	FunctionalPolymorphic	0.220238	0.853474	1	ID=CA01g03520	Matrix metalloproteinase-28	Blocky_Hot	TATAAGCAATCAAATCATCATAAACATCAGAGTCACCATTCCAAAAAAAA[T/G]GGTCCACTTTGATGTTGTTCTTTTTCCAATTCCAATATTATTTGATGATG
UC_Pep_Genomic_018076	Chr01	6853119	Chr01	9964132	T	C	CHR01	19.734	FunctionalPolymorphic	0.130952	0.79349	1	ID=CA01g03530	DUF246 domain-containing protein	Hot	AACATGCATGGCTGTGAAACTAGTTTTTGCATTGTGTGTCCTGGTATATT[T/C]AAGCATAACATTTGCTTCTATGATATTTTCCAGGATGAAAGTCATCCTGC
UC_Pep_Genomic_018178	Chr01	6869999	Chr01	9981012	A	G	CHR01	19.734	FunctionalPolymorphic	0.130952	0.595675	1	ID=CA01g03540	Agenet domain containing protein expressed	Blocky_Hot	CAGGAGAAGAAGTGTTCAAATCAGGTAAATTTGAAGTTGGAAAGGAAACA[A/G]CCCCGCTGGACTTTGTAATATTGCGTTCAACAGTTCCCGCTTCAAATTGC
UC_Pep_Genomic_018292	Chr01	6888686	Chr01	9999699	T	G	CHR01	19.734	FunctionalPolymorphic	0.246988	0.874346	0.988095	ID=CA01g03550	Electron transporter, putative	Blocky	AAAAGAAGAAAGAAACCGAAGAAAGTGTTAGATATTTGGCCTTCTAACTA[T/G]AAACAGATGGTCCCTTTCCTCCGATAAGGGAACACAAAAAAGCTACAAAG
UC_Pep_Genomic_018301	Chr01	6894189	Chr01	10005202	A	C	-	-	FunctionalPolymorphic	0.0238095	0.895072	1	ID=CA01g03550	Electron transporter, putative	Hot	AGATTGGTATCTTATTATATCCTGCTTACACTACTGATTTAGTAAAGCAT[A/C]CAAAGATAGATAGTGGGAAACATGATATTGGAGTTGACTGCATATCGTAA
UC_Pep_Genomic_018332	Chr01	6903254	Chr01	10014267	C	T	-	-	FunctionalPolymorphic	0.27439	0.831909	0.97619	ID=CA01g03560	GRAM domain-containing protein	Blocky	TGGTTCATGGGGTTTGTCAATTTTGAGAAAGCAACACATCATCTCCTTGA[T/C]GCCTTGTCTAATTTTAAGGCCCAACCTCCTCATGTTGGGGAAGTGCCACA
UC_Pep_Genomic_018438	Chr01	6937678	Chr01	10048691	G	A	CHR01	19.734	FunctionalPolymorphic	0.273809	0.783171	1	ID=CA01g03590	Tonoplast intrinsic protein	Blocky_Hot	ATGGGCCTAAATCTGTTGGGCTTTTGCAGGCTATTCCTACTCATGGAGTT[A/G]CTGCTGGGCTTAGTGGATTTCAAGGAGTAGTAATGGAGATAATCACCACA
UC_Pep_Genomic_018468	Chr01	6945991	Chr01	10057004	A	G	CHR01	20.293	FunctionalPolymorphic	0.369048	0.857458	1	ID=CA01g03600	At4g17350	Blocky	CTCAAGTGGTTGATTCCACGGCTCGAACCTATGACCAGTGGCAAAGCCAG[A/G]ATTTTCATTGAGGGACTTCAGAAATAAATATATGAACTAGTCAAAGAGGT
UC_Pep_Genomic_018469	Chr01	6946305	Chr01	10057318	T	C	-	-	FunctionalPolymorphic	0.398809	0.836276	1	ID=CA01g03600	At4g17350	Blocky_Hot	TAAACAAGAGGGGAAATAGGGGTTAAAAAAGCTATCCAGAATGTCACATG[T/C]ATATGGACTTCAAGATTGATTGCTAGTTAAACATGGAGAAATTGAGTGCA
UC_Pep_Genomic_018487	Chr01	6952310	Chr01	10063323	T	C	CHR01	20.293	FunctionalPolymorphic	0.291667	0.852688	1	ID=CA01g03610	Formyltetrahydrofolate deformylase	Blocky_Hot	ACAGAAGCAGCTTAACTTAAGGGTCCAAGTACAAGGTATCTGTCTAATAT[T/C]GCAGGTCATAACAAATCAGATAAAAGATTACTTTTTAAAAAATTGTTTGG
UC_Pep_Genomic_018575	Chr01	6968813	Chr01	10079826	C	T	CHR01	20.293	FunctionalPolymorphic	0.256098	0.564518	0.97619	ID=CA01g03620	Cyclic pyranopterin monophosphate synthase accessory protein, mitochondrial	Blocky_Hot	TCTGCTATTTCCTGTACGTCTGTTACTTTCTGCTATTTTCTGTAATTCTG[T/C]TACTTCTTTATGGATTGCTTTGGATGATCTTTCTTGAGCCGAAGGTGTAT
UC_Pep_Genomic_018612	Chr01	6984215	Chr01	10095228	T	C	CHR01	20.293	FunctionalPolymorphic	0.482143	0.880368	1	ID=CA01g03650	Oxidoreductase family protein	Blocky_Hot	ACAGTAATAACTAGGTTTGCGATTAAATATTTACAGATATTCAGTGAATT[T/C]TCTCATAGAGCAAACATAGTTTAAGTAAGACATACATACATAGACACTTT
UC_Pep_Genomic_018714	Chr01	7017650	Chr01	10128663	A	G	-	-	FunctionalPolymorphic	0.077381	0.66506	1	ID=CA01g03680	Pre-mRNA processing ribonucleoprotein, binding region; NOSIC	Hot	TAAGCAACAGTGTATTCTTAATTCGTCGGGAATATGCTTTTTGTGCATTA[A/G]CGAAATGATTTGGGACGGACGAGAATCACAATGTAATTTATGGTTCCCGG
UC_Pep_Genomic_018715	Chr01	7017733	Chr01	10128746	T	G	-	-	FunctionalPolymorphic	0.077381	0.712836	1	ID=CA01g03680	Pre-mRNA processing ribonucleoprotein, binding region; NOSIC	Blocky_Hot	GTAATTTATGGTTCCCGGAGTTTTTGCCAAACTATATCTAATGTTAGGTG[T/G]ATGGGGATTAGATTGTCTGCATGTGCACTTTTTAAGTTCTAAGGTTGCCT
UC_Pep_Genomic_018836	Chr01	7091858	Chr01	10202871	G	T	-	-	FunctionalPolymorphic	0.180723	0.362329	0.988095	ID=CA01g03700	Exostosin family protein	Hot	GCAGGTTAGTCTGATATTATGCTTATATGCGATTATCAATTTTTTGTTTT[T/G]TTTCTGGCTATCTTGCTCTTCTCTAATGTAGTTATCTCCAGAGATCTATA
UC_Pep_Genomic_018844	Chr01	7096876	Chr01	10207889	G	A	-	-	FunctionalPolymorphic	0.180723	0.749161	0.988095	ID=CA01g03710	Detected protein of unknown function	Hot	AACTGGGTTCAACCCAAGACTCTCGTTCAACCAGCCTGATAGCTTTACAA[A/G]CACCTTTGCCAGCCACCCAATTTCATCATCTGAGATGGGCCGCTTCATCC
UC_Pep_Genomic_018952	Chr01	7129746	Chr01	10240759	G	T	-	-	FunctionalPolymorphic	0.156627	0.276144	0.988095	ID=CA01g03720	Detected protein of confused Function	Hot	ATCCAGAGTATCAGTTGATAGTAGACTGTAATGCCTTATCAGTTGACATT[T/G]AGAACGAAATCGTTATAATCCACAACTTCATACGTGACAAATATCGATTG
UC_Pep_Genomic_019339	Chr01	7210387	Chr01	10321400	A	G	-	-	FunctionalPolymorphic	0.319277	0.851328	0.988095	ID=CA01g03750	AP2/ERF domain-containing transcription factor	Blocky_Hot	TTGCTTCCAGATCCAGCTCCAGCCAAATCCCATGATGAATTATAGTGACA[A/G]ACTTCATCAAATTTTTGAGTAAGATCCATAAGAAGATCAGGCAAATCAAG
UC_Pep_Genomic_019383	Chr01	7222337	Chr01	10333350	C	T	CHR01	20.293	FunctionalPolymorphic	0.244048	0.827178	1	ID=CA01g03760	Acyl-coenzyme A oxidase	Blocky_Hot	TCGGCAACATCTGAATCGTTGAGAGGATCCTTCCATGCAGCCTCGTACAG[T/C]TTTGGATACACGTTTCCATCATAACGTCCAAGAATTGAACCAAGGTAGTG
UC_Pep_Genomic_019400	Chr01	7224760	Chr01	10335773	A	C	-	-	FunctionalPolymorphic	0.162651	0.839555	0.988095	ID=CA01g03760	Acyl-coenzyme A oxidase	Hot	AAAGAGAAAAGCAGGTCCAATTTTTATTTTAAATTTTTGGACAAAGGAGC[A/C]GGTCCAAATTACACTCTCTCTCTTCTCTCTCTCTCTCTCTGTTGATCAGA
UC_Pep_Genomic_019409	Chr01	7228047	Chr01	10339060	G	A	-	-	FunctionalPolymorphic	0.166667	0.787243	1	ID=CA01g03770	Acyl-coenzyme A oxidase	Hot	GTAGCAGCGTTGCAGCAATTTAACATAAACAAAAGAAGAAGTCAAAACAA[A/G]AGGTTACCCAATGAAGATCAGTGAAAGCAGGCTCATCTACGTAACGCCTT
UC_Pep_Genomic_019412	Chr01	7229447	Chr01	10340460	A	C	-	-	FunctionalPolymorphic	0.487952	0.852074	0.988095	ID=CA01g03770	Acyl-coenzyme A oxidase	Blocky_Hot	ACAACAGCTATCATTCAAGTAATCAAAATCAAATCTTATTGCTTATCTTA[A/C]AACACAACAAATGAGCATAACAAGGACTTTCTCTCCATCATCAACATATC
UC_Pep_Genomic_019449	Chr01	7235233	Chr01	10346246	A	G	-	-	FunctionalPolymorphic	0.428571	0.82635	1	ID=CA01g03780	CigA protein	Blocky_Hot	TGTGAAACTGAACCAACTTCTAGCCCATGCCCCGCAACCATGACGTCTTT[A/G]GCAGTTTCTTGAACCAAGTCGTCATCTTCTCTAATAACAAACAGCTTAAC
UC_Pep_Genomic_019454	Chr01	7236242	Chr12	226685163	G	T	-	-	FunctionalMonomorphic	0	0.606683	1	ID=CA01g03780	CigA protein	Blocky	GTCTGATACAAGCACGATCATGAAGATGAACGTTTTTGAGTATTTTGGAT[T/G]TAACCTCGGAGGTGTACGAGTTGAAGTGTTAAAAAGGGCTCCAAACCGCC
UC_Pep_Genomic_019512	Chr01	7244600	Chr01	10355613	T	G	-	-	FunctionalPolymorphic	0.0238095	0.39803	1	ID=CA01g03790	PfkB-like carbohydrate kinase family protein	Hot	AGAACAGGTCCTATATTTTGGTATGGTTCTCATGAGCTTCTTGAACCTCC[T/G]TCTCGCCATTGGAGTTAACAAACACTAATTTTACCTCCTGCCTCTATGAT
UC_Pep_Genomic_019513	Chr01	7244724	Chr01	10355737	G	T	CHR01	20.293	FunctionalPolymorphic	0.434524	0.890397	1	ID=CA01g03790	PfkB-like carbohydrate kinase family protein	Blocky_Hot	CAGTTTAACCTCCGTAGTCCTTTAATCTGGAGTTGATTGGAGAAAATACA[T/G]CCGTTATTCCAAAGCAAATGTATGTAAGTCTATGAGAATAAATTTGTCCT
UC_Pep_Genomic_019645	Chr01	7267703	Chr01	10378716	A	G	CHR01	20.293	FunctionalPolymorphic	0.228916	0.239606	0.988095	ID=CA01g03810	Putative reverse transcriptase	Hot	TACACCCAAAGATTTAACTTTGATCCTAACATTTCCAAGAAGAAGAATAT[A/G]GTCTGTAGGTATTGTAAGAAACCTGGTCATCAGATTGACAGGTGCTACAG
UC_Pep_Genomic_019963	Chr01	7407846	Chr01	10518859	C	A	CHR01	20.293	FunctionalPolymorphic	0.253086	0.749101	0.964286	ID=CA01g03830	Type I MADS-domain protein PPTIM3	Blocky	CATCTCTTCTAGATCAAGGGCAACTTCTGAAATAAACTTGAATTGCTCAC[A/C]TGGAACATCACCTTTTATTTCTTTTTTAATTTTGTCCAACCATGATTTAT
UC_Pep_Genomic_020689	Chr01	7520433	Chr01	10631446	C	A	CHR01	20.293	FunctionalPolymorphic	0.297619	0.875519	1	ID=CA01g03840	Detected protein of confused Function	Blocky	TTCAGACCAAAAGTATGATGATATAACCTATAGGCATGTGCATCTTTGAC[A/C]TGGCAGATGATTGCAATACGGAACAGAATTAAACATCTAGTTGATAAAGT
UC_Pep_Genomic_021577	Chr01	7677009	Chr01	10788022	C	T	CHR01	20.852	FunctionalPolymorphic	0.166667	0.82018	1	ID=CA01g03890	Homeobox-leucine zipper protein	Hot	AGAAAGTTTCAAAGAACACAACACACTCAATCCTGTAAGTTCATGTGACC[T/C]TGTTTAACTCAACCCGGAATTTAAAAAAAAAAAGAAAAAGAATTTTGAAT
UC_Pep_Genomic_021686	Chr01	7711723	Chr01	10822736	A	G	-	-	FunctionalMonomorphic	0	0.746266	1	ID=CA01g03950	Ycf68	Blocky_Hot	GTGGGATACGAGCGGTCCGGGGGGGACCACCACGACTCCTCTCTTCTCAA[A/G]AATCCATACATCCCTTATCAGTGTATGGATAGCTATCTCTCGAGCACAGG
UC_Pep_Genomic_021744	Chr01	7729644	Chr01	10840657	T	G	CHR01	20.852	FunctionalPolymorphic	0.375	0.698914	1	ID=CA01g03980	Protein-tyrosine phosphatase mitochondrial	Blocky_Hot	GTGGTGGTGGGTGGTGGAGTGGTAGAGAAGGTGGAAAAATTAGATACTGG[T/G]GGTGAGGTGTTGTGTTCTAGTGATAGTAGTGGCAAGAATTCTGTTGTTGT
UC_Pep_Genomic_021912	Chr01	7781110	Chr01	10892123	G	A	-	-	FunctionalPolymorphic	0.0238095	0.751843	1	ID=CA01g03990	Detected protein of confused Function	Hot	AACAATAAACCTAATGTTATCCAACTTATGGGTATGTAATTGAGGAAAGA[A/G]AGACTGTTTCCGATAGATCAAATCCTCAAATTTAAAATTAAAATAGGAAA
UC_Pep_Genomic_022110	Chr01	8000040	Chr01	11111053	C	A	CHR01	21.41	FunctionalPolymorphic	0.214286	0.923198	1	ID=CA01g04060	Actin-binding protein ABP140, putative	Blocky_Hot	TCTTACTCTTTGCAGGGGACTGAAGGGAAAGTCATTCTTGAGGTAATTCA[A/C]GTTTATCATGAGTTTATTCTTTTTATGCTTGGAATATTATGAGTCCCATC
UC_Pep_Genomic_022173	Chr01	8013965	-	-	A	G	-	-	FunctionalMonomorphic	0	0.661528	1	ID=CA01g04070	Methyltransferase	Blocky	TGAGGACATGACCCTAGATAGGAAGGTATGGAGGAAAAACATTAGGATAG[A/G]GGGCTAAGGTGTGTGGGTGAGTCGTAGTCTGTAGTCTGTAGTTAGGAGGG
UC_Pep_Genomic_022207	Chr01	8020785	Chr01	11131798	G	A	-	-	FunctionalPolymorphic	0.380952	0.919436	1	ID=CA01g04080	H+-ATPase	Blocky	GTACTTGTGCTCTGCAAAGGAATTATATACAGATTATGAGACAAAACAAC[A/G]ATAAGAAAGACTCTATTTTGCCTCTAACTTACCAGGAAAGACACCGGCAA
UC_Pep_Genomic_022938	Chr01	8472392	Chr01	11583405	A	G	CHR01	21.41	FunctionalPolymorphic	0.202381	0.671962	1	ID=CA01g04200	Histone-lysine N-methyltransferase, H3 lysine-9 specific SUVH6	Blocky_Hot	CTCTTATCCTTGTGATCATAGACAACATTCTGGGCATACAAATTGGGCGA[A/G]CAACTGTGGTTGATGAATCTTCCTACATTTCCATAGCGAGCTGCGTCAAT
UC_Pep_Genomic_023046	Chr01	8507542	Chr01	11618555	A	G	-	-	FunctionalPolymorphic	0.0892857	0.873995	1	ID=CA01g04220	GATA domain class transcription factor	Blocky_Hot	GGGATAAATATTTGCAGCTATTAATCACCCCAAAGTGAGAAATCAGTAAA[A/G]GGTTTATAAACAAAGTCAGGAAGGATGGATTGGCAAAACATCTTGACCAC
UC_Pep_Genomic_023905	Chr01	9006174	Chr01	12117187	C	T	-	-	FunctionalPolymorphic	0.25	0.847082	1	ID=CA01g04250	Cell division control protein 7	Blocky_Hot	GTAAGGGTAGATCCTAGGTCATTGGTGAGCCTTTGACGATGCAGCCTCTG[T/C]TTTCTCAAAGCTTCATAGCATGGAGCAAAGAAATCATGCCGGAGGGCTTC
UC_Pep_Genomic_023919	Chr01	9014382	Chr01	12125395	G	A	CHR01	21.41	FunctionalPolymorphic	0.261905	0.756778	1	ID=CA01g04260	Vesicle-associated membrane protein, putative	Blocky_Hot	ATAAAGCCAAGTAAGCGTAAGCAAGTTGCTGCTACTCCCCACGCGAAAGC[A/G]TCATTTCAAATATTTCCTTCTCTTTTTGGTTCCCAGAACTATCATGTCTT
UC_Pep_Genomic_024289	Chr01	9125873	Chr01	12236886	T	G	-	-	FunctionalPolymorphic	0.0535714	0.295489	1	ID=CA01g04290	Monoxygenase, putative	Hot	CAGCCATATGAACCAAAAGTACACTACACTTACGGAAGAGGATTACGTGC[T/G]GGATTTGTTCCTGCTTCTAAAACCAAGGTCTATTGGTTTGTCATGTGCAA
UC_Pep_Genomic_024290	Chr01	9126575	Chr01	12237588	C	A	-	-	FunctionalPolymorphic	0.0833333	0.587742	1	ID=CA01g04290	Monoxygenase, putative	Blocky_Hot	TCTGTAGAGGATGCATTCAAAGCATATGGAAGTGAAAGATGGAGCCGTGT[A/C]TTTCCATTAACAGTAATGGCAAATCGTGTGGGAGCACTGCTGCAGTCTGA
UC_Pep_Genomic_024293	Chr01	9127256	Chr01	12238269	G	A	CHR01	21.41	FunctionalPolymorphic	0.0654762	0.495167	1	ID=CA01g04300	Detected protein of unknown function	Blocky_Hot	ATGTCCTCTGACTCGAGCTTTGATGTGAAACTTCTCTTTGAACTGCCTTC[A/G]TGGATTTCAGGTTGATTCACAGCAATGTTGAGTCTGGCAACAATTGAATC
UC_Pep_Genomic_024569	Chr01	9206560	Chr01	12317573	C	T	-	-	FunctionalPolymorphic	0.0357143	0.666526	1	ID=CA01g04320	Pentatricopeptide repeat-containing protein At4g16835, mitochondrial	Blocky_Hot	CACTCAACATACCCAGCTACCATAGCATTCCAAGTAACCTCATTCCTCAC[T/C]GGCATTACCCGAAACAACTCCTCCGCTTCACACATCATCCCATTTCGACA
UC_Pep_Genomic_024809	Chr01	9480252	Chr01	12591265	A	G	CHR07	39.607	FunctionalPolymorphic	0.119048	0.72267	1	ID=CA01g04350	Dimethylaniline monooxygenase, putative	Blocky_Hot	GCGACTCTCTTTCCTTTAATCAGTTCTCTAGCCCTTTCATTGTCCATGGC[A/G]GAGTACTCCATGGCATGTATCACTTTCCCAGCGAAAAGGTCTGGCCCTTC
UC_Pep_Genomic_025069	Chr01	9565072	Chr01	12676085	C	T	-	-	Failed	0	0	0	ID=CA01g04370	Kinesin light chain, putative	Blocky_Hot	CTTTCTCTCACCGCCAGCCCTGAGTTTTGCTACAGCATTTTCAAAGGAGT[T/C]GTGTGCCTCTTCATATCTTCCAACCATATAGAACATAACTCCCATCCGTG
UC_Pep_Genomic_025282	Chr01	9662105	Chr01	12773118	A	G	CHR01	21.969	FunctionalPolymorphic	0.446429	0.816649	1	ID=CA01g04390	Major pollen allergen Ory s 1, putative	Blocky_Hot	TGTACTAAAAAAAATGTCACAACTAATTAATTACCTCGTAGACTTCGACA[A/G]CATGGATGTCAGTGGCACCACCTTGGTTCAAGACAACAATAGCAAGGTAC
UC_Pep_Genomic_025299	Chr01	9669514	Chr01	12780527	C	A	CHR01	22.528	FunctionalPolymorphic	0.202381	0.854607	1	ID=CA01g04400	Major pollen allergen Ory s 1, putative	Blocky_Hot	AGCCTTCCATTCATCAGGAAGAACATCAGTCAATTGCACCCATTTGGCTG[A/C]CTCTCCATTGACACTAACTTGAACTCTGAAAGTGAGTGATCCTTTTGGTG
UC_Pep_Genomic_025319	Chr01	9676244	Chr01	12787257	A	G	CHR01	22.528	FunctionalPolymorphic	0.196429	0.301019	1	ID=CA01g04410	Putative polyprotein	Blocky_Hot	ATGATATAGAATTGTAAAGTCTATAAATAGATGACACAGCTTGTAATTTG[A/G]AGTACAGATCAATAAGAAAATATCTCTTTTCTCTCTTCTCTCTTCTCTCT
UC_Pep_Genomic_025346	Chr01	9698508	Chr01	12809521	T	G	-	-	FunctionalPolymorphic	0.378049	0.549864	0.97619	ID=CA01g04440	Ankyrin repeat-containing protein	Blocky_Hot	TATACAAACACAATATGCTTTGTAATTTCAGTGGGATTGATCTTATTCTT[T/G]GTCCAAAAAAGCAGGTATTGTTAACGTTGCCCCGAATTTCCTACCTTATT
UC_Pep_Genomic_025418	Chr01	9935280	Chr01	13046293	A	G	-	-	FunctionalPolymorphic	0.298781	0.818276	0.97619	ID=CA01g04550	AT4g17070/dl4565c	Hot	GAAAGAGAACATACCTTAACGTGAATAGCACCAAATTCTGTTTCCAAGGC[A/G]ATAATTCCCTAAAAAGAAGCGGGATTGAAAAAGAGAAATTTTTGTAGTTA
UC_Pep_Genomic_025659	Chr01	9989665	Chr01	13100678	G	T	-	-	FunctionalPolymorphic	0.357143	0.895801	1	ID=CA01g04560	Detected protein of unknown function	Blocky_Hot	TTACGAGGAACAGTCCTTCCACAACCTTGAATAAGTCTAACAAGTCTCTT[T/G]ACATTCAAAATAGCAGCCAATTTAGGTGTTATAATTGGACAAAAACATTC
UC_Pep_Genomic_025763	Chr01	10075740	Chr01	13186753	A	G	-	-	FunctionalPolymorphic	0.196429	0.883579	1	ID=CA01g04610	Calcineurin B-like protein 1	Blocky	TAGCTTTCTCCTATCTTATTAAAGAGCTGGGGAAATAGCTTGAGGTGTTT[A/G]TTCCTGTACAAGGTGAAATGAGTTTGTGAGCTCGATGAGGAGGTTTATAT
UC_Pep_Genomic_025791	Chr01	10127244	Chr01	13238257	C	A	-	-	Failed	0	0	0	ID=CA01g04620	Os02g0702400 protein	Blocky	GTATATATAATTCACGTATGTACTTGTTTTCGTTTGTTGTAGGATGACCA[A/C]AACATTTATGTTGGCTCTGGTAGCAGTATTGTGTTCGATAGTTCTTGGGA
UC_Pep_Genomic_025796	Chr01	10128618	Chr01	13239631	T	C	CHR01	23.086	FunctionalPolymorphic	0.345238	0.386872	1	ID=CA01g04630	Os04g0602500 protein	Blocky	TGTTATGCTTAAGAAGTAGATGAAAGTTGAATCTTGTCCTCTTTTATTCT[T/C]AGGGATCAGCTAAGAATTTGCCCTTGGCTTGCACGTCTTCAATGGAACCA
UC_Pep_Genomic_026260	Chr01	10393866	Chr01	13504879	T	G	-	-	FunctionalPolymorphic	0.494048	0.593287	1	ID=CA01g04660	Dom3z-like protein	Blocky_Hot	TGGGAAGAGATCACCTAGTGTCTTTTGTTTTAGGATATTGGTTTTAGTTG[T/G]TTTTTTTCCTTTTTTTATAACCGTGGTGTCCGTCCAGCTTGCGTCCTCCT
UC_Pep_Genomic_026265	Chr01	10400973	Chr01	13511986	T	C	-	-	FunctionalPolymorphic	0.0119048	0.663252	1	ID=CA01g04660	Dom3z-like protein	Hot	GGTGCTTGATCTTCTGGAGCTCCCGTATATCCCCTACTGTTAGCCACTTA[T/C]TGGGCTTTTCTTTCTTGTTCTTAAGATTTATTTGAGTCTTTTTTCTGTGG
UC_Pep_Genomic_026286	Chr01	10417281	Chr01	13528294	C	T	-	-	FunctionalPolymorphic	0.0476191	0.922202	1	ID=CA01g04680	Receptor-like protein kinase	Hot	TGTGAATCACTTATGTCCCCAAACATGTTGGTGCCTGGAAGACTTAAGTA[T/C]CTAAGGGAAGAAGAAAAATTCGTAGGTAACTCAGCTGGTTCACCGTCTAC
UC_Pep_Genomic_026544	Chr01	10503617	Chr01	13614630	A	G	-	-	FunctionalPolymorphic	0.0595238	0.823278	1	ID=CA01g04700	AT4g17080/dl4570w	Hot	ACCTCATAAAAGGCCAATAATGTCTCAAAATTCCAATCTTTATAACCAGC[A/G]AGTGCAAAATACCCAATTTAAAGCTAGTGTGTTGAAGTCAAATGAATTAA
UC_Pep_Genomic_026545	Chr01	10504747	Chr01	13615760	G	A	-	-	Failed	0	0	0	ID=CA01g04700	AT4g17080/dl4570w	Blocky_Hot	AAGATCTGTGTACATTCTACCCTCCTAGACCCTACTTGTGGGATTACACT[A/G]GGTTATTTTTTGTTGTTGTTGTTGTTGCTATTTTTCAGGTTGAGCTTTTG
UC_Pep_Genomic_026548	Chr01	10507097	Chr01	13618110	G	A	-	-	FunctionalPolymorphic	0.238095	0.739882	1	ID=CA01g04700	AT4g17080/dl4570w	Blocky	CTCAGTGTGGTCACTGGCAAAATGGGATTCTTAATGTTTCAAGTAGTCTC[A/G]GCAGCCTTCCAGGATCTCCTTCTTCTGCAATTGACCATTCTAAAGTGCTT
UC_Pep_Genomic_026618	Chr01	10520723	Chr01	13631736	C	A	-	-	FunctionalPolymorphic	0.0416667	0.91499	1	ID=CA01g04710	Eukaryotic translation initiation factor 4g, putative	Hot	CTCTTCTCCTCTCTCTTTCCCTCAGACAGATTCACCTCTCCATTCTCTTC[A/C]ATACTTTCAGCTTCTGCTTCTTCTCTTTCACCTCTCTCAAACTCCTCCTG
UC_Pep_Genomic_026644	Chr01	10533594	Chr01	13644607	G	A	CHR01	23.645	FunctionalPolymorphic	0.337349	0.901671	0.988095	ID=CA01g04720	ATP-dependent helicase, putative	Blocky_Hot	AAAGTATTAACAACGGATCTTGTAAATTGTTTTCCTAATTGAAAAGAGAA[A/G]TGCTTTGACAGGAAAAACTCGTATACTTACAAATGGAGGGAAAATGTACT
UC_Pep_Genomic_026645	Chr01	10535068	Chr01	13646081	A	C	-	-	FunctionalPolymorphic	0.0301205	0.552208	0.988095	ID=CA01g04720	ATP-dependent helicase, putative	Hot	ACATCCTCTTTAATATTCACAGAACAAGTGGAAGACCCTGTAGGATTACC[A/C]TTTTGACATGATCTATTCCTTTTCTCAATAAAATCGACACAGTATTTTAA
UC_Pep_Genomic_027017	Chr01	10719562	Chr01	13830575	G	A	-	-	FunctionalPolymorphic	0.407407	0.571364	0.964286	ID=CA01g04750	Detected protein of unknown function	Blocky_Hot	GAAGATTTCATTTGGATCCAGATATTGGAGAGAAAATAAAATTTGTTGCA[A/G]AACTGATCAGACTATGGTGGGGCAAAAGAGAGAGTTATAATATTTAGCCA
UC_Pep_Genomic_027136	Chr01	10754445	Chr01	13865458	T	G	CHR01	23.645	FunctionalPolymorphic	0.136905	0.891198	1	ID=CA01g04760	Uridylate kinase plant, putative	Hot	AGAAGAAAAATACCCGCACGAGACAATATTAGCTTAATAGGCAAAACTCA[T/G]AAAACAACCATCACATCAAAGATAGGATAATATGGCCGTGTTATACAAAA
UC_Pep_Genomic_027223	Chr01	10795375	Chr01	13906388	A	G	-	-	FunctionalPolymorphic	0.0121951	0.833423	0.97619	ID=CA01g04800	Dynamin, putative	Blocky_Hot	ATAAATCATCTTCCATCGACTACTGATTTCATTAAGGATTTTAAGCATAC[A/G]GGTATCTAATCTGTAGAGGGTGTTAAGCAGACAAGTGAAGTACCTCCATT
UC_Pep_Genomic_027443	Chr01	10828628	Chr01	13939641	A	C	-	-	FunctionalPolymorphic	0.00595238	0.900364	1	ID=CA01g04810	Detected protein of unknown function	Blocky_Hot	GAGTGAACTGCTAGTAGTGCAGCTGAGATTGTGACAATCACAACGGAATT[A/C]AGTATCAAAGCTGTGAACTTTTGCGCGTTTAGTAGGAGCGAAAACAGGCA
UC_Pep_Genomic_027638	Chr01	10883711	Chr01	13994724	T	C	CHR01	24.202	FunctionalPolymorphic	0.434524	0.378981	1	ID=CA01g04820	RNA binding protein, putative	Blocky_Hot	ATGGGTATTGGCATATCAAAAGGTATCAGCTGATGATACTGGGGCGTATA[T/C]GCCAAGGAGCGCGATTACGCGTTCAGCACTTGAGGATTTATTGGCATTGA
UC_Pep_Genomic_027639	Chr01	10885256	Chr01	14045919	C	T	CHR01	24.202	FunctionalPolymorphic	0.434524	0.333352	1	ID=CA01g04820	RNA binding protein, putative	Blocky	CACCCGCATGTCCCTGGTACCGGAAACGGATTATACACCCTTTCCAATGG[T/C]TTGGAGGCCTGATCATGAGAAGGCACTGCTGGAGTATATAAAGCTGAGCG
UC_Pep_Genomic_027816	Chr01	10924114	Chr01	14035127	G	A	-	-	FunctionalPolymorphic	0.392857	0.786462	1	ID=CA01g04830	Detected protein of confused Function	Blocky_Hot	ACTACAACCACTTACAATTCCATTATTCTGATGCTGATGCAAGAGGGTCA[A/G]CATGAAAAAGTACATGAGCTTTACGGTGAAATGTGTAATGAGGGCAATTG
UC_Pep_Genomic_027836	Chr01	10927403	Chr01	14038416	T	C	-	-	FunctionalPolymorphic	0.392857	0.911654	1	ID=CA01g04840	Invertase inhibitor	Blocky_Hot	TTCATGCAGTATACAATTGGCTGCTACATCTTAAGAAGGAACAGATGAAA[T/C]TTGTTTGATGATGCATGAAGAGATGTCACTCAATTGAAAGAGATTGTAAT
UC_Pep_Genomic_027896	Chr01	10942693	Chr01	14053706	G	A	CHR01	24.202	FunctionalPolymorphic	0.476191	0.845335	1	ID=CA01g04890	Emb|CAB68190.1	Blocky_Hot	CAAATGGGAAACAGCTAATTTGCGATCCCATGCTAAAAGCTTCAGACCAA[A/G]ACGACCATCAGTAAGGTCCACCAAATTAAATAGATTAGGATATTTTATAA
UC_Pep_Genomic_028024	Chr01	10963855	-	-	T	C	-	-	FunctionalMonomorphic	0	0.344011	1	ID=CA01g04900	Ulp1 protease family, C-terminal catalytic domain containing protein	Hot	CGCTTCTCCATATTTTCATAAAAGAGCAGCATATCTTTTGCGGAGTAATC[T/C]GGCATCAAGTCCACCATTTGGTACTTGTAATCCATCGCTCAAATACTTAG
UC_Pep_Genomic_028029	Chr01	10964373	Chr01	14075386	T	C	-	-	FunctionalMonomorphic	0	0.549092	1	ID=CA01g04900	Ulp1 protease family, C-terminal catalytic domain containing protein	Blocky	TTCATCGACCAAATTCCAAGGTAAGCCAACCGGAATGCTAAAACCTTTGA[T/C]GATGTTGATTAAGCATTTCTCATTTCGAGAAACTTCCGGCTGCTGTTGAC
UC_Pep_Genomic_028672	Chr01	11067836	Chr01	14178849	T	G	-	-	FunctionalPolymorphic	0.440476	0.685786	1	ID=CA01g04910	Nonsense-mediated mRNA decay protein, putative	Blocky_Hot	GGTGGATGCGTTGGCTGTAGGTATGAGTGGGTTGAATTTTGAAGAGACTG[T/G]TGAGGATGAAGGGTTTGAGTATGGGAAAGGGGATTTTGGTGTTGAACATG
UC_Pep_Genomic_028673	Chr01	11068904	Chr01	14179917	T	G	-	-	FunctionalPolymorphic	0.0297619	0.567226	1	ID=CA01g04910	Nonsense-mediated mRNA decay protein, putative	Hot	CTCATTCTAATTTATAACTTAAGAGGGTTCATACAACCAACTCCAACTAG[T/G]TTGGATACAAATGATCTAGTATGAGTAGTAGTTTAATTTAAGAAGCTGAG
UC_Pep_Genomic_028804	Chr01	11094362	Chr01	14205375	G	T	CHR01	23.879	FunctionalPolymorphic	0.142857	0.771537	1	ID=CA01g04920	Glycine-rich protein	Blocky_Hot	GCGAATTGCTTGCTCAATTGGTGCATTTTATGTCAACTCTTTATAATAGT[T/G]CTTTCCCTTGGTCTAGGGCAGTATAGAGGCGAGGCTGTTGCATTTGAGAA
UC_Pep_Genomic_028817	Chr01	11099385	Chr01	14210398	C	T	CHR01	24.202	FunctionalPolymorphic	0.142857	0.891032	1	ID=CA01g04920	Glycine-rich protein	Blocky	ATTACATTCTAAATATATCTTGTTGAGATACACAAGCAGTATTAACTGTA[T/C]TCTCTCTTCTCCTGATACAAAAATTGTATTGAAGGTTTATGGTGCACTTA
UC_Pep_Genomic_028821	Chr01	11101579	Chr01	14212592	A	G	-	-	Failed	0	0	0	ID=CA01g04920	Glycine-rich protein	Hot	TTTCTGAAAATTAGTTTGGATTTATGCTAGGGCGCTGGACTACGGAGGCC[A/G]TCCATCTCGTCAGGAGATTGGTGGAGCAGTATAGGGAAAGGAAAAAGGAT
UC_Pep_Genomic_028869	Chr01	11116323	Chr01	14227336	T	C	CHR01	24.202	FunctionalPolymorphic	0.130952	0.686592	1	ID=CA01g04930	Lon protease homolog	Hot	TGTGTGGATTTAAAGTCTCTTGTTAAAACTTAGTTAGACCACTAATTTTA[T/C]TGAAACATCGTACTCTCACTAAACATGAAAATGTTCACAAAAGAGTAATA
UC_Pep_Genomic_028871	Chr01	11116982	Chr01	14227995	T	C	CHR01	24.202	FunctionalPolymorphic	0.464286	0.946199	1	ID=CA01g04930	Lon protease homolog	Blocky_Hot	TCAGTTCTGTGGCTCTGGCACGTACCTATATATACAAACAGAAGATTCTT[T/C]AACAAGTGAGTAAGAACTGCTTAGATCTATGACTACTATCTTTTCAATTG
UC_Pep_Genomic_029169	Chr01	11173015	Chr01	14284028	T	C	CHR01	24.202	FunctionalPolymorphic	0.113095	0.847356	1	ID=CA01g04940	Detected protein of unknown function	Blocky_Hot	ATCCTCCACCCAAGTGGTTTAGCACAACTACTGTTGATGATGAAGAACTT[T/C]GTCGAATTAACGCAGAGTTTGATTCACTTGAGGATATAGAAGAACTGTAA
UC_Pep_Genomic_029808	Chr01	11279385	Chr01	14390398	A	G	-	-	FunctionalPolymorphic	0.0654762	0.703826	1	ID=CA01g04950	FAD-dependent oxidoreductase-like protein	Blocky	AGATGGGAGAGAGATTGTTGCTGATGCAGTATTGTTGGCACTTGGGCCTT[A/G]GACTAAGAGATTTTCTCTATTGGGCTCGATTTTTACGATTTATGGAATTA
UC_Pep_Genomic_029882	Chr01	11328623	Chr01	14439636	G	A	CHR01	24.029	FunctionalPolymorphic	0.120482	0.676385	0.988095	ID=CA01g04970	Bifunctional inhibitor/lipid transfer protein/seed storage protein-like protein	Blocky_Hot	CTTCCACCCCTAAACACCCAAAACAACCCCCATATGTGAAACCACCTTCT[A/G]CCCCTAAACATCCTAAATACCCCCCACATGTGAAACCACCTTCCACCCCT
UC_Pep_Genomic_030091	Chr01	11373139	Chr01	14484152	G	T	CHR01	24.202	FunctionalPolymorphic	0.14881	0.788555	1	ID=CA01g04980	Detected protein of unknown function	Blocky_Hot	TCATTTGAGAAATGTGGAAAACAAGTTCAAACAGCATAGTGAATTTGCGC[T/G]AAATAAACAAAACTCACATTACTGATGAATCAACATTGAGAATTCATACA
UC_Pep_Genomic_030127	Chr01	11382558	-	-	A	G	-	-	FunctionalMonomorphic	0	0.72529	1	ID=CA01g04990	Polyprotein	Blocky	CCACGTCTTCCTTGTCTTCGAAGTATGGTTTCAATTTGCTTGCATGGAAG[A/G]CGGGATAAATCTTTAAATGCGATGGCATGTCCAGCTTATATGAAATTTTG
UC_Pep_Genomic_030297	Chr01	11431132	Chr01	14542145	A	G	-	-	FunctionalMonomorphic	0	0.598432	1	ID=CA01g05010	Detected protein of unknown function	Blocky_Hot	GCCAGAGAAAGGGACACGCCAACTGCTAAGGTTTTCATTGCGACTAGGAG[A/G]GCTCGCAACAACACCATTTTGATGTGTAGAAGACTTCAAAAGGAAAACCT
UC_Pep_Genomic_030649	Chr01	11493902	Chr01	14604915	T	C	CHR01	24.76	FunctionalPolymorphic	0.0952381	0.867024	1	ID=CA01g05020	Detected protein of unknown function	Blocky_Hot	TCACTTATAGAAAGCCAACCAAAAAAAATAAATTGTTCTTTGTGGTTCTG[T/C]TTGTTCCTTTGCCAATTGCAAAATGAAATCTTTGGGAAATGGGGTTCCAT
UC_Pep_Genomic_030875	Chr01	11540533	Chr01	14651546	T	C	-	-	FunctionalPolymorphic	0.476191	0.916772	1	ID=CA01g05030	Pleckstrin homology (PH) domain-containing protein	Blocky_Hot	TTCAATGTTGATGATGAAGACTACATGGGTCATGATTACAGCCTTATAGG[T/C]CAGCTGTCTGAAGTGCGGATTGTTTATTTGAATCGCTTTATCCAAGAGGT
UC_Pep_Genomic_030990	Chr01	11557900	Chr01	14668913	C	T	-	-	FunctionalPolymorphic	0.476191	0.869457	1	ID=CA01g05040	Pleckstrin homology (PH) domain-containing protein	Blocky_Hot	ATGCCAAATTCACGAAGGAACCATTTAGTTTATGGGTTGTTGGAGATGAG[T/C]TAGGACCTTTCATTGTTCGCAGTGGTTTCAAGAAGCCTCCAAAGAGGCTT
UC_Pep_Genomic_031000	Chr01	11559110	Chr01	14670123	G	T	-	-	FunctionalPolymorphic	0.476191	0.907134	1	ID=CA01g05050	Pleckstrin homology (PH) domain-containing protein	Blocky_Hot	TTGGTGCTTCTTTCATTATTATTGTTAGCAGCTCTATTAATCAGTAAAAT[T/G]AGGATATAGTGTGAATTTTTTGCTTGCAAGGGAAACTATATAATGATAGG
UC_Pep_Genomic_031128	Chr01	11575614	Chr01	14686627	T	C	CHR01	24.76	FunctionalPolymorphic	0.5	0.736713	1	ID=CA01g05060	Pleckstrin homology (PH) domain-containing protein	Blocky	ATGAGGTCTCAGGTCCAAATTCCAGCAGAGACAACAGACTACAGACTAGG[T/C]GATTTCTTCCCATCTTTTCAAGCCTTGGACAAGGTTTTCAGGTACCTTTT
UC_Pep_Genomic_031203	Chr01	11655872	Chr01	14766885	G	A	CHR01	24.76	FunctionalPolymorphic	0.0714286	0.799217	1	ID=CA01g05090	Beta-amylase 1	Hot	AAGAGCATGTCGGAAGGAGGTCGAAATGCTAGCCTTCCAGAGTGCGACTC[A/G]AGCAGGACAAACCTCTATGTAAGATTTATCAAAGAAAGTCATTCTAAGAA
UC_Pep_Genomic_031228	Chr01	11696028	Chr01	14807041	C	T	-	-	FunctionalPolymorphic	0.398809	0.871804	1	ID=CA01g05110	NAK-type protein kinase	Blocky_Hot	GACATTTCCGTAATTGATACTTTGAATTCCATGATTGATTAAATGCTTTC[T/C]GCTTTTTATCTTTGTCTTATGCACTTAACCTATTGATATACAGGGCATAG
UC_Pep_Genomic_031274	Chr01	11707816	Chr01	14818829	G	T	-	-	FunctionalPolymorphic	0.375	0.813179	1	ID=CA01g05120	Chromatin remodeling 31	Blocky_Hot	GCCACGCTCACTTTCCAAGTCCAAAAAGAAGAAGTTAAACCAGGGAAGTT[T/G]TACTCGGCCCATTCTTCTTGTTGATGAATATGAATATGAATATGAGTCCT
UC_Pep_Genomic_031275	Chr01	11707995	Chr01	14819008	A	G	-	-	FunctionalPolymorphic	0.0476191	0.709898	1	ID=CA01g05120	Chromatin remodeling 31	Hot	GTAAGGGAATTCTTGAAGAATCTGAATCCTCATCTGACGAGGAGGGCTGC[A/G]AGCTGGATGACTCAGTGAAAGATGTTGCTGCTCAGAAGGATGCTGTTCGA
UC_Pep_Genomic_031475	Chr01	11739455	Chr01	14850468	C	T	-	-	FunctionalPolymorphic	0.475904	0.834066	0.988095	ID=CA01g05130	DNA binding protein, putative	Blocky_Hot	TCATCTTTTAAACAGAGTGCAACCTCTTCAGAAACCAGAAAGATGTACAC[T/C]GCAGATAAGAAATTTCCATCTAGACAATCAACATCTAAAAAAGAGATGAC
UC_Pep_Genomic_031797	Chr01	11896470	Chr01	15007483	T	G	CHR01	29.274	FunctionalPolymorphic	0.488095	0.292121	1	ID=CA01g05170	Detected protein of confused Function	Blocky_Hot	GCAGGGTTCATTGCTGCACCATAAATGTAATCGGGTCATGGATTTCTTCT[T/G]TCACCTAATGGCCATAGAGCTATAATGTTAAGAGTATAAAATAGCTATAG
UC_Pep_Genomic_032583	Chr01	12048380	Chr01	15159393	G	A	-	-	FunctionalMonomorphic	0	0.620755	1	ID=CA01g05180	Detected protein of unknown function	Blocky_Hot	ACAGTATGACGTATATGCCACGCAAAATAAGCATCGGTCTGAGGCTATTT[A/G]GAAAGGCACATTAAAAGGAGAAAAGACATGTTTGATAGTGCGGCGTGATG
UC_Pep_Genomic_033041	Chr01	12257194	Chr01	15368207	A	G	-	-	FunctionalPolymorphic	0.0535714	0.869551	1	ID=CA01g05220	Ubiquitin carboxyl-terminal hydrolase	Blocky_Hot	AGTTATAAGAAGAGTTGTAATAAATTTGTAAATTTTTTTGTCAAAAAATT[A/G]AAGGAATGTATGTTTGAATGAAGAACAAAAAATTGAAAGTTCTATGCTCG
UC_Pep_Genomic_033876	Chr01	12697820	Chr01	15808833	A	G	CHR01	29.833	FunctionalPolymorphic	0.196429	0.915238	1	ID=CA01g05270	Putative zinc-binding protein	Blocky_Hot	TTTGTGGTGATTGTTTTAGGGAGCTGGAGGACCTGATGAAGAGGAGAATA[A/G]GTGGCCACCATGGTTAAAGCCATTGTTGAAGGAAAGGTTCTTTGTTCAAT
UC_Pep_Genomic_033961	Chr01	12771032	Chr01	15882045	T	C	-	-	FunctionalPolymorphic	0.138554	0.932477	0.988095	ID=CA01g05280	Protein TORNADO 2	Blocky_Hot	CCAACAAGAGTTATAAGCAGAATAATATCAGCCCTTCTCCATTCTTTCTT[T/C]AAATTAGCCAATAATCCAGCTTTGCAAGAATCACAAGAGTAGCAAAGTTG
UC_Pep_Genomic_034031	Chr01	12792794	Chr01	15903807	A	G	CHR01	29.833	FunctionalPolymorphic	0.202381	0.84909	1	ID=CA01g05290	Putative chloroplast RNA binding protein	Blocky_Hot	ATTGATTCTTCCTTAGGTGGAAACTAGCGGTTACACAAACAATGGCTGCA[A/G]TTGAATTATCACCATCCTCAATTTTCTCTTCCCCTCCACCTCCTTCTTCT
UC_Pep_Genomic_034036	Chr01	12793646	Chr01	15904659	G	T	CHR01	29.833	FunctionalPolymorphic	0.493976	0.84463	0.988095	ID=CA01g05290	Putative chloroplast RNA binding protein	Blocky	AAGGCTGCCAACAACAGACCCTTGTGGTCTGATCCTTTCGTGGGCCTTGT[T/G]CAGGAGCTTTAGTGCGGACTGTTGTGCAGGAGCTTTAGTGCGGACTGTAC
UC_Pep_Genomic_034072	Chr01	12800155	Chr01	15911168	A	G	CHR01	29.833	FunctionalPolymorphic	0.5	0.842775	1	ID=CA01g05300	Ring finger protein, putative	Blocky_Hot	GATAAATGGTGCTTGTAAATAGTTCAAGAACTTGGGCACCACATATGAGC[A/G]CAAGGGATTGTTCTCAAGGATTCTGCAGTTTGTACTGCCCACTATGGTGT
UC_Pep_Genomic_034095	Chr01	12804089	Chr01	15915102	T	C	-	-	FunctionalPolymorphic	0.470238	0.928948	1	ID=CA01g05310	Ubiquitin-protein ligase, putative	Blocky_Hot	AAAGACAGCAAAGAGCATATAGGCAGATCATATCATGCCAAAGAAGAAAT[T/C]ACAAAAGTCCTTTGAAGATGATACGTCCATTCTTCCTGGTGGTATTCTAT
UC_Pep_Genomic_034398	Chr01	12862457	Chr01	15973470	G	A	CHR01	30.957	FunctionalPolymorphic	0.475904	0.758012	0.988095	ID=CA01g05320	Basic helix-loop-helix transcription factor	Blocky_Hot	TCAATTAATGTCACTTCAATATCTGCTATTGCTGCCTTGCTCTTTGATGT[A/G]TATTTGTTTGGTATTTGACTACATGTGTATTGTGGATACGAGAAAAATTG
UC_Pep_Genomic_034467	Chr01	12878421	Chr01	15989434	T	C	-	-	FunctionalPolymorphic	0.0595238	0.89619	1	ID=CA01g05330	Phosphatidylinositol-glycan biosynthesis class W protein	Blocky_Hot	GCACCAGATTTAATTGAACAGTAAAACCAGTAACTAAACCTTAATGCGAA[T/C]TAGCTGGCATTGTCTTTATGGATCCTTTACTTCCATTATCTCCTATTCTT
UC_Pep_Genomic_034517	Chr01	12901156	Chr01	16012169	T	C	CHR01	30.957	FunctionalPolymorphic	0.0722891	0.431717	0.988095	ID=CA01g05340	Pentatricopeptide repeat protein-like protein	Blocky_Hot	AGCTGACGGAGTAAGTCCCTTATCCATCATTTCATCAAGAAAATCCTGGG[T/C]TTCAAGTGCCCTTTTGTCCTTACAAAGCCCATTTATTATGATGTTATAAG
UC_Pep_Genomic_034780	Chr01	13047005	Chr01	16158018	T	C	CHR01	30.957	FunctionalPolymorphic	0.077381	0.803435	1	ID=CA01g05370	TPR domain protein	Blocky_Hot	GATAATTTACTGCAGGTGGAAAGAGATTTTGTGAAAGCTGAAGAATGTTA[T/C]GGAAGAGCAATACTTGCAAGTCCTGGTGACGGGGAAGTGCTTTCACTGTA
UC_Pep_Genomic_035362	Chr01	13144617	Chr01	16255630	C	T	CHR01	30.957	FunctionalPolymorphic	0.107143	0.90159	1	ID=CA01g05390	Multidrug/pheromone exporter, MDR family, ABC transporter family	Blocky_Hot	AGTGCAAGCATTTGCTGGAGAAGAGAAAGCGGTAAAAGCGTATAAAGGTG[T/C]CTTGTTGAACACTTACCAGTATGGGAAAAAAGCTGGATTGGCTAAGGGCT
UC_Pep_Genomic_035726	Chr01	13498496	Chr01	16609509	C	T	-	-	Failed	0	0	0	ID=CA01g05490	Membrane protein, putative	Blocky_Hot	AGTATAAGGCGGTCTATTATAGACCTTGTGGTCCAGTCTTTCCTTGGATC[T/C]CGTGCATAATTGGAGTTTTAGTGTACCTTTGAACATGTTTTTCCTTAATC
UC_Pep_Genomic_035741	Chr01	13516966	Chr01	16627979	C	T	-	-	FunctionalPolymorphic	0.126506	0.828905	0.988095	ID=CA01g05510	Trehalose-6-phosphate synthase	Blocky_Hot	CAGAATCTTAATGCTAACAGTGCGGCCATAGTACTCTAATCCTATATAAC[T/C]ACGTTTGGATTGATATGAAATCCCAAGCATTCTGCTACAACATGAAAGGA
UC_Pep_Genomic_035850	Chr01	13569622	Chr01	16680635	T	G	-	-	FunctionalPolymorphic	0.0925926	0.922064	0.964286	ID=CA01g05520	Subtilisin-like serine protease	Blocky_Hot	TGGAGAAAGAAGGATAGTTCAGCTTCGCCTCAGATATATTTAATATAAAC[T/G]AGCAATTTAATTTTTGAGGCATAATGAGCCCAATCTGAACGTTTGTATAG
UC_Pep_Genomic_036652	Chr01	13748376	Chr01	16859389	C	T	-	-	FunctionalPolymorphic	0.1125	0.781898	0.952381	ID=CA01g05540	Basic 7S globulin 2 small subunit, putative	Hot	CGTTGCAATTCAACACAATGTAATGTCGCTAGATCGATAGCTTGTGGAGA[T/C]TGTACAATAAAAAAATAAAACCCGGCCTGGTTGCAACCGAAACGTGCTAT
UC_Pep_Genomic_037886	Chr01	14325317	Chr01	17436330	G	A	-	-	FunctionalPolymorphic	0.0595238	0.931934	1	ID=CA01g05590	Heat shock factor protein HSF8	Hot	AATTTATGAAAGTAATTTTTTTTTTTGAATATTGTGGTTTTAAGTGTGTC[A/G]CATGTAAAGTTGGAATTAAAAAGTTACTACAAAAGGAAAGAGTCAGTCTG
UC_Pep_Genomic_038251	Chr01	14548395	-	-	T	G	-	-	Failed	0	0	0	ID=CA01g05650	Detected protein of unknown function	Blocky_Hot	AAGCTATCCTCCTGATGGACCTTCCCCCTCAAAAAATTGAGTTAATATCA[T/G]GTGGACCAATGGCCCACATATCAGATATTAAACTGATAAGAACAGATACT
UC_Pep_Genomic_038260	Chr01	14551079	Chr01	17662092	C	A	CHR01	30.957	FunctionalPolymorphic	0.0595238	0.346469	1	ID=CA01g05660	Syntaxin-like protein	Hot	TGGTCAAATTTGATGAAGTACCAGAGATGAATTTGATCTTTGGGTCTTTG[A/C]AGCTTTAGCAAGTTGCGCTCTTCCCTGTGCAGTCGCAGCATGGGCATTCT
UC_Pep_Genomic_038308	Chr01	14565617	Chr01	17676630	G	A	-	-	FunctionalPolymorphic	0.220238	0.912211	1	ID=CA01g05670	Detected protein of confused Function	Blocky_Hot	TTTCTACCACAAATTCGAGAGACTTGAGGAACGCATTGCCATCTCTTACC[A/G]ATAACGATGATGCTAGGGTAATAGGAAAGTTGATTGCAGAGCGATCAAAA
UC_Pep_Genomic_038309	Chr01	14565679	Chr01	17676692	C	T	-	-	FunctionalPolymorphic	0.0843374	0.183936	0.988095	ID=CA01g05670	Detected protein of confused Function	Hot	GCTAGGGTAATAGGAAAGTTGATTGCAGAGCGATCAAAAGAAGCTGATGT[T/C]TACACCATTGCATATGAAACCAAGAAGAATGGGAAAATAGAGGGCAGACT
UC_Pep_Genomic_038379	Chr01	14590863	Chr01	17701876	G	A	-	-	FunctionalPolymorphic	0.125	0.697948	1	ID=CA01g05680	Nucleic acid binding protein, putative	Blocky_Hot	GGGCTGGGACGTTAAGCTGATAATCTGAAATCTGAAATCTGAAGATTAAC[A/G]ATTGCGACAATGCGGCCTCATATATGCATTTATATCAAGTAGTATTCATG
UC_Pep_Genomic_038384	Chr01	14591856	Chr01	17702869	A	G	-	-	FunctionalPolymorphic	0.077381	0.890375	1	ID=CA01g05680	Nucleic acid binding protein, putative	Hot	GTTGAGAGGGGTTTCTACTGTTCAATGGAAAAATGTTAACATGAGCTAGC[A/G]CTTGGTAAATAGACTGAAGACTGAGCTAGAGGTTTTAACTTTCAGGTCAA
UC_Pep_Genomic_038440	Chr01	14608931	Chr01	17719944	C	A	-	-	FunctionalPolymorphic	0.0238095	0.816233	1	ID=CA01g05690	Detected protein of unknown function	Hot	GTTCCTTACGCTTCGGATCGCTAAAACATCGTCCTTTTCGATATCTAATA[A/C]TCTCTGTGACGATTCTGTATACACAGAGCAAAAATGAGAACTCATTAGAA
UC_Pep_Genomic_038450	Chr01	14618272	Chr01	17729285	C	T	-	-	FunctionalPolymorphic	0.0119048	0.589951	1	ID=CA01g05700	RNA-directed DNA polymerase	Hot	CCAATTGTTGGAGGTTACTAACGAACAAAGTGAGGATTCTGATTCAATTG[T/C]CCTCACTCTAGAGGACAAGCACCGGATCTATGACCCATGGCAACATTCGG
UC_Pep_Genomic_038491	Chr01	14656098	-	-	C	A	-	-	Failed	0	0	0	ID=CA01g05720	Detected protein of unknown function	Hot	AGGAATTGTAGAAGTAGGAAACATTCCTTACAATGTTGGATTTATAAGTG[A/C]GTTGGTTGAGAGGTGGCGCCCCGAAACTCACACATTTCACTTGCGAATTG
UC_Pep_Genomic_038709	Chr01	14753109	Chr01	17864122	C	T	CHR01	30.957	FunctionalPolymorphic	0.077381	0.404059	1	ID=CA01g05790	Glycosyltransferase	Hot	CATGGAAGGTACTACCTCGTAATGGATGAGCATACAAAGAGGAAGAGTAT[T/C]GGTTTTATGGTAAGGATATGTAACCAAAGCCAAGTTGATCGGCTGCATGG
UC_Pep_Genomic_038764	Chr01	14922505	Chr01	18033518	A	G	-	-	FunctionalPolymorphic	0.119048	0.753866	1	ID=CA01g05860	Detected protein of unknown function	Blocky	GCAACAAGTTCATCTCTCCCGTGTATGACAGGGTACACAGCCACCCTTTC[A/G]ATGGAAAAATACCTAGCAGCCCTTTAGCTTCCGGGAGGAATACGCGTGAA
UC_Pep_Genomic_038766	Chr01	14922720	Chr01	18033733	T	C	-	-	FunctionalPolymorphic	0.121951	0.787454	0.97619	ID=CA01g05860	Detected protein of unknown function	Blocky_Hot	GCAATTCGCCATGAAGTACAAACAGCACCAAAAGCAATGAAATCTTCCGA[T/C]ACTTTAACACGCTTTGCTATCGTAGCAATGAGATCGTGAGGCAATTCTTG
UC_Pep_Genomic_039381	Chr01	15177573	Chr01	18288586	A	G	-	-	FunctionalPolymorphic	0.0535714	0.778499	1	ID=CA01g05880	Detected protein of unknown function	Blocky_Hot	GTCCTTTGTTGAAAATGTATTAAATCATTCCATTTCTTCCAAAATTAAAA[A/G]ATTTGAACTCGACGGCAGACAACTGTTTTCATACTTACCCCAGATTAGGC
UC_Pep_Genomic_039396	Chr01	15187048	Chr01	18298061	A	C	-	-	FunctionalPolymorphic	0.0903614	0.873052	0.988095	ID=CA01g05890	Detected protein of unknown function	Blocky_Hot	TTTCGGATACATATAATATTGAAAGTAAGTTTAGCATTAACCACAGAGGA[A/C]ACATCTACAAGACTACGTTTGAGATCAAAAAGATCTCCTGAAATTTCCAA
UC_Pep_Genomic_039558	Chr01	15316487	Chr01	18427500	C	A	-	-	Failed	0	0	0	ID=CA01g05900	Cytokinin dehydrogenase 7	Blocky_Hot	CCCAATTCAGCAAGGAAGATGTTAGCGTGTTTAGTTGAACGATTCGTCGC[A/C]GAGAATGACACTGATTCAATACTTGAACCTGAAAAAAGCGAGGACAGCAT
UC_Pep_Genomic_039705	Chr01	15358775	Chr01	18469788	A	G	CHR01	32.08	FunctionalPolymorphic	0.0952381	0.431546	1	ID=CA01g05910	Detected protein of unknown function	Blocky_Hot	ATTGTTAGCTCAGTTGCACAACTCAACTTTTGAAGATAATCTTGAACGAG[A/G]ATCCTAAAACCTTGATGATAGTCGTGACAACTGTATTCGTCAACACCAGT
UC_Pep_Genomic_039909	Chr01	15417369	Chr01	18528382	T	C	-	-	FunctionalPolymorphic	0.166667	0.853899	1	ID=CA01g05920	Homeobox-leucine zipper protein ROC3	Blocky_Hot	TTGGGTAATTAGGAAGAATTTGAGTTTTCGTCCACTTGCTTGGACGACTC[T/C]GGTTGTCGTGGTGGTGGTGGTGATGATGGTGCATTTATCCCGGACTCGGG
UC_Pep_Genomic_040221	Chr01	15518197	Chr01	18629210	C	T	-	-	FunctionalPolymorphic	0.0662651	0.915085	0.988095	ID=CA01g05930	Gamma-tocopherol methyltransferase	Blocky_Hot	TTATGGGGCGATGCTCCCAATAAGATTTTTTCTTTATACAGGTTTGAACC[T/C]GAAACCTGTTGAAGGGTGGAAGGATCACAACTATCCCATCACAACCTATG
UC_Pep_Genomic_040753	Chr01	15730451	Chr01	18841464	A	G	CHR01	32.08	FunctionalPolymorphic	0.14881	0.831582	1	ID=CA01g05950	Alpha/beta-hydrolase-like protein	Blocky_Hot	TGTTGTATATCTCAGTTGGCAGCAAAATTTGCATTTTTTCCTCCAACACC[A/G]GCTACATATCAAGTCAAGAAAAGGGATGATGGAAGACTTGTTGCTGTTTC
UC_Pep_Genomic_040782	Chr01	15742438	Chr01	18853451	C	T	-	-	FunctionalPolymorphic	0.297619	0.832622	1	ID=CA01g05960	30S ribosomal protein S15	Blocky_Hot	TCCAGTGAAAATTTACAATATCTATTATCTCCCTGATATTGTTAGTTTTT[T/C]CCGCATCCGTGTTTCTGAGTAGTATTCTAGACTAGCTTTCTGATTCTCAG
UC_Pep_Genomic_041208	Chr01	15848027	Chr01	18959040	G	A	-	-	FunctionalPolymorphic	0.13125	0.895783	0.952381	ID=CA01g05970	Cellulose synthase-like protein	Hot	ATAGTTTCTTTACTTTAAGTTCCTGTTATATGTTGATCCTCTAAAAAAGT[A/G]TGTTAGACTTCATCTTTTTATCTTGCAAGACTATATTGCAAACATAGCTT
UC_Pep_Genomic_041225	Chr01	15856971	Chr01	18967984	G	T	-	-	FunctionalPolymorphic	0.172619	0.822006	1	ID=CA01g05980	Xyloglucan endotransglucosylase/hydrolase 4	Blocky_Hot	AATTAGAGAAAAAAGATCAATAAATTGTAAGGAGCTTACATGATGTTTTT[T/G]GGGGTCCAAAGAATGCTATACTGATGAAATTCCTTGCTTGGATCAAACCA
UC_Pep_Genomic_041347	Chr01	16519682	Chr01	19630695	G	A	-	-	FunctionalPolymorphic	0.214286	0.749062	1	ID=CA01g06110	Secretory carrier-associated membrane protein 2	Blocky_Hot	GCTGTCTATTTTATGCCAGGATTTGTTTGTGTGTAATTTTTTTTTTTTTC[A/G]TATGTGCAGCTGCACATTGGGTTTTGCATACTTGCAGCTATTGCTCCTCC
UC_Pep_Genomic_041654	Chr01	16787908	Chr01	19898921	A	G	-	-	FunctionalPolymorphic	0.488095	0.845488	1	ID=CA01g06180	Early-responsive to dehydration stress protein (ERD4)	Blocky_Hot	GAGACTTACTTCCAGGATTTGGGCTTAATATTGGATATAGAGAGCTTATC[A/G]ATATCACTGACGACCAAATCTTTTCTGAGGAAAAACAATATCCCATCTGA
UC_Pep_Genomic_041811	Chr01	16827998	Chr01	19939011	A	G	CHR01	33.787	FunctionalPolymorphic	0.0833333	0.841574	1	ID=CA01g06190	Serine/threonine-protein kinase	Blocky_Hot	CAGAATGATGTTATCTTGCTTCAAGGACAGTGATGGACAAGTTATTAACC[A/G]AACGTTGTACTGCTTTGGTTACAGATGCATTTGATTCGATTTCATCTCTT
UC_Pep_Genomic_042175	Chr01	16894716	Chr01	20005729	A	G	-	-	FunctionalPolymorphic	0.0476191	0.897526	1	ID=CA01g06220	Detected protein of unknown function	Blocky_Hot	TGTTTCTAGCAAGGAGAGGAAGATAAATGACGAGTAAACATTGTTGGTGA[A/G]GCATTTGTTATTTTTATTTTATGTTTGCATCATTTAGAACAGAAGAATAT
UC_Pep_Genomic_042238	Chr01	16908337	Chr01	20019350	C	T	-	-	FunctionalPolymorphic	0.0833333	0.881125	1	ID=CA01g06230	WD-40 repeat protein-like	Blocky_Hot	CAAAGCTTCACGACTGCGGACATTGATTAATCAAAGGTTCTATGCTAAAT[T/C]GTGCTTAGTTATCTTGCATTTAATCTGTCGAGGTTATCTATATGGGAATA
UC_Pep_Genomic_042262	Chr01	16921801	-	-	G	A	-	-	FunctionalMonomorphic	0	0.490246	1	ID=CA01g06230	WD-40 repeat protein-like	Blocky	GTAGAGGTATGGACTGCGTACATCTTACCCCCCCCCAGACCCCACTAAGT[A/G]GGAATACACTGGGTTTTTTGTTGTTGTTGTTGTTGTTGATTCGTGAAAAA
UC_Pep_Genomic_042323	Chr01	16933803	Chr01	20044816	C	T	-	-	FunctionalPolymorphic	0.476191	0.832758	1	ID=CA01g06240	Micronuclear linker histone polyprotein, putative	Blocky_Hot	GTGCTTTTATGTGTTGTTAGAAGTTTAGAATATGGTGTTCTTGAGTACCC[T/C]CTTTTATTTTTGGTAGGGAGTTGAGATTTGGTGGATTTTTTTGGGTGAAA
UC_Pep_Genomic_042467	Chr01	16958250	Chr01	20069263	C	T	-	-	FunctionalPolymorphic	0.138554	0.807088	0.988095	ID=CA01g06260	Calcium-dependent protein kinase substrate protein, putative	Blocky_Hot	CCGACCCCAACTGGTTTAGGATTAATGTAAAGTAATTGTTGTTGTTGCTT[T/C]TAAATTTTGTGATTATTACTAATATAAAGTGGATAAATGGCCAAATGGGT
UC_Pep_Genomic_042492	Chr01	16967018	Chr01	20078031	G	A	CHR01	34.345	FunctionalPolymorphic	0.0892857	0.894506	1	ID=CA01g06270	Detected protein of confused Function	Blocky_Hot	AAAAAAAAAAAAAGTATTTCTATCAAACTCCACCTTTTGAGTGTCGGCAA[A/G]TTTGAAAAGTCATTTTCATAAAGGCATAATGTTGGAAAGCAGTATGCTTT
UC_Pep_Genomic_042507	Chr01	16985344	Chr01	20096357	T	C	-	-	FunctionalPolymorphic	0.476191	0.920293	1	ID=CA01g06280	RB (Fragment)	Blocky_Hot	GAGTTTTTCAAATTCCTTCTGGAAACCGAAAATCAGTACGAGTTTTCCTT[T/C]GAGGAAAGTAGTGAGATTTTCTAACACAACTTGAAGGAAAGCTTCCGCCA
UC_Pep_Genomic_042558	Chr01	17047629	Chr01	20158642	G	T	-	-	FunctionalPolymorphic	0.458333	0.755012	1	ID=CA01g06300	Detected protein of unknown function	Blocky_Hot	ACTGTTGCTACAGAAGCAAATACGACCCAATTATGAGGCAGTCAGCTGGC[T/G]GTCGTTCTGTGACGGATCTGAAATTAAAGGGCATTCATTTTAGTGCCAGT
UC_Pep_Genomic_042711	Chr01	17085332	Chr01	20196345	A	G	-	-	Failed	0	0	0	ID=CA01g06310	Detected protein of unknown function	Blocky_Hot	ATGGCACATTATAAATCTTCAATCATACAAATGGTTCCATATTTTATGAG[A/G]GAAGAGAATAAGGAAAATAGTGATGATTATGAACCAAATGTGGTTTCACT
UC_Pep_Genomic_043054	Chr01	17159987	Chr01	20271000	G	T	-	-	FunctionalPolymorphic	0.220238	0.904473	1	ID=CA01g06320	AT5g48790/K24G6_12	Blocky_Hot	AAAAAAAAAATTACATTTATGCTTTCTACAAAATTGTTTTTTTCAATTTC[T/G]ATTGATTTTGTGGAATGTGTTGTAGGTTTGTAACTGGAGAAGGTGTAAAT
UC_Pep_Genomic_043075	Chr01	17168105	Chr01	20279118	C	A	-	-	FunctionalPolymorphic	0.220238	0.567634	1	ID=CA01g06330	Detected protein of confused Function	Blocky	CACGGATATGAATCAGAAGAAGTTAAAGTGCTTGAAGCCCTCAAACCACA[A/C]CCCAATCTGAAATATTTAGAAATCATTGGCTTCAGCGGATTCCGTTTCCC
UC_Pep_Genomic_043986	Chr01	17486194	Chr01	20597207	A	G	CHR01	34.345	FunctionalPolymorphic	0.113095	0.739999	1	ID=CA01g06350	RB (Fragment)	Blocky_Hot	TTTCCTTTGGATGAAAGGATTGTAGAAAGACAAACTGCTAGAAGGGAAAC[A/G]GGTGCTCATCTTAAATGATATACTATTTTTTTAATACAAGCTGTGAGTTT
UC_Pep_Genomic_044072	Chr01	17499067	Chr01	20610080	G	A	CHR01	34.345	FunctionalPolymorphic	0.0892857	0.636824	1	ID=CA01g06360	Detected protein of confused Function	Blocky_Hot	CAAGAACTTTCAGTGCTCCCTATACTTGGTATGGGGGGTTTGGGAAAGAC[A/G]ACACTTGCCCAAATGGTCATCAATGATCAGAGAGTAAGAGAGCACTTCAA
UC_Pep_Genomic_044233	Chr01	17517497	Chr01	20628510	C	T	-	-	FunctionalPolymorphic	0.0892857	0.500851	1	ID=CA01g06370	Detected protein of unknown function	Blocky_Hot	AATAGGTAACACCTGAGCAGCCTCTGGATGAAGAATGGGTGTTTCATCTA[T/C]GACTACTCCAAACATGAGTTTCATGTCTTGTAAGGTTATAGTCACTTCAC
UC_Pep_Genomic_044506	Chr01	17550674	Chr01	20661687	C	T	-	-	FunctionalPolymorphic	0.077381	0.678272	1	ID=CA01g06380	Detected protein of confused Function	Blocky_Hot	TCAACAATCCAAGCAGTGCTTGAAGATGCTCAGGAGAAGCAACTCAAAGA[T/C]AAGGCAATAAAGAACTGGTTACAGAAACTCAATGCTGCTGCATATAAAAT
UC_Pep_Genomic_044678	Chr01	17576890	Chr01	20687903	G	T	-	-	FunctionalPolymorphic	0.0119048	0.819882	1	ID=CA01g06390	Plant viral-response family protein	Blocky_Hot	AAGATCTGGATGATCGCTCTCCTAATTAGTTTTGATCATGTGGAATCCAA[T/G]TGTCCACATGCTCAATCTAGTACTATTTTAGACTTTTGATGCTGAACCAA
UC_Pep_Genomic_044704	Chr01	17581452	Chr01	20692465	G	T	-	-	FunctionalPolymorphic	0.0481928	0.880539	0.988095	ID=CA01g06400	Mob1	Blocky_Hot	TCCTACAAGATAAACATACAATTGTTAGTTAATTCCATATACAAAACAAC[T/G]TATGTTACCGAATGACAAAACCTATATTGTCAAAAGCAACTCGCATAACC
UC_Pep_Genomic_044707	Chr01	17581717	Chr01	20692730	G	A	CHR01	35.469	FunctionalPolymorphic	0.0833333	0.84997	1	ID=CA01g06400	Mob1	Hot	TAGAGACTTGAGGAATGTGATTCAGGTCATACGCAAAAGATCTAATCCTC[A/G]AAAGTTAAGCTCCATAATGACCCTTTCTAGCAGGAAAAAGATGCAAATCA
UC_Pep_Genomic_045044	Chr01	17708468	Chr01	20819481	T	C	CHR01	35.469	FunctionalPolymorphic	0.0903614	0.784637	0.988095	ID=CA01g06410	Transmembrane protein 45B	Blocky_Hot	GACAGAGCTTTCATGACCTTCACTTGATTGCATAACACATCCTTGTGGAA[T/C]GAAGTGCGGAAACCATAGGTTGAATCCCATGTTCATGAACCAAACCCCTT
UC_Pep_Genomic_045170	Chr01	17746146	Chr01	20857159	G	T	-	-	FunctionalPolymorphic	0.0297619	0.696782	1	ID=CA01g06420	Detected protein of unknown function	Blocky_Hot	CCACCTCTTAATACTATTTACTTCTCCCTTTGGAGCTGTTTATCTATCAA[T/G]GTGCTGACCTGAATAGGTGTAGAAAGACCGATTGTTTTCTTATGCATCAA
UC_Pep_Genomic_045250	Chr01	17774244	Chr01	20885257	T	C	CHR01	36.028	FunctionalPolymorphic	0.077381	0.778407	1	ID=CA01g06430	DNA-directed RNA polymerase	Hot	TGGTGGTGACAAATGAACCAACATTTTTCAGAATAGTTAAAAAAGGGCAG[T/C]CCGGTGCACTAAAGCTACCGCTATGCGCGGTGTCCGGGGAAGGTCCCCCA
UC_Pep_Genomic_045290	Chr01	17789279	Chr01	20900292	T	C	CHR01	36.028	FunctionalPolymorphic	0.077381	0.894108	1	ID=CA01g06450	Putative kinesin-like protein, identical	Blocky_Hot	GCTTTTCTGAAACTGCTACTGTACTGCTACAAGTTTCTTACAATGCTGAA[T/C]ACTATGATAAACTTGAGACATTAGGCTTTAAATACTTGGAATGAGCAGAT
UC_Pep_Genomic_045338	Chr01	17803531	Chr01	20914544	C	T	-	-	FunctionalPolymorphic	0.170732	0.833733	0.97619	ID=CA01g06460	Major intrinsic protein, putative	Blocky_Hot	AAAAGCCTCACCTCACAGGTCCTATTTCTTACTTTATACCATCTATGGTG[T/C]TCGACCTCTTCAAAAATGTCAGTGAATGCATCTCGTATTCTCTAAAATAA
UC_Pep_Genomic_045355	Chr01	17805263	Chr01	20916276	T	C	CHR01	36.028	FunctionalPolymorphic	0.174699	0.821285	0.988095	ID=CA01g06460	Major intrinsic protein, putative	Blocky	TGTGTTTCTTGTATGTATTAAACATAGGGCTATAATTAGTGTGGTAATTT[T/C]CCCTTGAACAAACATGAGGTTGTTGATGAAGTGATTGATTGGGTGTGAGT
UC_Pep_Genomic_045387	Chr01	17810180	Chr01	20921193	T	C	-	-	FunctionalPolymorphic	0.156627	0.780845	0.988095	ID=CA01g06470	Detected protein of unknown function	Blocky_Hot	GAACAGGCGTATCACCGCTGAAAATCAGCAACGGATTCCACAAATTTCCT[T/C]GCTCATCAGATCTCCCTGTCTCAGAAATATTACTTCTAGCTGAGATTTGT
UC_Pep_Genomic_046668	Chr01	17992991	Chr01	21104004	A	G	-	-	FunctionalPolymorphic	0.0297619	0.827524	1	ID=CA01g06490	Detected protein of unknown function	Blocky_Hot	GCCAGCTGTTTCTGTTCCGGTGGAGACACCGCCTAAATCACCACTCCCTC[A/G]TCCTATTTTTGAAGTAAAAGAAGGGATGAGGTCTTCATGGAAATTTAGTA
UC_Pep_Genomic_051907	Chr01	18725349	Chr01	21836362	A	G	-	-	FunctionalPolymorphic	0.125	0.860258	1	ID=CA01g06530	Detected protein of unknown function	Hot	AGTCCTAAACAGCATTAGTGGTCTCTGAATTATCGACCTTTGGAATATAG[A/G]AAATTTGAAAAAAAGAAAAATATTTTATTGTTACAATACCAGTTGCAGGC
UC_Pep_Genomic_054954	Chr01	19350132	Chr01	22461145	A	C	-	-	FunctionalPolymorphic	0.0178571	0.933005	1	ID=CA01g06560	ATP-dependent Clp protease proteolytic subunit	Hot	TGCCCCGGTGGCTCCCTCAGGTACTTCTCTATTTCCCCCATTCCTCTGTA[A/C]TTTTGATTGTTTTAGCTACTACACTGCCTAATGTTTGTTTATTAATTTAT
UC_Pep_Genomic_054961	Chr01	19353375	Chr01	22464388	A	G	CHR01	36.028	FunctionalPolymorphic	0.0654762	0.802662	1	ID=CA01g06560	ATP-dependent Clp protease proteolytic subunit	Blocky_Hot	AAAAATAAAAAATCTAATTCCTTTGGAATTAGTTTCTTTTCTTTCCAAAC[A/G]GCTTCTTGGATGTCTACAGTGTGAAGAAAATAAGGATGAAGATGGCTCCT
UC_Pep_Genomic_055097	Chr01	19389009	Chr01	22500022	C	T	-	-	FunctionalPolymorphic	0.0121951	0.903002	0.97619	ID=CA01g06590	Serine-threonine protein kinase, plant-type, putative	Hot	TCCATGACCCTATGAGGATGTGATTCCACAACCCATCTCTTCAAGGTAAG[T/C]TCTCCAACAAATTCATCAGCTACTGGCTTCTTTCTTGTGAAGGTTTCCAT
UC_Pep_Genomic_055110	Chr01	19405808	Chr01	22516821	G	A	CHR01	36.028	FunctionalPolymorphic	0.0654762	0.802365	1	ID=CA01g06600	Detected protein of unknown function	Hot	CTGATAGATATAACTCACGTAGACCCCTCATATTTCCAATCTCCAACTCC[A/G]AAGGACCATTTAACTGATTAAACGACAAACTTACAATTGAGATATCCTTA
UC_Pep_Genomic_055936	Chr01	19951945	Chr01	23062958	C	T	-	-	FunctionalPolymorphic	0.172619	0.682391	1	ID=CA01g06650	Amino acid transporter, putative	Hot	GGAGGTATGCACAGCAGGACAGTTCCAATTGTTCCCCCGGGTATCTTGAA[T/C]GGGCGTGGTGCATTTGGGTACTTAATCCTTAACCATACAAATGCTATAAA
UC_Pep_Genomic_058040	Chr01	20344789	Chr01	23455802	G	T	-	-	FunctionalPolymorphic	0.0238095	0.920177	1	ID=CA01g06670	Formin-like protein (Fragment)	Hot	AGGAAGACAAACAAATTGAAACGGAGTGAGTGTATTTTTATTGAACATTG[T/G]AAGCATTGCATTTTTCTCAACTTGTTTTTCTCTTGTGTTGAATATCTGCA
UC_Pep_Genomic_058146	Chr01	20396750	Chr01	23507763	C	A	-	-	FunctionalPolymorphic	0.126506	0.810151	0.988095	ID=CA01g06700	Detected protein of unknown function	Blocky_Hot	GAACTTTAAAGCCTGTAAGCAACACAACTGTTCATTTATATCTTCTTCGT[A/C]GTCATCATCTTCTTCATCCTTTTTGTAGCTTTTGGATTCTCCTTTCTTCT
UC_Pep_Genomic_058227	Chr01	20411650	Chr01	23522663	T	C	CHR01	36.586	FunctionalPolymorphic	0.195122	0.816319	0.97619	ID=CA01g06710	Serine-threonine protein kinase, plant-type, putative	Blocky_Hot	TAAATGTTTCATCTACTGGCCCAAAAATTGAGTTTGGATCTTGTTAAGCG[T/C]TGCCTGGACATTGTCCATGGTAATTCGGTCCTGGGGCAAATCGACGGTAC
UC_Pep_Genomic_058230	Chr01	20412717	Chr01	23523730	A	C	CHR01	36.586	FunctionalPolymorphic	0.202381	0.851019	1	ID=CA01g06720	Detected protein of unknown function	Blocky_Hot	AGAGTAAAGCCAATAATCAAGATCTCCATTAGGCATGTACTCTAGCACCA[A/C]TGCCTTAAAATCAAGATTTGCACAACTTCTTATCACCTTAACAAGATTCC
UC_Pep_Genomic_060431	Chr01	21495548	-	-	A	G	-	-	FunctionalMonomorphic	0	0.534373	1	ID=CA01g06770	Detected protein of confused Function	Hot	AATCTTCTTTGTCCTTTTTCTTGCTTGGATAAGGTACATAACATACTTGC[A/G]TTGCTTGCATTGCAAGAATAAAAGGCTCATACTTTTTATATTGACGACAA
UC_Pep_Genomic_061394	Chr01	21639659	Chr01	24750672	C	T	-	-	FunctionalMonomorphic	0	0.345456	1	ID=CA01g06790	Senescence-associated protein	Hot	TATATCATCAATGTTACTTGAGAAAATTGAAGGAAAGGTTTCTTTTAGGT[T/C]TTGAATGAAGGATTGTGACATTGACCAACAGATAGGGTCAAACATCATTA
UC_Pep_Genomic_061929	Chr01	21753030	Chr01	24864043	A	G	-	-	FunctionalPolymorphic	0.00595238	0.816457	1	ID=CA01g06800	H0102C09.1 protein	Hot	AATATGCCAATAATTTTGAGAAGCTTTGACTGAAAGATATGCAGAGGGAC[A/G]AAATATAGAGGAGATCTTGAGCAGTAGAGTGTAGAGACCATTTTTACTCA
UC_Pep_Genomic_061989	Chr01	21763303	Chr01	24874316	C	T	-	-	Failed	0	0	0	ID=CA01g06810	White-brown-complex ABC transporter family (Fragment)	Blocky_Hot	ATTGGATGGGTGGACTCAAAGCCAACCCTGCCACCTTCATCCTCTCTCTT[T/C]TAGTAGTCCTTTACAGCGTACTCGTTTCTCAGAGTCTCGGTCTAGCTTAT
UC_Pep_Genomic_062269	Chr01	21807990	Chr01	24919003	C	T	-	-	FunctionalPolymorphic	0.0178571	0.736616	1	ID=CA01g06820	Detected protein of confused Function	Hot	TCAATACTCTTGGCAGCGTGCTGGTTTGGAGCTCATGGATATGATGGCCA[T/C]GTATCAAGAAGGAGCATATGAACGTCTTTGCAGGTTAGTCTTCTCTGTCT
UC_Pep_Genomic_062277	Chr01	21809273	Chr01	24920286	G	A	-	-	FunctionalPolymorphic	0.0178571	0.790553	1	ID=CA01g06820	Detected protein of confused Function	Blocky_Hot	TTCTACACGGTGAGTTGAAATCTGCTGCAAGCGAACCCAATCTTCTTGCA[A/G]CCCTTCTTTTTTAAGTTGTCCTTGCCTCAACTGTTTTCCAATGCAGATAT
UC_Pep_Genomic_062294	Chr01	21813201	Chr01	24924214	C	A	-	-	FunctionalPolymorphic	0.0178571	0.840994	1	ID=CA01g06830	Conserved oligomeric Golgi complex subunit	Hot	CTAGTGTTCAGGTATCTAGGTCACTTGCCGAAGCCTATGAGCTTATTTAC[A/C]GGGCTATCATGGACCCTGAGAATGGCTACCCTGATCCCAAGTCATTGGCT
UC_Pep_Genomic_062344	Chr01	21825331	Chr01	24936344	G	T	-	-	FunctionalPolymorphic	0.107143	0.946298	1	ID=CA01g06840	Auxin-induced protein 5NG4	Hot	TCTCTCTTTAGTTACATTTAGCCACTCTATAGATAGATAATTGAATTGAT[T/G]TGAAAAAATTGAGCCTTGTGAGCTCAATTGAGATGAATCATATTCGATCT
UC_Pep_Genomic_062398	Chr01	21837692	Chr01	24948705	G	T	-	-	FunctionalPolymorphic	0.0119048	0.459188	1	ID=CA01g06850	Unknown protein	Hot	CTATTGCCCTGTTGCACCAGTTGTCTCTGCAAAATCTTCACAGGATGCAC[T/G]AGAAATTGCCCATCCATACTTGTAGCTGGTAATGCAGTTTGAACCACAAC
UC_Pep_Genomic_062403	Chr01	21839428	Chr01	24950441	C	T	-	-	Failed	0	0	0	ID=CA01g06860	Putative gag-pol polyprotein	Hot	AGATCCACCCAACTTGATAATCTTCAAATCTTCTGTAAAACTTTTACCTC[T/C]TATTTTCCAAGTATAGTCTATGCAACTAGAACTGCAATAGACATAGTTGC
UC_Pep_Genomic_063452	Chr01	21987675	Chr01	25098688	G	A	CHR01	38.282	FunctionalPolymorphic	0.0595238	0.910161	1	ID=CA01g06890	Ribosomal protein L2	Hot	AAAATGAAGCCATCAAAGGAACTAGAATCAATGATGGAACAATTTTCACT[A/G]GACATAAGTTCCCAAATTGGAAGTTGTATGCCATTAGGTATGATGAGAAT
UC_Pep_Genomic_064873	Chr01	22220041	Chr01	25331054	T	G	-	-	FunctionalPolymorphic	0.0952381	0.884636	1	ID=CA01g06900	SWIB complex BAF60b domain-containing protein	Hot	AACTCATAACCTTCAGGTCTCTTTTCCTTTGCTGAATATTTGAGCATTGA[T/G]GTTAATGATTTTGATGCTTATAGAAATGATTTTTGTCTTGAACCGGGTAT
UC_Pep_Genomic_067238	Chr01	22546975	Chr01	25657988	A	G	-	-	Failed	0	0	0	ID=CA01g06920	Phospholipase-like protein	Hot	TGAATGCCTTTGTAGCACATTATGATGTATTTGTGTTGATGGTTTGGATG[A/G]AAGTGTTAAACGCGAAGATTTTCAAATATAGAAAGTTGTCATTCTTCTTT
UC_Pep_Genomic_067971	Chr01	22999106	Chr01	26110119	A	G	-	-	FunctionalPolymorphic	0.0119048	0.902602	1	ID=CA01g07000	AT4G19160 protein	Blocky_Hot	TCCTGGCGTCATTAAGAACCTGCCAAATCGCGAAATCCTCAATGAATGCA[A/G]CAAAATTCATACCATCATACTCCAATTGATAAATGACAACAGGCCCTTTT
UC_Pep_Genomic_069657	Chr01	23802785	Chr01	26913798	T	C	-	-	FunctionalPolymorphic	0.119048	0.674649	1	ID=CA01g07140	Detected protein of confused Function	Blocky_Hot	GCTAAGAGTTGTTTTTTCCGTCTTTGCAAGGGGGGGAAAAAGAAAACTAT[T/C]TTCAAAGTTTAGTTAAAGGTGCCAAGCCTTGCTAAAGAAAATGTTTAATT
UC_Pep_Genomic_069750	Chr01	23890079	Chr01	27001092	G	A	-	-	FunctionalPolymorphic	0.107143	0.749523	1	ID=CA01g07150	Protein binding protein, putative	Blocky_Hot	GAGAGTACGTGGATCTTACCACTACCTTGTGGAGGTAGAAAGGCTGTTTC[A/G]GGAGGATCCTTGGCTCGAGTACACAAAATTAAAGTAGATATGAAAGGGGA
UC_Pep_Genomic_069752	Chr01	23892951	Chr01	27003964	T	C	-	-	FunctionalPolymorphic	0.154762	0.777623	1	ID=CA01g07170	LSM14-like protein	Blocky_Hot	TTCAATGCTGGAGATGTAAGGAGAGTAAATTTTGGGTGTCATAATTGGTA[T/C]GGGGACATATTATTGAAAGATGATTTTTAGAGATTGTATAGAATAACTTG
UC_Pep_Genomic_069761	Chr01	23899770	Chr01	27010783	G	A	-	-	FunctionalPolymorphic	0.267857	0.940281	1	ID=CA01g07180	Detected protein of unknown function	Blocky_Hot	ATGGATGGAGTACCTACCATGAAAGAACACAAATGAGGCTGTTAAAGGTA[A/G]GCTTCTTGTTAGGCTTTGAACTGTTTTGATGGTCCCTTGAGAAGCAAATT
UC_Pep_Genomic_069777	Chr01	23949428	Chr01	27117812	C	T	CHR01	39.405	FunctionalPolymorphic	0.101191	0.26347	1	ID=CA01g07200	GMC-type oxidoreductase, putative	Blocky_Hot	TCTATTTCAGACTGAACTCCCATTTTGTCACATACAATCTTCATAGCCCC[T/C]TTGTAGAATTCACTTCCAAACAGTTCAAGATTGTAGCTTTCGGACCATTC
UC_Pep_Genomic_074464	Chr01	25961145	Chr01	29072158	C	T	-	-	FunctionalPolymorphic	0.189024	0.905706	0.97619	ID=CA01g07320	Carboxylic ester hydrolase	Blocky_Hot	TAAGTTGTCTTCGTGTGACATATAAGTCATAGGTCCGAGTCATGAAAGTA[T/C]CCACTAATGCTTACATTAGAGTAGATTATTTATGTTATACCCCTTGGACT
UC_Pep_Genomic_075612	Chr01	26737928	Chr01	29848941	G	A	-	-	Failed	0	0	0	ID=CA01g07420	Putative non-LTR retroelement reverse transcriptase	Hot	GATCATTCACCCATCCATATTAATATAGTCTCAGAACAGAAACAGAGGAA[A/G]GAACCATTCAGATTTTTGAATGCACTAGCAGATGAGGATGATTTCCTTCC
UC_Pep_Genomic_078048	Chr01	27131310	Chr01	30242323	G	T	CHR01	42.783	FunctionalPolymorphic	0.0714286	0.874314	1	ID=CA01g07470	DNA helicase recq1, putative	Hot	AGCTTTAAATTATTTGCATGAGCTTATGCTCTCAAGACGGATCCTTTTGT[T/G]ACCCTTCTGGATTTTTCTCAATGGAGCTTTGCTCTTCAAGTAAAAAATGG
UC_Pep_Genomic_078680	Chr01	27246984	Chr01	30357997	C	T	-	-	FunctionalPolymorphic	0.0178571	0.902981	1	ID=CA01g07490	Protein ABC1, mitochondrial, putative	Hot	ACTGGAAGCTTTAAAAAGAAACCATAGATCCATTTAGATCGATATAAGCT[T/C]TGATACCACCGCTTGTTTTTCAAAAGATGGTGGAGCAGAAAAAATACTAA
UC_Pep_Genomic_078828	Chr01	27279362	Chr01	30390375	T	G	-	-	FunctionalPolymorphic	0.0119048	0.806751	1	ID=CA01g07510	Threonyl-tRNA synthetase, putative	Blocky_Hot	TGCAAGTCAGAAAAATATTTGTTATACATGGAAAGAAATTGTGCGCATGT[T/G]TAAAATGTGGAAAACGTTCACAAAATGAATGATCCATATTAAGGGTGACT
UC_Pep_Genomic_078853	Chr01	27285521	Chr01	30396534	T	C	-	-	FunctionalPolymorphic	0.190476	0.910412	1	ID=CA01g07520	Threonyl-tRNA synthetase	Blocky_Hot	TTCTTTGCTTCCTCTAGCAGCTTTAGATATTCCTATAACAGAAATTGTTT[T/C]ACTAAAAAGTCCTCATTGGAAGCAGTACTTTGACCTGTTCTCCTTTCTCA
UC_Pep_Genomic_079318	Chr01	27392893	Chr12	2619263	T	C	-	-	FunctionalMonomorphic	0	0.468913	1	ID=CA01g07530	Detected protein of confused Function	Hot	CTACATCATCTGCAAAAAGCATACACCAAGGCACCTCTCCTTGAATACGC[T/C]GCGTCAACACATCCATCACCAAAGCAAACAAAAAGGGACTAAGAGTAGAT
UC_Pep_Genomic_079389	Chr01	27411316	Chr01	30522329	G	T	CHR01	42.783	FunctionalPolymorphic	0.0714286	0.869897	1	ID=CA01g07550	Detected protein of confused Function	Hot	TAGTCGCCTTGCAGGAGATCCTTTCGGAGTGTGGGATTGGTGCTGATTCA[T/G]GTTCTGAAGGCACTATTTGTGTGGGACAGCACAGAGTCCTGATATTTGCA
UC_Pep_Genomic_080746	Chr01	27776486	Chr01	30887499	C	T	-	-	FunctionalPolymorphic	0.0654762	0.796659	1	ID=CA01g07580	Tryptophanyl-tRNA synthetase	Blocky	GAGCAACATCTCGAGTCATTCGGAAATATGGATCCTGAAAAATCACTTAC[T/C]GGTGTTAGTTCTTCCAGTAGAAAAAGGGAGGAAAACTATAAATAAAAAAA
UC_Pep_Genomic_080748	Chr01	27776776	Chr01	30887789	C	T	-	-	FunctionalPolymorphic	0.255952	0.865996	1	ID=CA01g07580	Tryptophanyl-tRNA synthetase	Blocky_Hot	AACCAGCAGGTCGATATGAAAGCTTGAACTTGCTCAATTGTGTCAATAAC[T/C]ATACATCCATGAACTAGCCAATTGGAATATTTAACTGGAAAATAGATGGA
UC_Pep_Genomic_081518	Chr01	27906726	Chr01	31017739	G	A	-	-	FunctionalPolymorphic	0.166667	0.395865	1	ID=CA01g07600	Initiation factor eIF4A-15	Blocky_Hot	TTATGCACTGATGATTCTGCATCACCCTTGCCTTGATCACACAATATCTG[A/G]AACTTACGGAGACATGGATCAGAACACAAGAGCTATCATTTTGAGAGAGT
UC_Pep_Genomic_081550	Chr01	27910773	Chr01	31021786	G	A	-	-	FunctionalPolymorphic	0.119048	0.870662	1	ID=CA01g07610	H0702G05.5 protein	Blocky_Hot	GGTTACGAATCTGGCCAAGGAACTGCCGGAGTAACAAGGAAAGCCAATAA[A/G]GATATTCTCGAACATGATCGGAAACGCCAGATTCAGCTTAAGCTTCTCGT
UC_Pep_Genomic_081928	Chr01	28001872	Chr01	31112885	C	A	-	-	FunctionalPolymorphic	0.220238	0.790484	1	ID=CA01g07630	F-box/FBD/LRR-repeat protein	Blocky_Hot	TCCAACTGGTACAGAAATTATGGATGAGTTGAATCAAGTTCGTCGAGCAT[A/C]ACCTAATGTTGAGTTCATAGTAGATGCAGTTGAGTTAGAAGATGATATAC
UC_Pep_Genomic_081943	Chr01	28005617	Chr01	31116630	G	A	-	-	Failed	0	0	0	ID=CA01g07640	At4g31130	Blocky_Hot	AATTAGTACTCCCTCCGTCACATTTTATGTGGCACCATTTGACTTAGCAC[A/G]GAGTTTAAGAAAAAAGGGAAGAGTTTTGAAACTTAAGGTCCAAAACAATC
UC_Pep_Genomic_081947	Chr01	28007694	Chr01	31118707	C	T	-	-	Failed	0	0	0	ID=CA01g07640	At4g31130	Blocky	ATTGACATGTTATCACAGCCAGATCCATCCCCCTTTGGGCTATTGATCCA[T/C]GCTCTAGTTGGGCCTAGTGTGAAGAGGGTGTTAGAGTGGGTGAAAGTCCC
UC_Pep_Genomic_082188	Chr01	28073197	Chr01	31184210	T	G	CHR01	45.036	FunctionalPolymorphic	0.136905	0.819918	1	ID=CA01g07650	Beta-1,3-glucanase 4 (Precursor)	Blocky_Hot	TGCGTTAGTAAACCATTTTTAATGTCCTAAATTGATATGATAATACCAAA[T/G]GATTAACCATAGTTACGTGACAAATCTTATGTAGAAGACATCTGTTTTGA
UC_Pep_Genomic_082205	Chr01	28113873	Chr01	31224886	C	A	CHR01	45.86	FunctionalPolymorphic	0.107143	0.769344	1	ID=CA01g07670	Transducin family protein	Hot	ATGCAGCATCTTTGTTGGATGGTAAAGCATCGTCTACAGGTACTGGTGTA[A/C]GAGCCAGAGAGGAATGTAGAAGTAGATTCCGGCAAGTTGCCGAAAGCTCT
UC_Pep_Genomic_082245	Chr01	28289783	Chr01	31400796	G	A	-	-	FunctionalPolymorphic	0.244048	0.836868	1	ID=CA01g07690	WD-repeat protein, putative	Blocky_Hot	TCGATACTTCGAACATGTAGGTGGTATTGGAATTATTGAAATGCTCTTTC[A/G]CAGCAATATATTAGCCTTTGTTGGACGTGGAGACCATCCTCAATATCCCC
UC_Pep_Genomic_085279	Chr01	31967133	Chr01	35078146	C	T	CHR01	44.478	FunctionalPolymorphic	0.136905	0.841152	1	ID=CA01g08010	Detected protein of unknown function	Blocky_Hot	TCAAATTGGAATGGAGTACTCTGCTCCAATGGAAAATTGATCGGTCTTCG[T/C]CTCGAATCCATGCGATTATCGGGGTATCTCGACATGGACACGCTCTCTGA
UC_Pep_Genomic_085337	Chr01	31986098	Chr01	35097111	A	C	-	-	FunctionalPolymorphic	0.178571	0.876413	1	ID=CA01g08020	Adenine nucleotide alpha hydrolase domain-containing protein kinase	Blocky_Hot	CTCAATACTTCCACCTGCAATGAAAGATTGGGGTGAGTGAGATTAAAGGG[A/C]TACAATGCTACATATAAAGTTCATTTATGAATGGGAAGGCAGAACTCTCA
UC_Pep_Genomic_086028	Chr01	32101474	Chr01	35212487	T	G	CHR01	46.717	FunctionalPolymorphic	0.107143	0.883947	1	ID=CA01g08040	Putative non-LTR retrolelement reverse transcriptase	Hot	GACTTGAGAATTGAATGCTACACCGTCAAGTTCAATAATGAGGAGTACTA[T/G]AAGAGAGCTTTACAGCAAGGGTCTTTCTTCATTGCCGATGTCTACGTATC
UC_Pep_Genomic_086260	Chr01	32153346	Chr01	35264359	A	G	CHR01	44.478	FunctionalPolymorphic	0.172619	0.614448	1	ID=CA01g08050	Galactokinase like protein	Blocky_Hot	GAAAGAACCATTCCGCATGTGTTTTCGCTTGTTTGATTATCTACTTAGTT[A/G]CTGAGGTAGGAAAGTGAACCAGAAAGGTGGAGGTGAAAGAAAAGAACTTG
UC_Pep_Genomic_088273	Chr01	34185708	Chr01	37296721	G	T	-	-	FunctionalPolymorphic	0.386905	0.773837	1	ID=CA01g08220	Pentatricopeptide repeat-containing protein	Blocky_Hot	TTTTCCATATGGCACCAGTAGCATAACACTGAAAGAAAAGATGTTGCACA[T/G]ACTCATGTTCCACATTACAAAGGGGCACGCTAAGCTTGTAGCTATTACTT
UC_Pep_Genomic_089938	Chr01	34933634	Chr01	38044647	T	C	-	-	FunctionalPolymorphic	0.208333	0.898236	1	ID=CA01g08280	Nucleoporin 98	Blocky_Hot	ATTTGGTCAAACAACGGTAATTTAATCATAAATTAAATTATATGAAGTAT[T/C]CTTATCGAGCTTCTTTAGATTCCTTCATCTATGGCTGGCTTCCGTTGCCT
UC_Pep_Genomic_090099	Chr01	35003806	Chr01	38114819	A	G	-	-	FunctionalPolymorphic	0.196429	0.313858	1	ID=CA01g08300	Na+/H+ antiporter-like protein	Blocky_Hot	TACTTAATCAAAATTTTCAGAGAAAAGAGGTCAACAGAACGCATAAACTC[A/G]TAAGTTGAAAACCACAGTGTATTAACCTCCTTCCTTTATTCATGAGTAAT
UC_Pep_Genomic_090103	Chr01	35004857	Chr01	38115870	C	T	-	-	FunctionalPolymorphic	0.196429	0.369943	1	ID=CA01g08300	Na+/H+ antiporter-like protein	Blocky	CCAGACATTTGCCATCATGGTGTTGATGGCTCTCTTCACAACGTTCATCA[T/C]GACTCCTATAGTGATATCAGTATATAAGCCAGCAAAACTGGCTGTGACAG
UC_Pep_Genomic_090107	Chr01	35005679	Chr01	38116692	G	T	CHR01	47.454	FunctionalPolymorphic	0.152439	0.702885	0.97619	ID=CA01g08300	Na+/H+ antiporter-like protein	Hot	CAGCTTTATCCCCGAGGCTCAATCTGATGATGAAGAGTTCCTAGCCAATG[T/G]GAAGCAAAAATCATATATAGATGGATCTATCAAATATGAGGAGAGGATCG
UC_Pep_Genomic_092901	Chr01	35412978	Chr01	38523991	C	T	-	-	FunctionalPolymorphic	0.0833333	0.908699	1	ID=CA01g08350	Cytochrome P450	Blocky_Hot	GTTCCATTAAATAATTCAAAGTTTCTTATTTCCTGTTTTTGACAGATTTA[T/C]ACAGTAGGGCTGTAGTTGCTGTCTGACAAAGAGAATATTATAAATCTGCA
UC_Pep_Genomic_092903	Chr01	35413244	Chr01	38524257	G	A	CHR01	47.921	FunctionalPolymorphic	0.178571	0.671297	1	ID=CA01g08350	Cytochrome P450	Blocky	TGAATAACCTGCAGGGATGGTATAATTATAGTGTTATGACGGACCTCTTT[A/G]GGGATGGGATTTTCGTAGTTGATGACAATAAGTGGCGGGAACAAAGGAAG
UC_Pep_Genomic_092922	Chr01	35421501	Chr01	38532514	C	A	-	-	FunctionalPolymorphic	0.0714286	0.624794	1	ID=CA01g08350	Cytochrome P450	Hot	ACTTCTATCAATTTTTTTTCTTTTCTTCAATTCTTCCAAAAAATAAGTTA[A/C]GCCTCATGAAAAAGAGTTGATACTAACACATTATATCTTGATTTATGAGA
UC_Pep_Genomic_092943	Chr01	35429234	Chr01	38540247	A	C	-	-	FunctionalPolymorphic	0.0595238	0.896	1	ID=CA01g08360	Beige-related and WD-40 repeat-containing protein	Blocky_Hot	GTGATTGAATAAATCCCCCCCATCGCGCAGAGGTTGCAGTAGTTACTACT[A/C]TACTGGTTTTATCAAGTACATTAGGTTTTAGCTACCCAGCAAGGTTACAT
UC_Pep_Genomic_092961	Chr01	35439933	Chr01	38550946	C	T	-	-	FunctionalPolymorphic	0.0595238	0.844335	1	ID=CA01g08360	Beige-related and WD-40 repeat-containing protein	Blocky	AAGGACAATCCTTTCATCATGTTCGCTAGGAACATAACCAGGGGCAACTG[T/C]TGAAGGACTCTGCACCATGTCATGGTGGTTACTAACTGGAGGGTCTCCAG
UC_Pep_Genomic_092993	Chr01	35452801	Chr01	38563814	G	A	CHR01	47.832	FunctionalPolymorphic	0.107143	0.84241	1	ID=CA01g08370	Beige-related and WD-40 repeat-containing protein	Blocky_Hot	GCAAAAGATATAGAACACCAAAGCAATCTAACACCCAAAAGTCTGAAACA[A/G]AAGGAAAATAAGGCCAAGAGATGACTTCGAACCAAATATCAGGAGAAACA
UC_Pep_Genomic_092997	Chr01	35454826	Chr01	38565839	T	C	-	-	FunctionalPolymorphic	0.0595238	0.912071	1	ID=CA01g08370	Beige-related and WD-40 repeat-containing protein	Hot	CGCCCTGTGTGCGATACTTCATTTGATAATCAATGAACTCTCAAATTACT[T/C]ATTCAAAAAAAAAAAAATGCAAGACATCAGTTGGATAACTACTTAAATCC
UC_Pep_Genomic_093010	Chr01	35462521	Chr01	38573534	C	A	CHR01	47.715	FunctionalPolymorphic	0.0714286	0.849314	1	ID=CA01g08380	Nucleotide binding protein, putative	Blocky_Hot	TGCTTACAAGAGTGCTCAAGACCAATAAAGTACCAACATTGTGGCTTGAA[A/C]GCGTGAGTAAAATGCAGAGAAGACTTCCTTCCTTTCCCACTACCACTTTC
UC_Pep_Genomic_093066	Chr01	35486829	Chr01	38597842	C	T	-	-	FunctionalPolymorphic	0.0595238	0.759736	1	ID=CA01g08390	Plastocyanin-like domain containing protein	Blocky_Hot	GACTTCCACCGAGCCTCAACCAACTACTTCCTCCACACTATGTGGAACCA[T/C]CATCCACAGTCGAAGACACCGAGTCACCCCCTATCACCGTGGTAACAAAT
UC_Pep_Genomic_093067	Chr01	35486942	Chr01	38597955	A	G	CHR01	47.276	FunctionalPolymorphic	0.107143	0.902657	1	ID=CA01g08390	Plastocyanin-like domain containing protein	Blocky	GGTGTCAGGAGCAGTGCTGGACTCTTCTTGGCGGCTTCAGTACTTGTACT[A/G]TTGGTGTTGCATTTGGTTTGAGGTGGAAATCTATACTTCCTAGTTCTTTT
UC_Pep_Genomic_093169	Chr01	35559655	Chr01	38670668	T	C	CHR01	48.954	FunctionalPolymorphic	0.119048	0.51454	1	ID=CA01g08480	Glycerate dehydrogenase, putative	Hot	GTCGAGTGTCGCCGCCGCGGTATCTCCGTTGCTAGTGCTCCTACTGTTTT[T/C]TCTGAGGATGTTGCTGATTTTTCTGTTGGATTGTTGATTGATGTGCTCAG
UC_Pep_Genomic_093215	Chr01	35576596	Chr01	38687609	G	T	-	-	FunctionalPolymorphic	0.0535714	0.927499	1	ID=CA01g08490	Gibberellin 20-oxidase	Blocky_Hot	AAATTAAACGCTTTTACATTATCAGGTCACCTAAAAGATAATGCCATGCA[T/G]CTTGATGAACCCCTTGCACGCTCCTAGCTCCGATCCACCCTTGCCACAAC
UC_Pep_Genomic_093229	Chr01	35591685	Chr01	38702698	A	C	-	-	FunctionalPolymorphic	0.130952	0.783948	1	ID=CA01g08500	Detected protein of confused Function	Blocky_Hot	TTCAAACTTCTGACTTGCTCATCTGCAGATTGCAGCATTGCTCTCAGTTT[A/C]GTTGTCACAAGCTTGCAGTCATAGACTTGCTCTCTTGCTTTCGATAGCAC
UC_Pep_Genomic_093526	Chr01	35651669	Chr01	38762682	A	G	-	-	FunctionalPolymorphic	0.130952	0.911166	1	ID=CA01g08520	MADS-box protein	Blocky_Hot	GTAAGGATTTTCTCCTGGATTCGTAAGAAAGGAAATCATTAAACAAACAA[A/G]TAATAAAGCAGTTGGAAATTTTTGGACAGAGACGCTGACATTCAACAAAG
UC_Pep_Genomic_093734	Chr01	35774966	Chr01	38885979	G	A	-	-	FunctionalPolymorphic	0.184524	0.847112	1	ID=CA01g08540	2-oxoglutarate-dependent dioxygenase	Blocky_Hot	CCAAGATTCTCCTCCTATTCAAGGCCAAATAATTAAAACAAAAAAAAAAA[A/G]AAAGATTACCTTGAAGGCATCTGATGATAAAACAACATAGGAATTTGGTG
UC_Pep_Genomic_093868	Chr01	36278312	Chr01	39389325	T	C	-	-	FunctionalMonomorphic	0	0.627378	1	ID=CA01g08620	ATP binding protein, putative	Blocky_Hot	CGTACTTTAAAAAAAAAGAGCAGCCCGGTGCACTAAGCTCCCGCTACGCG[T/C]AGGGTCCGGGGAAGGGCCCGACCACAAGGGTATATTGTATGCAGTTTCAC
UC_Pep_Genomic_093902	Chr01	36377773	Chr01	39488786	T	C	CHR01	58.56	FunctionalPolymorphic	0.0952381	0.786783	1	ID=CA01g08670	Bifunctional protein aas	Hot	TTGACATTGAAGACGGGGAAAGCATTCTATGCTCAGACTATCTCTGACTT[T/C]GCGACATGGCTTGTTTGTGGCTTAGCAGCAAGAGAGGAGCATGTGAAACG
UC_Pep_Genomic_093966	Chr01	36409396	Chr01	39520409	A	C	-	-	FunctionalPolymorphic	0.077381	0.827371	1	ID=CA01g08700	Subtilisin-like serine endopeptidase-like protein	Blocky_Hot	TTTTCCCTTGACTTTGTGTTCGTCTAGTGTATCTGGTTCACAGTCTCTGA[A/C]TCATTGCTCAAGTTAGTCGCAAGTGTGTGAAAATTGTTTCCTAGTGAAGA
UC_Pep_Genomic_095349	Chr01	36641793	Chr01	39752806	G	A	CHR01	58.56	FunctionalPolymorphic	0.25	0.43309	1	ID=CA01g08710	Potassium-sodium symporter HKT2	Blocky_Hot	GACTAATTAACTAGGATGCCAACGAAGCCTCTTTCATCTTCTTCACATCA[A/G]GGTCTTTTCTCGTCTTTCTTTAAGATTCTGAGTCTTAAGGTAAAGCCATT
UC_Pep_Genomic_096952	Chr01	36890325	Chr01	40001338	C	A	CHR01	57.436	FunctionalPolymorphic	0.0892857	0.804922	1	ID=CA01g08720	At1g23790	Blocky_Hot	TTGCCTGGAAAACTCAGTATGTTGGGAAAGGTAACATCTTTGTCGCGTTA[A/C]TATATGGACAATTCTCGCCTTTTTTGTGTTAGAACATTAGTCTTTGCTAA
UC_Pep_Genomic_097000	Chr01	36915509	Chr01	40026522	C	T	-	-	FunctionalPolymorphic	0.0609756	0.875206	0.97619	ID=CA01g08730	Os05g0305100 protein	Blocky_Hot	GGTTTTTCTGCCTGTTCTGGAACGTTATCCACCATATAAATGGAAGGGAT[T/C]TTTTCAAAAGACCTATGATCTCTCACATCAATGCGTATAAATCTAAGAGT
UC_Pep_Genomic_097018	Chr01	36927000	Chr01	40038013	C	T	CHR01	57.436	FunctionalPolymorphic	0.0595238	0.870317	1	ID=CA01g08740	Anthocyanidin 3-O-glucosyltransferase	Blocky_Hot	TCCAAAACCACCAACAGCACCACAATAAATAGTATGTAATATACCAAGTT[T/C]ATGAGTTACCTTAGCTGACCATCCAAAAAATAAATCTGATATAACACAAA
UC_Pep_Genomic_097196	Chr01	36979906	Chr01	40090919	G	T	-	-	FunctionalPolymorphic	0.0416667	0.753451	1	ID=CA01g08760	Detected protein of unknown function	Blocky_Hot	GATCTCTGATCATCAGCCGGACAAACGTGAGGTTCTAAGTTGATCAGACT[T/G]TTGGTAAATCCATTTTTCAACGACGAATTATTCGCCTTTACGGATTCATT
UC_Pep_Genomic_097228	Chr01	36993632	Chr01	40104645	T	C	-	-	FunctionalPolymorphic	0.0297619	0.847916	1	ID=CA01g08770	AT3G54750 protein	Blocky_Hot	ATATTGCGTCCACATGTACGGTCTTTATAACAATCAAGCAAAAGGACAAT[T/C]GCAAAACATCCCTAGAGGTAATGGCCTGAACCCAACTATCAGATAAGATA
UC_Pep_Genomic_097356	Chr01	37081589	Chr01	40192602	A	C	CHR01	57.436	FunctionalPolymorphic	0.077381	0.68428	1	ID=CA01g08780	ATP-dependent RNA helicase A-like protein	Hot	CGCACCAATAACCATTAATAGAAGAGACTTATTCTTGCAATTTCCAATCC[A/C]CCATCAACTGTTTTTCTTAAAAAGAAAACTCATTCTTGCAATTTTCAATC
UC_Pep_Genomic_097364	Chr01	37090583	Chr01	40201596	C	T	-	-	FunctionalPolymorphic	0.0535714	0.875282	1	ID=CA01g08790	ATP-binding cassette transporter, putative	Blocky_Hot	CTCCGTAAAGATATGTATGCCAGAAGTCGATAACCAAACACCATAGCTAA[T/C]AATGTACTTACTTCCTTTACACCGTTGCCTACTTTGATCCCATCTACCCA
UC_Pep_Genomic_097427	Chr01	37118015	Chr01	40229028	C	T	-	-	FunctionalPolymorphic	0.0416667	0.745242	1	ID=CA01g08810	Calcium-dependent protein kinase 20	Blocky_Hot	ATTCGAAGGATTTGAGTGCAGAGGGACGTACATTATCTTGATCAACTTCG[T/C]GCATGAGTTCTTCGATGGAGATATTGCTCATACCGAACTTGTCACAAGCC
UC_Pep_Genomic_097557	Chr01	37146732	Chr01	40257745	G	A	CHR01	57.436	FunctionalPolymorphic	0.297619	0.86327	1	ID=CA01g08820	PGPS/D7 (Precursor)	Blocky_Hot	TTGTGAAAACTAGCATGGTTGGCTCAATGGCCAAGACACAAGAATTTATA[A/G]AAAATGTCATTGAAAAAAAATTGGCTACTGGTGCAAATTTGGATCATTTT
UC_Pep_Genomic_097692	Chr01	37180645	Chr01	40291658	C	T	CHR01	57.436	FunctionalPolymorphic	0.142857	0.85428	1	ID=CA01g08840	Invertase inhibitor	Blocky_Hot	ACCATATATTTCTTTGACACATTCTTTGCAAGTTTCCATATTTTCTGATA[T/C]TGCACTAACATCCACATTTGCTTTGTAATAATTCCCTTCATTGACATCTT
UC_Pep_Genomic_097698	Chr01	37208735	Chr01	40319748	A	C	-	-	FunctionalPolymorphic	0.172619	0.898262	1	ID=CA01g08860	Detected protein of unknown function	Blocky_Hot	CACCAAAAGCATCATCAAGTCATCAAAACAAGATGATTATAATTCCAATA[A/C]TAAAACCAATATTAGCCATTTAGTTTTTGGAATTGCAGGTTCATCAAACA
UC_Pep_Genomic_097755	Chr01	37611765	Chr01	40722778	A	G	-	-	FunctionalPolymorphic	0.0301205	0.817295	0.988095	ID=CA01g08990	3-phosphoshikimate 1-carboxyvinyltransferase	Hot	AAAATTCAGCAAAATCTTTAAGGGTGTTGAAGAAAGATTCAGTTTTGAGG[A/G]TGGAGAGGTCAAGTCTTAGGATTTCTGCATCAGTGGCTACTGCAGAGGCA
UC_Pep_Genomic_097780	Chr01	37631230	Chr01	40742243	C	T	-	-	FunctionalPolymorphic	0.0297619	0.623765	1	ID=CA01g09000	UDP-glucuronate 4-epimerase	Hot	AGGTTGCTAAAGGTGAAGGCTAAGAGATTGGTGATGAAGTTGCCAAGGAA[T/C]GGGGATGTGCAGTTTACTCACGCGAATATAAGTTCGGCCCACAAGGAGCT
UC_Pep_Genomic_097833	Chr01	37753643	Chr01	40864656	T	C	-	-	FunctionalPolymorphic	0.202381	0.802659	1	ID=CA01g09100	Zinc finger protein, putative	Blocky_Hot	TGCGACAAAGCGATCCTTGTTAACACCAAATCATCTCCTCAATGTTGTCC[T/C]GTTTCATTTGGCTACTCTACAATTATCTTTCAGTACAAATCAGGAGTTCT
UC_Pep_Genomic_097837	Chr01	37774784	Chr01	40885797	A	G	-	-	FunctionalPolymorphic	0.321429	0.911054	1	ID=CA01g09120	SNARE-interacting protein KEULE	Blocky_Hot	TTTTGATGCTTGTGCATGTCATATGCACTTCAACTCCTAACTTGATGAAG[A/G]CTTTATCAGGCTAGTGAACGACTCCACGATAGGTTTACAAACTTTGTTTC
UC_Pep_Genomic_097870	Chr01	37876972	Chr01	40987985	C	T	CHR01	56.312	FunctionalPolymorphic	0.125	0.300235	1	ID=CA01g09160	Detected protein of unknown function	Hot	ATATAATTTTTAGGTCTGCAACCAAAAGCCTGTGTGGCATTAGTTTAACT[T/C]AGCTCCCGTTTGGCCATAGATCTTGAAGTTGAAACTGTAAACATGAAAAT
UC_Pep_Genomic_097929	Chr01	37896842	Chr01	41007855	C	A	-	-	FunctionalPolymorphic	0.0304878	0.804809	0.97619	ID=CA01g09180	DNA binding protein, putative	Blocky_Hot	TTTCTACCACAGATTATTTTGTTGCAAAAGGCACATCAAAATCATGTCCT[A/C]CAGATGATCTAATGCTAAACCAATCACTAGCAGTTTATCGAAGCAAAGTG
UC_Pep_Genomic_097956	Chr01	37922682	Chr01	41033695	G	A	CHR01	56.312	FunctionalPolymorphic	0.136905	0.749104	1	ID=CA01g09200	At3g60850	Hot	TCTTTAACCTCAGCTATAAATGGCTTGTACCTAACATACTTCTGCCTAAT[A/G]CACAACACCACTTTATACTTTTTGGCTAATTGCTGCAACCTAGCAGGCAC
UC_Pep_Genomic_097990	Chr01	37935621	Chr01	41046634	A	G	CHR01	56.312	FunctionalPolymorphic	0.162651	0.610833	0.988095	ID=CA01g09220	Detected protein of confused Function	Hot	TCTCTGAAATTGTGCATAGCAATTTTCCAACTCAAACGACAGGAGATGAG[A/G]CTGACTGTATTGTTTGCTTGTGTAAGCTAGAGGATCCTTATAGACTCAAA
UC_Pep_Genomic_097994	Chr01	37936746	Chr01	41047759	T	C	-	-	Failed	0	0	0	ID=CA01g09230	Pre-mRNA splicing factor ATP-dependent RNA helicase-like protein	Hot	AATTCCTTCTTGAGAGAACAGAAGTTGAACAATTGTCTGAGTGATGTCCA[T/C]GTGTTATACAATCTTGCCTCTCATAAGCAGCTCCAATGGCCTTCTCAACT
UC_Pep_Genomic_098070	Chr01	37989587	Chr01	41100600	C	T	-	-	FunctionalPolymorphic	0.0297619	0.814608	1	ID=CA01g09240	LOB domain-containing protein, putative	Blocky_Hot	CAACCATCTGAATGTTTGTTGTCATGAGCCAAAGATCTATCGAAAACAAC[T/C]TTTTTATATCACTTTTGAGGTAGTCATACGGACTTCGTACACTCTATCCT
UC_Pep_Genomic_098086	Chr01	37995715	Chr01	41106728	G	A	CHR01	56.312	FunctionalPolymorphic	0.077381	0.885571	1	ID=CA01g09250	Detected protein of confused Function	Blocky_Hot	AACTCTTCAATTCTAACCTCTCGCGTGTCATGTTTAAGATCATAAGATTT[A/G]CATTACATTTTGATATATTGTACAATTTTTTTTTGTTTTAGATCACTAAA
UC_Pep_Genomic_098122	Chr01	38021177	Chr01	41132190	T	G	-	-	FunctionalPolymorphic	0.142857	0.798289	1	ID=CA01g09270	Pentatricopeptide repeat-containing protein	Blocky_Hot	TCTAATAAAAAGTGAGGAGATCACACAGACTCTTAACTATTAAAGCCACC[T/G]GCACTGAGAAGCAGTTGAGAATAACTTGCTGCCAGGAAGACTGAAGGACA
UC_Pep_Genomic_098123	Chr01	38021921	Chr01	41132934	T	C	-	-	FunctionalPolymorphic	0.142857	0.945446	1	ID=CA01g09270	Pentatricopeptide repeat-containing protein	Blocky	TTTTAAATCACATGAATGAAATTTGAATGCCTAGGATCAGCACAGGCTGA[T/C]GGATGTTTCATTTATTTGCTTAAGAAGGTGCAATAGATTAATAATCATCA
UC_Pep_Genomic_098129	Chr01	38023821	Chr01	41134834	G	T	CHR01	55.189	FunctionalPolymorphic	0.0952381	0.84903	1	ID=CA01g09280	Brefeldin A-inhibited guanine nucleotide-exchange protein	Blocky	AACGGGTTAGTTTTTACTTTATTAAGTGCCAGTTTAATGCGGCCAACACA[T/G]AATTTATTTCGAAATTAATTTTAAAATGAATTTATTTTATGTTTAATTGA
UC_Pep_Genomic_098249	Chr01	38065109	Chr01	41176122	A	G	-	-	FunctionalPolymorphic	0.46988	0.867785	0.988095	ID=CA01g09300	Cell division cycle protein-like protein	Blocky_Hot	AGAATAATTAACTATATCAGTAAAGAAAAGTTAGTACTACCATCATGATT[A/G]ATAATAGCTCTGTCTTTACTCCCTGAGGTTAAAATATGACCCTTCCATGC
UC_Pep_Genomic_098292	Chr01	38218688	Chr01	41329701	G	A	-	-	FunctionalPolymorphic	0.222892	0.768718	0.988095	ID=CA01g09320	Anthranilate N-benzoyltransferase protein, putative	Hot	CACCATTTTGATTTATAGATATCGATTGAGTATGCACAAAGTTCAAGAAA[A/G]AAAGGTGTAATCACAAATAAACCTTTAGAGGCGTCTGAGTGTTTAAAAAT
UC_Pep_Genomic_098293	Chr01	38221270	Chr01	41332283	C	T	-	-	FunctionalPolymorphic	0.222892	0.473164	0.988095	ID=CA01g09320	Anthranilate N-benzoyltransferase protein, putative	Blocky_Hot	GAGCTAGCTGGTAACTGGTCTTTTTAGAGGGTGCTCTACTGCTCTTGAAA[T/C]AGGAGATCCTTGGAGTATATAACTGGTAAAGTTACCACCATATCATGTGT
UC_Pep_Genomic_098390	Chr01	38390614	Chr01	41501627	G	A	CHR01	60.801	FunctionalPolymorphic	0.114458	0.937773	0.988095	ID=CA01g09350	Callose synthase	Blocky_Hot	GAAAAAGATATGTGAATCAATTAACTTGGTCATTCATAAATTGATTAACT[A/G]AGGAAAATAAATGGACACCTGTTTCGGAGAGGCACATGAAGACTATTCAT
UC_Pep_Genomic_098648	Chr01	38455217	Chr01	41566230	T	G	-	-	Failed	0	0	0	ID=CA01g09360	Callose synthase 3	Blocky_Hot	CCAAAAAAATGTGTCGGGCCTCGGGCCCACCCACAGAATAGTGGGCTATA[T/G]AGCACACCGATTTGGCCCAAAAACGGCACCCAAATGACCCCGCCGACCCA
UC_Pep_Genomic_098672	Chr01	38466162	Chr01	41577175	G	A	-	-	Failed	0	0	0	ID=CA01g09360	Callose synthase 3	Blocky	TATAACACGGGGCAGAACATATTGAAATACAACAAAGAGACATGGATCTA[A/G]CGTTGTTACCCCCCCAAGAATTAACTCATGAGGGGAAGACTATTCAAGAC
UC_Pep_Genomic_098840	Chr01	38501107	Chr01	41612120	G	A	CHR01	60.801	FunctionalPolymorphic	0.202381	0.855499	1	ID=CA01g09380	U-box domain-containing protein	Blocky_Hot	TCTATCTGCTAATGCTTCTCAAAGCAATGAGATAGTTGAGGTCGAAGAGC[A/G]AAATGATTTGAGATACAACCGTATATACTCAAATCGAACTTACAGAAATG
UC_Pep_Genomic_098907	Chr01	38513573	Chr01	41624586	G	T	-	-	Failed	0	0	0	ID=CA01g09390	Hop-interacting protein THI101	Blocky_Hot	CAGCATACTTATAGCAAGGACAACTAGTGCCAAGTATGCTCTTGAATGTC[T/G]GGCAACATGCATCAATTGAAGTTGTGTTGAACATGCATGTCTTCACCTTT
UC_Pep_Genomic_099507	Chr01	38865947	Chr01	41976960	C	T	CHR01	61.359	FunctionalPolymorphic	0.113095	0.8391	1	ID=CA01g09460	Detected protein of confused Function	Blocky_Hot	TAAACATCTCTACTCGGTAAATATATATGTATCTTGTAAATATTTGTGGC[T/C]AACATGCATGACTTGAGCCCATAAAAAATAGATCATAGTACGAAGATAAT
UC_Pep_Genomic_099985	Chr01	39186813	Chr01	42297826	G	T	-	-	FunctionalPolymorphic	0.0119048	0.846101	1	ID=CA01g09480	Dead box ATP-dependent RNA helicase, putative	Hot	AAGATGTTAGAAACTCAATGTTTAAGTGCTTATGGGATTGCTCCTTTGAT[T/G]TCTGCTTCAGAGGAAGATGTGAAGGAAAGGTGTTGGGACCAAAGAGAGGC
UC_Pep_Genomic_1001134	Chr02	103635370	Chr02	103635370	G	T	CHR02	0	FunctionalPolymorphic	0.355422	0.678117	0.988095	ID=CA02g07050	Detected protein of unknown function	Blocky_Hot	CATTCCAGCTCCTCATGAACTTGTAAATTATAATTATAACAATATTTAGG[T/G]AGCATATCATATTGAATTCTGACAGTTTGGATCCTAGCTTCCTTAGTGGT
UC_Pep_Genomic_1002273	Chr02	103884756	Chr02	103884756	T	G	-	-	FunctionalPolymorphic	0.0238095	0.899786	1	ID=CA02g07070	Transcription regulator, putative	Hot	CAAAGTGAGGATCAAATGCTAAGGAGAGCGAAACAGCCTCCTAATAAAAA[T/G]AAAAAAAAAAGGTGTAGAGGAAATGATTACGATGATGTGATAAAGGAGGA
UC_Pep_Genomic_1002274	Chr02	103885120	Chr02	103885120	C	A	-	-	FunctionalPolymorphic	0.214286	0.919253	1	ID=CA02g07070	Transcription regulator, putative	Blocky	AATCGAAAAAGATAGACTATATTGCACTTTATGAGTCAATCAAACAATTT[A/C]TTCATCGTGAATCAGACATAGAAGACTTGAAAAAGAAAGTGAAGTGTCTT
UC_Pep_Genomic_1002349	Chr02	103911440	Chr02	103911440	C	A	CHR02	0	FunctionalPolymorphic	0.077381	0.762319	1	ID=CA02g07090	T12C24.2	Hot	TTAAATTTGAAACTAACTAGTCGAATCAAAAACTAAGGCTTGCAAAATGA[A/C]TGGAAAAAACCTTCTTTTATAATTACATAGCCACTTTAAGGGAGGGAGAT
UC_Pep_Genomic_1002369	Chr02	103956988	Chr02	103956988	G	T	CHR03	108.3	FunctionalPolymorphic	0.107143	0.780223	1	ID=CA02g07130	Detected protein of unknown function	Blocky_Hot	ACTGTTAGTGAAGCCACAATGCGGGCACACCAAGCTAGTAGCTGCGTGCA[T/G]TTTAAAACTGTATTTAGCATTCTATTTGAAGTGTTATACTCTCAGTTGCA
UC_Pep_Genomic_1002384	Chr02	103964165	Chr02	103964165	A	G	-	-	FunctionalPolymorphic	0.130952	0.707885	1	ID=CA02g07140	Detected protein of unknown function	Blocky_Hot	GCACCAACCCGGTTTGGGTTTAGTTTCGACTTCTTCTTCTGATTGGGAGG[A/G]GAGGGGTCATTCCTTCCAGGATTTGATATAAAATCTAGCTGACTTTTTTC
UC_Pep_Genomic_1002577	Chr02	104215248	Chr02	104215248	G	A	CHR03	107.7	FunctionalPolymorphic	0.0833333	0.881215	1	ID=CA02g07170	Myb-like DNA-binding protein, putative	Blocky_Hot	ACTACTGTTTTCCCTACTACAGTTTCTTGGTGGTCCTGGTACCAAGATCT[A/G]GTAAATCGATCTATCTTATCGTGTGACCAAAAAGCCATGGAGACTGCTGT
UC_Pep_Genomic_1002580	Chr02	104216878	Chr02	104216878	C	T	-	-	FunctionalPolymorphic	0.0357143	0.88694	1	ID=CA02g07180	Detected protein of confused Function	Blocky_Hot	TTGCCCTTAGTGATTTAGTTGTTGGCTGTACACATCCCTTGTAAATTCAT[T/C]TGGATTCTTGCCATCATCAATCAAGTTGAGAACCTTCATTGGCACTTGAA
UC_Pep_Genomic_1002744	Chr02	104315989	Chr02	104315989	C	T	-	-	Failed	0	0	0	ID=CA02g07200	Serine/threonine-protein kinase	Blocky_Hot	CCAAAGCTAAATACATCTGATTTCACTGAGAATTTCCCTTCTTCTGCATA[T/C]TCCGGAAACATGTAGCCACTGTAAGATAACGTCAAACAAAGTAAGTAGCT
UC_Pep_Genomic_1002797	Chr02	104341641	Chr02	104341641	A	G	CHR02	0	FunctionalPolymorphic	0.481928	0.933802	0.988095	ID=CA02g07210	Uracil-DNA glycosylase	Blocky_Hot	AAATGCCTGCAGAATAATCACCAGTTGAAGGCAAATAAAAACAGTTTGAT[A/G]TTATAGCTTCCTAGTCAATTCAAGCATGAAACTTGATAATGTAAAGACAG
UC_Pep_Genomic_100428	Chr01	39497997	Chr01	42609010	G	A	-	-	Failed	0	0	0	ID=CA01g09510	Adenylate isopentenyltransferase	Hot	AGGTAGTGTTTATAATGGGGGCCACAAGAACGGGAAAATCTCGTCTCTTT[A/G]TTGACCTCGCAACCCATTTTTCATCAGAAATCATCAACTCAGATAAAATG
UC_Pep_Genomic_100523	Chr01	39540550	Chr01	42651563	T	C	-	-	FunctionalPolymorphic	0.077381	0.397809	1	ID=CA01g09520	Cytosine-specific methyltransferase	Hot	CCTCTCCAAACGACACTTGTGGATTACACTGTGCATGCATGTGGTTGTTA[T/C]GTCGTTGCATGTTTGATGAGTAGTTTCAGGAGTTCAATTCAAGCTAGATT
UC_Pep_Genomic_1006651	Chr02	105030807	Chr02	105030807	T	G	-	-	FunctionalPolymorphic	0.121951	0.815802	0.97619	ID=CA02g07230	Dehydration-induced protein ERD15	Blocky_Hot	TCTTCAATCATCTGCAAGTGAGCATCAAGGAATCGAGTCATCGTTCTCTG[T/G]TGTCAATGGTAATTTTCAATTTGGTATACAAGAAGTTCCTGTAGGATAAT
UC_Pep_Genomic_1006691	Chr02	105040650	Chr02	105040650	G	T	-	-	FunctionalPolymorphic	0.22619	0.814866	1	ID=CA02g07250	Binding protein	Blocky_Hot	GAGCCCAATTCCTATCAAAAGCTCAATCCAATCATCGAAACAAATCCATT[T/G]CCCTCAACCTCGCCAAATCCGCCGTCACCGAAGCTGACAAAGCCGTATCC
UC_Pep_Genomic_100742	Chr01	39624352	Chr01	42735365	A	G	CHR01	61.918	FunctionalPolymorphic	0.482143	0.624741	1	ID=CA01g09550	Putative transposon MuDR mudrA-like protein, identical	Blocky_Hot	TTATATATTCATCTTCATTTATATCCAATGGTTGAGATGAAGACACATCA[A/G]TCTTATCAGTTTCAAAATGGGCTGTCACATCACCATTACTAAGTAGTAAT
UC_Pep_Genomic_1013715	Chr02	106216975	Chr02	106216975	C	T	CHR02	0.6	FunctionalPolymorphic	0.154762	0.72176	1	ID=CA02g07280	Detected protein of unknown function	Blocky	TCCACCTCTTTCTTCTCTACAATTACGCCGCCATCGCTGCATCTCCTCCG[T/C]TCACCATCGCCACCATCATCCCTGCCGTCATCCACCATCATCATCTCTCT
UC_Pep_Genomic_1013716	Chr02	106217055	Chr02	106217055	C	T	-	-	FunctionalPolymorphic	0.101191	0.666078	1	ID=CA02g07280	Detected protein of unknown function	Blocky_Hot	ATCCACCATCATCATCTCTCTTACATCCTCGTCTTTCCACCCTGCTTCCG[T/C]CAACCTCAAAAAAACATCCTCTAAATATCCTTCTAAATCCTCACTCCACC
UC_Pep_Genomic_1013730	Chr02	106221120	Chr02	106221120	A	G	-	-	Failed	0	0	0	ID=CA02g07290	Orf177 protein	Blocky	TTGTAAACTCAGCCCAATATGCCTGATGATAATATTGCAGCGACCTATCC[A/G]AGTTCAACGATTGTGCCTGTTGATACTGCTGGAGTTATAGTTCAGACTCC
UC_Pep_Genomic_1013731	Chr02	106221274	Chr02	106221274	G	A	-	-	Failed	0	0	0	ID=CA02g07290	Orf177 protein	Blocky_Hot	TACTTGGAGTGGTTCCACTGTAGCATAAATTTAGGAGTCTTTCATGGACT[A/G]GGGGAAAGAGCAGACTAGGTTCCTCACCTCCTAAAAAGGGAGGCTCCTAA
UC_Pep_Genomic_1016853	Chr02	107085868	Chr02	107085868	T	C	-	-	FunctionalPolymorphic	0.421687	0.823901	0.988095	ID=CA02g07310	Malate dehydrogenase	Blocky_Hot	TTTTATTGTATCATATCCTTAAATTTATAGTTAGTTAACGATGAAAAGGC[T/C]CATTTTTGTGTAACACCGACTTGGTGTGATCGTATCATTGTACTCTCTCC
UC_Pep_Genomic_101793	Chr01	39814007	Chr01	42925020	C	T	CHR01	61.918	FunctionalPolymorphic	0.174699	0.2888	0.988095	ID=CA01g09560	Tap46	Blocky_Hot	ATAGCAACTTAATGTTGATGTTTTAGGTAGTCTTGAGGGAAGGACTACCC[T/C]CCACAAAGGAGAAAAAGGGGTAAAAGCCTGAGGTAATTATTGAAGCGGAA
UC_Pep_Genomic_1018828	Chr02	107365311	Chr02	107365311	G	A	-	-	FunctionalPolymorphic	0.433735	0.835831	0.988095	ID=CA02g07330	Detected protein of unknown function	Blocky_Hot	TTTGAGGACAGAGGGGCTATAAACTCCATTCTTGTTATAATAGCTGATGT[A/G]TTTTATTTTGAAGATTATAAATTTTATTTTAGTGAAAGGTCGCCCGAAGA
UC_Pep_Genomic_1018833	Chr02	107367293	Chr02	107367293	A	G	CHR02	0	FunctionalPolymorphic	0.380952	0.486352	1	ID=CA02g07330	Detected protein of unknown function	Blocky	AGAAAAAAAAAATTGGTGCACTAATGCTTTCGCTATGTGCAGAGTCCGGG[A/G]AAGAGCCGAACCACACGGGTTTATGGTGCATAGTCTTATCTTACATTTTT
UC_Pep_Genomic_1020113	Chr02	107713773	Chr02	107713773	A	G	-	-	Failed	0	0	0	ID=CA02g07350	Type II peroxiredoxin 1	Blocky	TGTCTATGTGGCACATATATGACACACACGGCACAACACACTAAAATATC[A/G]CACAAATGTGTCATGTATACCATGTAGACATTAAGGATGTCAAAATTATA
UC_Pep_Genomic_1020386	Chr02	107851740	Chr02	107851740	C	T	CHR02	0.6	FunctionalPolymorphic	0.14881	0.83695	1	ID=CA02g07390	Detected protein of unknown function	Blocky_Hot	TGTCGAAAATTGACAGCTTCCACCCTATAGATTTTAGGGGGAATTGGTGA[T/C]GATGGAGCTATGGGCTTCTTGGTGATTGATTTTGATGGAAGGCTGCGAAC
UC_Pep_Genomic_1021160	Chr02	108116613	Chr02	108116613	G	A	-	-	FunctionalPolymorphic	0.0119048	0.789663	1	ID=CA02g07420	Adenylyl-sulfate kinase	Blocky_Hot	ACCCTTTTTTGTCCAAGTATGAGATCACTATATCGGCCAAATCATCCGGA[A/G]AATCACATAGCCCTTGGTTCTGACGTAAAACTATCTGCAAATTCGAAATG
UC_Pep_Genomic_1021573	Chr02	108301442	Chr02	108301442	C	T	-	-	FunctionalPolymorphic	0.0714286	0.871387	1	ID=CA02g07460	N-acetyltransferase, putative	Blocky_Hot	AGAATGGACGGGGTACGGAACTTGGCGTAGCCACATTTATGTGTGAAGAG[T/C]TTTACAGAAGGAAGATTGTCGTTTTCAGTAGCTATATAAGAATATTCAGC
UC_Pep_Genomic_1021862	Chr02	108436115	Chr02	108436115	A	G	-	-	FunctionalPolymorphic	0.0476191	0.609727	1	ID=CA02g07470	TdcA1-ORF2 protein (Fragment)	Blocky_Hot	TGGTTTGACCCAACAATGGATGCCGGTGTTAAGAAGCATAATCAGTATAA[A/G]TTGGTTGATATTAATCATCGTCGTCGGTATAAAAAGTATGAGACTTTTAT
UC_Pep_Genomic_1022717	Chr02	108608024	Chr02	108608024	C	A	-	-	Failed	0	0	0	ID=CA02g07490	Alpha-galactosidase 1	Blocky_Hot	ATGTACAAGTTCAAGTTACCCTACATCAGAGTAGATTCCTAGCTTAAGTC[A/C]TTTACTATGAACATAGTTAGCTAGACCTTTAATTCCAGAAGGGAATGTGG
UC_Pep_Genomic_1023026	Chr02	108694980	Chr02	108694980	T	C	-	-	FunctionalPolymorphic	0.0120482	0.408017	0.988095	ID=CA02g07500	Non-LTR retroelement reverse transcriptase-like protein	Blocky_Hot	TTAGCATTTGTCCTGCCTTGAAAAATTCTAGCACCCCAGCAGGAACATCA[T/C]CTCCTATCACATTCCAACTATCCTTAAAGAATTTACTCCCATATCCATCG
UC_Pep_Genomic_1023588	Chr02	108873382	Chr02	108873382	A	G	CHR02	1.2	FunctionalPolymorphic	0.0654762	0.768826	1	ID=CA02g07520	RNA-directed DNA polymerase	Blocky_Hot	TTTTACAAAGACATCACAGTTGGGAAAATCATAACCTCAACTACATACAT[A/G]GGATCTACAGAATCCGACAAAAATAAGGCCCTGAAAATTGATGATAGTGA
UC_Pep_Genomic_1023653	Chr02	108900572	Chr02	108900572	A	G	CHR02	1.2	FunctionalPolymorphic	0.0654762	0.923842	1	ID=CA02g07530	Nucleotide binding protein, putative	Blocky_Hot	GTAGTTACTTTTCTCTAATATATGAAAATGAAATATTACTGTATTATCCA[A/G]TCCTTTTTCTTTTTGAATCTGCACGTTAATTCTTTCTGGCTGATGTAAGA
UC_Pep_Genomic_1024058	Chr02	109055484	Chr02	109055484	G	A	-	-	FunctionalPolymorphic	0.0119048	0.590022	1	ID=CA02g07540	GH3 family protein	Blocky_Hot	TACCCTAATTTCAAGTGGTCCAATTGAGTTATCTGCAACTCGGCACTGTC[A/G]ATAAACTGAGTTCAATGATTCTTCCATAGCCAAGCAACATTGGTTGAAAA
UC_Pep_Genomic_1024194	Chr02	109106248	Chr02	109106248	C	T	-	-	FunctionalPolymorphic	0.0178571	0.806221	1	ID=CA02g07560	Chaperone protein dnaJ	Blocky_Hot	GATCCTTTATTCTCAGTTTATTTCTCCTTGAATGTTCAATATCTAGAGTC[T/C]TGTAGGCAAGAGCAAGCAAATACATTGCAGGATGTAATCTCCTGCACATT
UC_Pep_Genomic_102523	Chr01	39947759	Chr01	43058772	A	G	-	-	FunctionalPolymorphic	0.0892857	0.810731	1	ID=CA01g09570	Detected protein of unknown function	Blocky_Hot	TACAACTAACAAACTCCTCTGAATCATAGTTGTTATATCCAGTCAACACG[A/G]TGTCAACTAGCCCAGTGCTTACAAAGTATGGTACTTCCGTATCTGTATCC
UC_Pep_Genomic_1026130	Chr02	109384158	Chr02	109384158	C	T	CHR02	1.2	FunctionalPolymorphic	0.125	0.875921	1	ID=CA02g07570	Strictosidine synthase-like protein	Blocky	AACCATGTGCATTCCCTTACGTGTTAGGGAATACGATATATCAACCAAAG[T/C]AGTGACAGTTTTCCTACGAGGCCTTGGTTTTATCAACGGTGTAGCCTTGA
UC_Pep_Genomic_1026132	Chr02	109384338	Chr02	109384338	G	A	-	-	Failed	0	0	0	ID=CA02g07570	Strictosidine synthase-like protein	Blocky_Hot	AGGACAAAACTATACATTTATAGATCTAACAGGATATCCAAACAACATCA[A/G]AAGAAACTCGAAAGGGGAGTTCTGGGTTGCTTTGCATTCAAAAAGATTGC
UC_Pep_Genomic_1027449	Chr02	109551161	Chr02	109551161	C	A	-	-	FunctionalMonomorphic	0	0.532468	1	ID=CA02g07580	Detected protein of unknown function	Blocky_Hot	ATTAGGAGTTGTTCCTAGCAGATCCTTTAAACAAACACGTCCTCATTTTA[A/C]CAGTATGAGTTCTTCAAATAGTAACAATTCATGTCCATCCAATTGCCAAG
UC_Pep_Genomic_1028179	Chr02	109817508	Chr02	109817508	C	T	-	-	Failed	0	0	0	ID=CA02g07630	Photosystem I P700 chlorophyll a apoprotein A2	Blocky_Hot	TACATCGAACCCATATGAAGTTTTACCATGAGCAGATTGTATCTATTGAG[T/C]AAACATAGGTTCAGTCAAGATTTGCTTCTCCAGAGTGCCAAAGGCAAGCA
UC_Pep_Genomic_1028192	Chr02	109819788	Chr02	109819788	A	G	-	-	FunctionalPolymorphic	0.0178571	0.450872	1	ID=CA02g07640	Photosystem1 subunit A (Fragment)	Blocky_Hot	TCATGTTATCATTATGAATATACAAACCAAAACTATGAAAGCCTAGAAAT[A/G]TACAAGCCCAGTTGAGATGGATATGATTACATTACGATGCCTAAGGACAC
UC_Pep_Genomic_1028822	Chr02	109933074	Chr02	109933074	G	A	-	-	FunctionalPolymorphic	0.0178571	0.829229	1	ID=CA02g07660	Prolyl 4-hydroxylase	Blocky_Hot	ATTTTGCATCTATAGAACAATGCCAGAGCATAATTAAGATAGCAAAGGCA[A/G]ACTTGGAACCGTCATCCTTGGCTCTTCGAAAAGGAGAAACAGAAGAGACC
UC_Pep_Genomic_1029215	Chr02	110020116	Chr02	110020116	G	A	-	-	FunctionalPolymorphic	0.0178571	0.823055	1	ID=CA02g07670	Detected protein of confused Function	Blocky_Hot	TAGTTGAAGAAGCTCACAACGTTAAAGTTATGGGCTCAGGCTCGAAGACC[A/G]TAGTGCTTGGTCATGGCTTTGGGACTGATCAATCTGTTTGGAAACACCTT
UC_Pep_Genomic_1029811	Chr02	110148085	Chr02	110148085	T	C	CHR02	1.2	FunctionalPolymorphic	0.375	0.866952	1	ID=CA02g07690	Sigma factor sigb regulation protein rsbq, putative	Blocky_Hot	GGATAATGTGACATGGGACAGACACATGAGGCAACAAATGCCTTAAATCA[T/C]TTAGGAATATGATTTGTAACACGCTTAGTGCAATGTCTGGTCTCATGTTG
UC_Pep_Genomic_103219	Chr01	40251579	Chr01	43362592	T	C	CHR01	61.918	FunctionalPolymorphic	0.130952	0.802236	1	ID=CA01g09600	Casein kinase, putative	Hot	AGTGGTTGTTAATGATTAAGGCCTCTTTTCAATGTGCGAATGCTGGTCCA[T/C]GTGTTTCCTGGACTAGTGAATGCTGTTTATATATTAAGAAGTGCTCTGTA
UC_Pep_Genomic_1032287	Chr02	111278436	Chr02	111278436	C	T	-	-	FunctionalPolymorphic	0.458333	0.777694	1	ID=CA02g07730	Detected protein of unknown function	Blocky_Hot	TTAGAGGCAGGCTTCTTCTCATGTTCTTCCTCCGAATCTGACGAGAAAAC[T/C]TTCCTGCACACGATTGAGTACCCTTTTTCAAGAACTGAGAAGTATGAGAA
UC_Pep_Genomic_1032368	Chr02	111294493	Chr02	111294493	A	G	-	-	FunctionalPolymorphic	0.464286	0.85331	1	ID=CA02g07740	COR413-PM2, putative	Blocky_Hot	TCTAGTTTTGCCTCCATGCGTGTTTTGATGTGTGCACTATAGAAAGAGAA[A/G]TGTACAAACCAGCAAGTGGGCACATCAACTAATCCATCGGGTACTTGCTT
UC_Pep_Genomic_103247	Chr01	40259561	Chr01	43370574	C	T	CHR01	61.918	FunctionalPolymorphic	0.114458	0.457951	0.988095	ID=CA01g09600	Casein kinase, putative	Blocky_Hot	GATTTAGTTATCTAATCTTCCCATGCGTACTTACAGGAGTGGATTATGGA[T/C]CAGTGGGAGAAAAACTATTATATTAGTTCTCTTGCTGGTGCCACCAATGG
UC_Pep_Genomic_1032555	Chr02	111419816	Chr02	111419816	C	T	-	-	FunctionalPolymorphic	0.303571	0.495905	1	ID=CA02g07790	Detected protein of unknown function	Blocky_Hot	CACCAGAAGGAAGTAAATCTGGTATAAAATGATACATTTGACCCTGAACT[T/C]GAAATGTATGTATACCATATCTCTTCGCTAAAGCTTTATCGTAAGTCACA
UC_Pep_Genomic_1032584	Chr02	111433976	Chr02	111433976	T	C	-	-	Failed	0	0	0	ID=CA02g07800	Detected protein of unknown function	Blocky_Hot	ACGTTGGGGGTGGGGGGTTAAAGTTGTGTACGCTCTATCCTTCCCAGACC[T/C]CAATTTGTGGGATTGATTATAGGGATAATATCCACGAAAATACCTGAACT
UC_Pep_Genomic_103265	Chr01	40267609	Chr01	43378622	G	A	-	-	FunctionalPolymorphic	0.077381	0.920101	1	ID=CA01g09610	DnaJ-like zinc-finger protein	Hot	ATATTTTGAATTTAATGGATCATTAACGATGATATGAGATAAGTTTAAAC[A/G]AAGAAGTTGGGATTCATATAGCAGATCAGAAGTTGTTTGGGAATTGGGAC
UC_Pep_Genomic_103296	Chr01	40283774	Chr01	43394787	C	T	CHR01	61.918	FunctionalPolymorphic	0.119048	0.853664	1	ID=CA01g09620	Metal tolerance protein	Hot	TCAGCTTTTAGTCAGGCTATCGATGCAGATTGAGCTCAGCAGGAAGCACA[T/C]TTGCAGCGTTCATTATCATGGTACGTTTTTTCCTTGATGAAACCAATTAG
UC_Pep_Genomic_1033465	Chr02	111623114	Chr02	111623114	A	G	-	-	Failed	0	0	0	ID=CA02g07820	Detected protein of confused Function	Blocky_Hot	AAGGAGATTGTTATTCTGCGAAGGCTTGATCATCCAAATATCATTAAATT[A/G]GAAGGCTTCATTGTATCAAGAACATCTTGTAGTTTGTACCTCGTATTTGA
UC_Pep_Genomic_103469	Chr01	40321746	Chr01	43432759	T	C	CHR01	61.918	FunctionalPolymorphic	0.404762	0.792669	1	ID=CA01g09630	CXE carboxylesterase	Blocky_Hot	CAGTGCATCATAATAAGCCAAACTCCTTCCTCTCATGACATCTTTCTCTG[T/C]TGTAAAAATCAAAATCTTTAGACAAATAAGACTAGACAATAACCTAAAAT
UC_Pep_Genomic_103476	Chr01	40330528	Chr01	43441541	G	A	CHR01	61.918	FunctionalPolymorphic	0.232143	0.906462	1	ID=CA01g09640	Acidic ribosomal protein P1a-like	Blocky_Hot	ACACATCAACACACAAACGGATTCACAATCAATGCAACATTGAAATCCTA[A/G]TATTAGAAAATATTACACAAAAACACAATGATAGCATTAGTATGCATCAA
UC_Pep_Genomic_103489	Chr01	40363840	Chr01	43474853	G	T	-	-	FunctionalPolymorphic	0.208333	0.917983	1	ID=CA01g09680	Isoform 2 of E3 ubiquitin-protein ligase SINAT2	Blocky_Hot	CTTCATTCCTTTAGCTCTCAGAACATTATGATGAAAGAGAGAGAGATAGA[T/G]AGAGAGAGAGAACTAACCGGCAACTCCCATGCAGCATTCTCTACTTCTTG
UC_Pep_Genomic_1035893	Chr02	112027601	Chr02	112027601	G	A	-	-	FunctionalPolymorphic	0.315476	0.484768	1	ID=CA02g07880	STS14 protein, putative	Blocky_Hot	TGGAGTTCAATGTTAGCTAAAGAAACTAGCCTTCTTGTTCGTTACCAAAG[A/G]GACAAACAAAACTGCAGTTTTGCAAATTTAAGCAGTGGCAAATATGGTGG
UC_Pep_Genomic_1035905	Chr02	112028856	Chr02	112028856	A	C	CHR02	5.7	FunctionalPolymorphic	0.351191	0.231932	1	ID=CA02g07890	Electron transporter, putative	Blocky_Hot	AGGTAAAGATTGCTGGATCATCTCCATCACACCAGCAGGACATAGGCCAG[A/C]ATCTTTAGCAAATGACTCCACAACTTTTGGTAAAACAACTTTCTGATCCT
UC_Pep_Genomic_1037992	Chr02	112483820	Chr02	112483820	G	T	-	-	FunctionalPolymorphic	0.0476191	0.815806	1	ID=CA02g07920	Detected protein of unknown function	Blocky_Hot	TGCAGAAAAAACATCGATGAGGCTAGAGTTTCTTCACATCCAAAAGTCCT[T/G]TTGGTACCATTACATCTTTTCTCATTCCACTCCATCAGAGAGTGCAGGTT
UC_Pep_Genomic_1038033	Chr02	112500670	Chr02	112500670	T	G	CHR02	5.7	FunctionalPolymorphic	0.369048	0.886162	1	ID=CA02g07930	Detected protein of unknown function	Blocky_Hot	ACCTAAGCAACTTCACAAGTTCCAAATGCCGAGCACATTCCTCAGATAGT[T/G]TACAATTATCTTTTAAATTAAAGGCATCCTGATCAGCAAATTGAACATAT
UC_Pep_Genomic_1038041	Chr02	112503079	Chr02	112503079	T	C	-	-	FunctionalPolymorphic	0.0481928	0.744931	0.988095	ID=CA02g07930	Detected protein of unknown function	Hot	CCCTTTCCAGACCCGTGAAGAAGATTTCTGGCCATCTCTTAGAAGCATCA[T/C]TCAGAAAACCAGGTTCTGAAAAAAACAGTTGCATCAACAGTGACAGAGGA
UC_Pep_Genomic_1038768	Chr02	112669200	Chr02	112669200	C	A	-	-	FunctionalPolymorphic	0.25	0.864923	1	ID=CA02g07960	Glycosyltransferase family GT8 protein	Blocky_Hot	CCGTACCCAGGGCTTCCCTTTTCCGCTCCAATGCAATAGGCTAACCGAAC[A/C]AGGGTGCAAATCACGACACAGTCCCCGAAAATTATCTCCTCCAAGACCAT
UC_Pep_Genomic_1040710	Chr02	113040796	Chr02	113040796	C	T	-	-	FunctionalPolymorphic	0.0178571	0.83146	1	ID=CA02g08020	Pentatricopeptide repeat-containing protein	Blocky_Hot	TATTTGTCGGGAGTTCTTTGTTGAATGTGTATTGTAAAGCTGGGAGGAAT[T/C]ATATTGTGGAGGCGCGCAAGATGTTTGATGAAATGCCTGAGAGAAATTCT
UC_Pep_Genomic_1041173	Chr02	113330893	Chr02	113330893	A	G	-	-	FunctionalPolymorphic	0.0357143	0.911933	1	ID=CA02g08040	Cytochrome B561, putative	Blocky_Hot	CCCAAGCAATTCACTAGTAATGCCTCGGTGGAATAGCGTGAGATTATGTG[A/G]CTTGTTTGAAGGAATGTAGCTTTCTCTAAGAATCCAGTAGCACAAGTAGC
UC_Pep_Genomic_104173	Chr01	40943196	Chr12	31728876	A	G	-	-	FunctionalMonomorphic	0	0.742997	1	ID=CA01g09760	NAD(P)H-quinone oxidoreductase subunit 2, chloroplastic	Blocky	CAATGTACTCTACGGATAGAGGAATACATAGAGTTGAACATAGTAAAATA[A/G]GAAATTGAAAGATTTCGTTGAAATTGTTCGTTTGGAAATTTCCCAAAAAA
UC_Pep_Genomic_1042127	Chr02	113465545	Chr02	113465545	C	T	-	-	Failed	0	0	0	ID=CA02g08050	Bile salt-activated lipase	Blocky_Hot	TGAGTAGCACCCAAGGGTGTGTCCGAATGGTCAATGAAGTGGGTGAGAAC[T/C]CAAGGTCTCAAGTTCAAATCCCAGCAGGGACCACTAGGTGATTTCTTCCC
UC_Pep_Genomic_1043532	Chr02	113622513	-	-	G	A	-	-	FunctionalMonomorphic	0	0.291196	1	ID=CA02g08060	Detected protein of unknown function	Blocky	TCAAACAACAAATTATACCCCACGGGCAAAAGTTGACTCTACCACATTAT[A/G]TTTTCATTTATGAGATATTCTACAATTATTGCCTTAGAGGCAAGACTTAG
UC_Pep_Genomic_1043534	Chr02	113622813	-	-	G	A	-	-	FunctionalMonomorphic	0	0.764954	1	ID=CA02g08060	Detected protein of unknown function	Hot	CTATTGCCTTAGAGGCAAGACTTAACTCAAGGACTTTCAAACTACAAATT[A/G]TGCCCCACGGGCAAAAGTTGACTCTACTACATTATGTTTTCATTTATGAG
UC_Pep_Genomic_1044504	Chr02	113762170	Chr02	113762170	C	T	CHR02	6.8	FunctionalPolymorphic	0.114458	0.533031	0.988095	ID=CA02g08070	Detected protein of unknown function	Blocky_Hot	ACGTTCGGCTTAGGCCAATGTCCATATTTACTAGGATGACCATCTGGTCT[T/C]AATAACATTGATTGTGTTGCATCAAATAGCCTAAATTTATTTTTCCCTTC
UC_Pep_Genomic_1045133	Chr02	113902555	Chr02	113902555	G	A	CHR02	6.8	FunctionalPolymorphic	0.126506	0.85888	0.988095	ID=CA02g08100	Ubiquitin-protein ligase, putative	Blocky_Hot	ATTCTGCAAGAAGTTTCAGAAAATTCAGAATTTCTCTTCTTGGATTTAAG[A/G]GATGCTGAAGAGGGAAAATTCAGTTCAATCTGCACAGAAAAGAAAAAGGA
UC_Pep_Genomic_1045821	Chr02	114027821	Chr02	114027821	C	T	CHR02	6.8	FunctionalPolymorphic	0.126506	0.688426	0.988095	ID=CA02g08110	Endonuclease/exonuclease/phosphatase	Blocky_Hot	TGTGCAGTTGTAGGAATAGTCTTTGGTAACCACTATGTATGACCCATATT[T/C]TTCTCCTGTACTAGTGCTGGTTTAAGAGGTTCAGGGTGTTGTTTTGCTGC
UC_Pep_Genomic_104648	Chr01	41080302	Chr01	44191315	T	G	-	-	FunctionalPolymorphic	0.273809	0.478517	1	ID=CA01g09790	Detected protein of unknown function	Blocky_Hot	CTTAAATTTCTTCTCTTTAACTCCATGATTGCTATACCATGTGCTTTGCC[T/G]TTCAAATTGGACGCTTCTATTTGCTATTTTAGCTGAAAACTCAAATTTCT
UC_Pep_Genomic_104649	Chr01	41080855	Chr01	44191868	A	G	CHR01	61.918	FunctionalPolymorphic	0.184524	0.837339	1	ID=CA01g09790	Detected protein of unknown function	Blocky	AAGAAACGAGATTATTCCGGATATACGCATTAAAGATATTAACCAAATTT[A/G]TCCGATGTAGAGGGAAGGGGAGCCTTGGAGCAACCGGTAAAGTTGCTGCC
UC_Pep_Genomic_1047448	Chr02	114296779	Chr02	114296779	A	G	-	-	FunctionalPolymorphic	0.22619	0.906811	1	ID=CA02g08140	Bidirectional sugar transporter NEC1	Blocky_Hot	TACTGGTTTTTACCAGGTTATTAGTGGAACTAATTATTTTAGTGCTATCA[A/G]TTGCTTGTAATTGCTATTTTATAAGTATATAAAGTAATAAGTGATCTGAT
UC_Pep_Genomic_1048138	Chr02	114417283	Chr02	114417283	A	G	CHR02	6.8	FunctionalPolymorphic	0.357143	0.812443	1	ID=CA02g08150	Detected protein of unknown function	Blocky_Hot	ACACACTTCAACATAGAGAGAGAGAGCTGAGAAATTATCATTATGAGTAC[A/G]AATAGTAGTACTTCTTCATTGTGGCATTGGAAATCTCCAGTTCCATACCT
UC_Pep_Genomic_1048996	Chr02	114597404	Chr02	114597404	T	C	-	-	Failed	0	0	0	ID=CA02g08180	Amino acid transporter	Blocky_Hot	GTAATGTGAGCTTGCAATGACATGCTTCAATAATCATCTCTTTGCTCTCT[T/C]TCTCTCTCTGTGTGTGTGTGTGTGTGTGTATTCTAACTTGATTGTAGAGT
UC_Pep_Genomic_1049048	Chr02	114619267	Chr02	114619267	C	T	-	-	Failed	0	0	0	ID=CA02g08190	Os02g0190900 protein	Hot	AGAAAGTTTTTGTTTCTGTATTTTTATTTTCCAACAGTGCTGCTTTGTAT[T/C]TTGTTGATTGCTTTTTCTTTTCTTTCATGAGGGATGTGAGGACAGGGGGT
UC_Pep_Genomic_1049050	Chr02	114620321	Chr02	114620321	C	T	CHR02	6.8	FunctionalPolymorphic	0.0654762	0.854694	1	ID=CA02g08190	Os02g0190900 protein	Blocky_Hot	GGATTGAGGATCTTTGTGGAGCAATTGAAGTCTAAGAGTGGCAGCTTTGA[T/C]GAGTATGTTCAACAGATTGACACAATAGAACAGCAAGTAACAGAACTCGA
UC_Pep_Genomic_1050341	Chr02	114925295	Chr02	114925295	A	G	-	-	FunctionalMonomorphic	0	0.756739	1	ID=CA02g08230	Cytochrome P450 85A3	Hot	GTTGCTAATCTGTTGGTCTCAAATATCACCTGCACCACATTAAAAAAAAA[A/G]AAAAAGATTAAGTTGGCTAATTAAAATTCATTAATTTCACGTTTTATCTA
UC_Pep_Genomic_105047	Chr01	41268464	Chr01	44379477	C	T	-	-	FunctionalPolymorphic	0.142857	0.819134	1	ID=CA01g09810	Histone-lysine N-methyltransferase ASHH3	Blocky	AAATAATAAATCACACAATAGGTTGATATCCCTGTGAAGAAGGTTTGAAT[T/C]TGAGTGAATTACAAATAATTAGCAAATGTCAATGCCGTTTATATACCATC
UC_Pep_Genomic_1050657	Chr02	115011248	Chr02	115011248	G	A	-	-	Failed	0	0	0	ID=CA02g08240	Detected protein of unknown function	Blocky_Hot	TATGATATACTAGCACTAGACTAGTTAGCCAAAAAAATAAAGCACAGACA[A/G]GAATGGCAAATGAGAGATGCAACTATAGTTTACGAAGCAGTTGTTCTTAT
UC_Pep_Genomic_1050700	Chr02	115016892	Chr02	115016892	A	C	-	-	FunctionalPolymorphic	0.458333	0.779568	1	ID=CA02g08250	COBRA protein	Blocky_Hot	GCATTTGGCATATAAGGATATGAATCAGGAGGTGGCATGACACAATTATC[A/C]CCATTGAAATAAACTCTGCGTGGAAAAGCCCACCCCTTCTCAAAAGTGAA
UC_Pep_Genomic_1050771	Chr02	115031606	-	-	G	A	-	-	FunctionalPolymorphic	0.00595238	0.342135	1	ID=CA02g08260	Cyclin B, putative	Blocky	ACCGAAAGTACAACACGTCTAAATATGGCAATGCTTCAAGATGTGAACCA[A/G]CTTCTTTTCTGTTAGAAGCCTGGTTCTAGGATAAGAAGAACACATGAGGG
UC_Pep_Genomic_1051431	Chr02	115192703	Chr02	115192703	G	T	-	-	FunctionalPolymorphic	0.339286	0.83198	1	ID=CA02g08280	Detected protein of unknown function	Blocky_Hot	TACTGCATGAACACATGGCCTGTTTTTTCCCCTTTTGTATTTAATGTTTT[T/G]AATGTATTACAAACTGCATGAGCACATTGGTTGTTTTCCTCTCTTTGAAA
UC_Pep_Genomic_1051730	Chr02	115245611	Chr02	115245611	G	T	CHR02	7.3	FunctionalPolymorphic	0.277108	0.887832	0.988095	ID=CA02g08290	Transcription factor, putative	Blocky_Hot	CATATGGTATAATATTAAAGTTGCAAATACCTGATCTCGAAAAGAAATCA[T/G]TCTGATGAAGGCCAAAATTGAAGATGCTGCTATTGCTATTGCCCTTAAGA
UC_Pep_Genomic_1051734	Chr02	115246019	Chr02	115246019	G	A	-	-	FunctionalPolymorphic	0.244048	0.876671	1	ID=CA02g08290	Transcription factor, putative	Blocky	GAAGGGCTGTGGGAACGGAGAGCCTAATTCGCCTGTCCCGCAGCCCTTTC[A/G]CTGTAAGAACTTTGCTGTGGCGATCTTTACCCCCAAATGCTCGCGCCACG
UC_Pep_Genomic_105237	Chr01	41362567	Chr01	44473580	G	A	-	-	Failed	0	0	0	ID=CA01g09820	Cysteine protease ATG4	Blocky	TTTCTCCATTTTCAATATTTGATAGTGAGCCAAAAGGGTGTTTGAAAAAA[A/G]GGGAAATTTGTGCAAAGAAGTATAATGGTATTGGTCTTGGTGTTGGTTGG
UC_Pep_Genomic_105241	Chr01	41365930	Chr01	44476943	A	G	-	-	FunctionalPolymorphic	0.273809	0.560763	1	ID=CA01g09820	Cysteine protease ATG4	Blocky_Hot	AAGTTGAATTGGTGTTTCCTTTTATCTTCATGTTGAGTTATGACACATAT[A/G]ACATTGCTAGAAGGCCATATCTGATTAAGATTAGAATTGTGGTTTGAGTT
UC_Pep_Genomic_105248	Chr01	41371755	Chr01	44482768	T	C	CHR01	61.918	FunctionalPolymorphic	0.494048	0.888795	1	ID=CA01g09830	Restricted tev movement 1	Blocky_Hot	AAATATTTTAGTGACTTTGCTGATGAAATAGGTAAAGTTTAGTCACCACA[T/C]GTGAATTAAACGCAAGAATGCTGATACAACAACATACCCAGTAAAATCCC
UC_Pep_Genomic_105538	Chr01	41570924	Chr01	44681937	G	T	CHR01	61.918	FunctionalPolymorphic	0.166667	0.717356	1	ID=CA01g09840	Probable rRNA-processing protein EBP2 homolog	Blocky_Hot	CTTCTGCTTAGTTCGCTCTTTCATCTTCTGTGCTTGTACTTCCTTGGCAA[T/G]TTTCTTGTTCTCCCTGGCCTTCCTCCTCTCCTCAGACTCCTCAATCCTCT
UC_Pep_Genomic_105571	Chr01	41583693	Chr01	44694706	T	C	-	-	Failed	0	0	0	ID=CA01g09850	Detected protein of confused Function	Blocky_Hot	GATGAGAAACTAAAAAAAGAGACTGATGTACTTAAAGAGGGACAAATATT[T/C]AATAATGTGACTCATTTTAGAGCAGTTATTGAAGAATTTGTCCGCCAAGA
UC_Pep_Genomic_1060735	Chr02	116563256	Chr02	116563256	A	C	-	-	FunctionalPolymorphic	0.363095	0.837481	1	ID=CA02g08350	Ras-GTPase-activating protein-binding protein, putative	Blocky_Hot	TAAAACTGAACATCCTTGTTCCATTTGTTGTTAAATATAGATGTGTCCAT[A/C]ACAAGATTTTTCCTAGATTGAAGTAATGAGTATATTTCAGGCAAGTTTCA
UC_Pep_Genomic_1061167	Chr02	116635010	Chr02	116635010	T	C	-	-	FunctionalPolymorphic	0.240964	0.822569	0.988095	ID=CA02g08360	Nucleic acid binding protein, putative	Blocky_Hot	TTGTTGAATCACCATCTCTTGGTTTTGGTGCCAAGGTTGTTGAACAACTA[T/C]CAAAACCATCCTTTACATCAGCTTTATCTACTTTATTATTATCAATTCTT
UC_Pep_Genomic_1061759	Chr02	116704642	Chr02	116704642	C	T	CHR02	7.9	FunctionalPolymorphic	0.297619	0.773834	1	ID=CA02g08370	Glycosyltransferase QUASIMODO1, putative	Blocky_Hot	TGAGGTATAGTTGAGTGGTCAGACCGATAAAAAAGAAAGGTGTAGTGGAC[T/C]GATCAGTTGATTATTAGGTTGCCTGGATTTTTGTCACAACAGAGCTAGTA
UC_Pep_Genomic_1061761	Chr02	116705092	Chr02	116705092	G	T	-	-	FunctionalMonomorphic	0	0.413738	1	ID=CA02g08370	Glycosyltransferase QUASIMODO1, putative	Blocky	CTTATAAAAGAATTAGTCGAGGTGCACGCAAGCTGGCCCCAGGACACCAC[T/G]TTATAAAAACAAAGTTAAACAATTTGAAATAAGTTTTTGCAATCCTTAAT
UC_Pep_Genomic_1062402	Chr02	116776952	Chr02	116776952	G	A	-	-	FunctionalPolymorphic	0.267857	0.477069	1	ID=CA02g08390	Glycosyltransferase QUASIMODO1, putative	Blocky_Hot	AACCATTGCATCCCTTACTGTGTGTCAGTGTTTGTTAAAATACTTAAATT[A/G]GACCATGAAGAGCATATGTTAGCATTTATTCGCTCCTCATTTTCTTCTTC
UC_Pep_Genomic_1063825	Chr02	116941963	Chr02	116941963	G	T	CHR02	7.9	FunctionalPolymorphic	0.365854	0.559731	0.97619	ID=CA02g08410	AT3g29240/MXO21_9	Blocky	GATCGTCGACGGTGTCGGGATTGACGACGGAAGAGGGATCTTCCGACCGG[T/G]AAGCTCGTTCTCCGGCAACTAATCTAGCTCGAAATGAACGCCAATCCCTT
UC_Pep_Genomic_1063833	Chr02	116946219	Chr02	116946219	T	G	-	-	Failed	0	0	0	ID=CA02g08420	AT3G29180 protein	Blocky	AATGCGAACAAAAATGTCATAGAACAAATCCATATAATGGGATTCTCAAA[T/G]TGGACTCGATTTTTGCTGAAAGTAAAATATAAAAATGGGGTGAGGTACTC
UC_Pep_Genomic_1063835	Chr02	116947084	Chr02	116947084	A	G	-	-	FunctionalPolymorphic	0.433735	0.849437	0.988095	ID=CA02g08420	AT3G29180 protein	Blocky_Hot	GATTTCTTAATCTTTTGCAAAAAGAAAGGAACAAGAGTTGCCAACTTATC[A/G]AAGTTATCTGTTCCCACCTAAGCATAGGGCAACGAATAAGGTGGAATTCA
UC_Pep_Genomic_1066058	Chr02	117546986	Chr02	117546986	C	T	-	-	FunctionalPolymorphic	0.207317	0.579734	0.97619	ID=CA02g08450	Detected protein of unknown function	Blocky	TCTTGATCTTCTAATGCAGCTGAACCTTTCATGTTCGAATCTAGAGACGT[T/C]AAAGTCTCCTCCAGCTACCCAATGATCAGTCCATAGCCCTCTGATATCAG
UC_Pep_Genomic_1066076	Chr02	117687508	Chr02	119116596	G	A	-	-	FunctionalPolymorphic	0.189024	0.887932	0.97619	ID=CA02g08480	60S ribosomal protein L34, putative	Blocky	TGACAATTGTTTAATTTCAATAAACCTTATATTTATCATTTTTCTTAATG[A/G]ACGTGAAAAAAGCTAAGAGTGAATCGTTAAAATCGAACGGAGGAAATATC
UC_Pep_Genomic_1066334	Chr02	117775183	Chr02	117775183	C	A	-	-	FunctionalPolymorphic	0.369048	0.488211	1	ID=CA02g08500	Intracellular chloride channel-like protein	Blocky	TGCTTTTGAGAGAACTACTTCAACCTTCCGTAATATAATCTCAAGGGACC[A/C]TGGTTCCTGCTTTCCAGTGGAATCTGGTAGGTACCACCTCTATATATCTT
UC_Pep_Genomic_106843	Chr01	41941390	Chr01	45052403	T	C	CHR01	61.918	FunctionalPolymorphic	0.178571	0.849017	1	ID=CA01g09870	Detected protein of confused Function	Blocky_Hot	TTATGTTTTGTTCCTTGGTGAATTTGATTAGAAAAAAGTCAGCTCCAAGG[T/C]CTATCAATGCTAAGTCTTTTGTGGTTTTCCACAGAGATGTCAGTTTGCCC
UC_Pep_Genomic_1068590	Chr02	118219543	Chr02	118219543	C	T	CHR02	10.7	FunctionalPolymorphic	0.303571	0.822778	1	ID=CA02g08540	Avr9/Cf-9 rapidly elicited protein 126	Blocky_Hot	ATTTAATTTTGACTACATATTCATTTCCATGCCCTGTTTAATTCCTTTTT[T/C]CCCCCTTTCATAACATGTGGGGCTTATATTTCTTCTGTTTGTGGCAGATA
UC_Pep_Genomic_1068815	Chr02	118296304	Chr02	118296304	G	A	CHR02	10.7	FunctionalPolymorphic	0.0654762	0.832608	1	ID=CA02g08550	Ubiquitin-conjugating enzyme	Blocky	TATCATCCCAGTAAAGAAGGTTTTCAAGGATTGGTGTTGGTTCATGACCA[A/G]TGCCCTCTGCTGTCCTAAATACTCTTATAGCCTTATGCAGATGGTTAGAG
UC_Pep_Genomic_1068816	Chr02	118296637	Chr02	118296637	C	A	CHR02	10.7	FunctionalPolymorphic	0.0426829	0.864966	0.97619	ID=CA02g08550	Ubiquitin-conjugating enzyme	Blocky_Hot	AGATGACACTTCAATTTTCAGAGGATTATCCTAACAAGCCACCAAGAGTG[A/C]ACTTTATCTCCAGAATGTTCCATCCAAATAGTAAGTAGCACAAGTAAAAT
UC_Pep_Genomic_1069071	Chr02	118504838	Chr02	118504838	C	T	CHR02	9.6	FunctionalPolymorphic	0.077381	0.809933	1	ID=CA02g08610	At1g18800	Blocky_Hot	AAAACTTGTCAAGACATATACATTCCTTGATGAAGGATCAACAAAGATAA[T/C]TGGTACGGCCATTAAGTGGAAGGAAGGCATGGTAATGGCTACACTCGTGT
UC_Pep_Genomic_1070100	Chr02	118644952	Chr02	118644952	C	T	CHR02	9.6	FunctionalPolymorphic	0.279762	0.807299	1	ID=CA02g08620	Homeobox domain, ZF-HD class; ZF-HD homeobox protein Cys/His-rich dimerisation region; Homeodomain-like	Blocky_Hot	AACAACGTTAATGGTTTTTGCATTGTTAGTAGAAATAACAGTCATAACAA[T/C]ACCAACTCAGAATTTCATCATCATCACCATCATGGTCAAAGCAACAGTGA
UC_Pep_Genomic_1070766	Chr02	118773825	Chr02	118773825	C	T	-	-	FunctionalPolymorphic	0.463415	0.67315	0.97619	ID=CA02g08630	Homeobox domain, ZF-HD class; ZF-HD homeobox protein Cys/His-rich dimerisation region; Homeodomain-like	Blocky_Hot	TTCTACTAGCAATACAGAACCCATTAACGATGTTGTTAGCAATGTTACCA[T/C]TGTGTTGGTCTAATTTCTTCCCGGACGTGTTCTTGTTGTTGTGCATCCAT
UC_Pep_Genomic_1071932	Chr02	118992411	Chr02	118992411	C	T	-	-	FunctionalPolymorphic	0.0178571	0.924422	1	ID=CA02g08650	MYB60-like protein	Blocky_Hot	CCCATTCCACCTGTTCAAACAAAATTTACTAAATAAAAATGTGCTCCTTC[T/C]AACGGTTTAAATGTTAAAATAAGATGGTTGCATAATTAATACAATACAGT
UC_Pep_Genomic_1072692	Chr02	119414109	Chr02	119414109	T	C	-	-	FunctionalMonomorphic	0	0.622235	1	ID=CA02g08690	Voltage-dependent anion channel	Blocky_Hot	CTACTTCGTTAGAGGTAGCGGTATGGTCTGCGTCCACTCTACCCTCTACC[T/C]CACGATGTGGGAATCTACTGGGTTTGTTGTTGTTGTTGTTTATGAGAAAA
UC_Pep_Genomic_1072695	Chr02	119415027	Chr02	119415027	A	C	CHR02	10.7	FunctionalPolymorphic	0.404762	0.888794	1	ID=CA02g08690	Voltage-dependent anion channel	Blocky	TAATAATGGAAATTATTTGTTTCAGGTTGATTGCTATATTTACATTTTTT[A/C]TAGTAACAGAAGTCCATTTGTTTTTTACTGTACTGCCCTGTGATTACAAA
UC_Pep_Genomic_1072700	Chr02	119418191	Chr02	119418191	A	C	CHR02	10.7	FunctionalPolymorphic	0.403614	0.821779	0.988095	ID=CA02g08700	Os05g0591900 protein	Blocky_Hot	GGTCACACGAGTAAGGAAAGACCAAGCTTGTTCATGCTTCACATGACAAT[A/C]TGAGCAAACTTGACATATACATAAGCTAAATATTTGATTCTCCCAAAGGG
UC_Pep_Genomic_1072873	Chr02	119459031	Chr02	119459031	G	A	-	-	FunctionalPolymorphic	0.416667	0.836462	1	ID=CA02g08710	Detected protein of unknown function	Blocky_Hot	AAATTCCCATTAAATTTGTTCCGCGAACAGACAACAATCTTCTCTATCCC[A/G]GTTTCTTCTTCCAATTTTTTAGTCAGTTCGTCTAATCCATGCCCTTTGAA
UC_Pep_Genomic_1074071	Chr02	119682949	Chr02	119682949	T	G	-	-	FunctionalPolymorphic	0.234568	0.850707	0.964286	ID=CA02g08770	Detected protein of unknown function	Blocky_Hot	CAGCCACCAATCGTCGCCGTCCATTCATTATCACCCACTCTTCCAGTAAG[T/G]TTTTTTTTTCTCCATCTTCTTTGCAAAATTCAATGTTTTTTCTACTTGTT
UC_Pep_Genomic_1074120	Chr02	119700375	Chr02	119700375	T	C	-	-	FunctionalPolymorphic	0.25	0.802204	1	ID=CA02g08790	Leucine-rich repeat protein kinase-like protein	Blocky_Hot	GTGGCACCAAATTAGGATGCCTAACTTGTCCTAGCTCATTCATCTCCATT[T/C]GAAACAACTTCTCACTCAACTTACAACTTTTAAGCCGTTTAATAGCAAGC
UC_Pep_Genomic_1074768	Chr02	119838606	Chr02	119838606	T	G	-	-	Failed	0	0	0	ID=CA02g08820	B12D-like protein	Blocky_Hot	TACCTATATTTTTTTTTCGTATTTTAATGATATATATCTACCTACTTGGA[T/G]AAGTGCGTATAATTCACACACATTTAGCACGTAAGAGTGTAAAAAATCGT
UC_Pep_Genomic_1074949	Chr02	119877970	Chr02	119877970	T	C	-	-	Failed	0	0	0	ID=CA02g08830	Gypsy/Ty-3 retroelement polyprotein; 69905-74404	Blocky_Hot	GCACAGAGATCAAAGCCCTGGCAGTTATCACAATTCCCATTCCCAGTTCT[T/C]GAAGTAGTCACGCATGGAGTTTTTGAGGTTTTCAGGGGATGATTTACGTT
UC_Pep_Genomic_1075717	Chr02	119962987	Chr02	119962987	T	G	-	-	FunctionalPolymorphic	0.304878	0.313792	0.97619	ID=CA02g08840	Detected protein of unknown function	Blocky_Hot	AGAAATTGTGTTGGTGGAAGGACGCCAATTCTCACATAAGGCCTGGAGCA[T/G]ATTATCTTTATGGTCATACGCCAATTCTCACATAAGGCCTGGATCACATT
UC_Pep_Genomic_1076036	Chr02	120023980	Chr02	120023980	C	T	CHR02	13.6	FunctionalPolymorphic	0.426829	0.933278	0.97619	ID=CA02g08850	Hop-interacting protein THI034	Blocky_Hot	GACTCAAAACTTGTCTGCATGCAGGTCATGTATTCTCTTTCTTTTAAAGC[T/C]ATCTCTCAGGAAGACTATTTTTAATTTTATTCCTTCAAATAGAACATGGC
UC_Pep_Genomic_1076162	Chr02	120048964	Chr02	120048964	A	G	-	-	FunctionalPolymorphic	0.475904	0.920733	0.988095	ID=CA02g08880	Detected protein of unknown function	Blocky_Hot	ATTTCTCAGTTAACGAAGCAACAATAGCTCTTTTTGCCTCACTGATGAAT[A/G]AGCTCTCTGCCATCAAAGGACAGGTATTAGTATTACTCGCTCCATTTCAA
UC_Pep_Genomic_1078169	Chr02	120504224	Chr02	120504224	A	G	-	-	FunctionalPolymorphic	0.327381	0.800048	1	ID=CA02g08940	Serine/threonine protein kinase, putative	Blocky_Hot	AATGATACAAGATGGGATGCAATTCAAGCCGTTAGATCTATTGATGGAAC[A/G]CTGGGCGTCAACCACTTCAGACTTCTGAAGAGACTGGGAGGTGGTGATAT
UC_Pep_Genomic_1078170	Chr02	120506041	Chr02	120506041	C	T	CHR02	14.7	FunctionalPolymorphic	0.166667	0.917754	1	ID=CA02g08940	Serine/threonine protein kinase, putative	Hot	GGACAAACACCTTTTAAAGGAGCAGGCAACAGAGCCACCTTGTTTAACGT[T/C]GTTGGCCAGCCCCTGAGATTCCCTTCATCACCTAGTGTTAGTTTTGCTGC
UC_Pep_Genomic_1078209	Chr02	120518036	Chr02	120518036	T	C	CHR02	14.7	FunctionalPolymorphic	0.125	0.604636	1	ID=CA02g08950	Clostridium pasteurianum ferredoxin homolog	Blocky_Hot	ATAACATTAGAGCGAAGAGTCAAAAATACACCTAAAGTATTTGGGTTTTT[T/C]GAGTTTCCAACATGAACTATCACCAAATGTTGATTGAATAGTTGAGGTGT
UC_Pep_Genomic_1078803	Chr02	120662968	Chr02	120662968	G	A	-	-	FunctionalPolymorphic	0.184524	0.52454	1	ID=CA02g08990	Crooked neck protein, putative	Blocky_Hot	GGAAGATGGTCCATCCATGTACGAGGAGTACATCGACTATCTTTTCCCTG[A/G]GGAAACGCAGAGCACCAATCTGAAGATCTTGGAAGCTGCTTATAAATGGA
UC_Pep_Genomic_1078810	Chr02	120667735	Chr02	120667735	T	G	CHR02	14.7	FunctionalPolymorphic	0.130952	0.790783	1	ID=CA02g09000	Uridine kinase	Blocky_Hot	GTTGTGTCAATCTCTGATGTCACAATCTTCAATCTTGGATATTTGTTGCA[T/G]ACAGTATGTAGTCCCTCAGGAGCCTGCATGAACCATTAATACATTCAGAA
UC_Pep_Genomic_1079145	Chr02	120845842	Chr02	120845842	G	A	CHR02	14.7	FunctionalPolymorphic	0.178571	0.930292	1	ID=CA02g09030	Protein bem46, putative	Blocky_Hot	TTAATTAAAATTTCTTTTCTGAGGGGTTTGGTCTGCCAATCAAGATTGTA[A/G]TTTTGATTCACTATTGGTGGGCAGGCCCGGTACTTGTGCTAGTGAGACGT
UC_Pep_Genomic_1079158	Chr02	120850490	Chr02	120850490	A	G	CHR02	14.7	FunctionalPolymorphic	0.174699	0.401773	0.988095	ID=CA02g09040	Plastid glycerol-3-phosphate dehydrogenase	Blocky_Hot	GCATGCGCGAGTAGAATGGAAATTGACAACTTACAGCAAGTAGTTATAAG[A/G]TCTGCTACTCCACAACTCTCAAAGAATGTATTATCTTTAACAGAAGGAAA
UC_Pep_Genomic_1079173	Chr02	120855793	Chr02	120855793	C	T	CHR02	14.7	FunctionalPolymorphic	0.2	0.209031	0.952381	ID=CA02g09050	Detected protein of confused Function	Blocky_Hot	GCATTCCTGCAATGGCGATCACGTTGGTGTTTCCAGCAGTAATCATAAGC[T/C]TGGAGAGTCCTACATCTACAATCTTTGGGTTGTTTTGCTCATCAAGCAGT
UC_Pep_Genomic_1079700	Chr02	121018771	Chr02	121018771	C	T	-	-	FunctionalMonomorphic	0	0.661066	0.988095	ID=CA02g09060	Heat shock protein	Blocky_Hot	AAATAACAGCAAATAACTCAATACTTCAACACTCATCCTTGAGATATTTG[T/C]TGGTAACTCCAAGTTGTTCACGAAGAGTTTCAAATCTGAGATGTCTTTCT
UC_Pep_Genomic_1079705	Chr02	121019496	Chr02	121019496	G	T	-	-	Failed	0	0	0	ID=CA02g09060	Heat shock protein	Hot	AACATTCAATCCCATTTCCACCACTAATTGCAAATATTTTGTCCTTCAAA[T/G]TTGCACCAGCTAAGCTACCCCATTTCTCTTTCAAACAAGGGCACATAGTC
UC_Pep_Genomic_1080061	Chr02	121073984	Chr02	121073984	C	T	-	-	FunctionalPolymorphic	0.154762	0.877611	1	ID=CA02g09070	Hop-interacting protein THI031	Blocky_Hot	ACAAAAAACATAGCCAAGGATGAAGATAGAGGGTCGCCAACGTGGTCTTG[T/C]TCGGAACTATCCCATCATTATAACCTCCCTATGGAGCCCCCGTCCCAACT
UC_Pep_Genomic_1080069	Chr02	121078402	Chr02	121078402	A	G	CHR02	14.7	FunctionalPolymorphic	0.25	0.767015	1	ID=CA02g09080	Detected protein of unknown function	Blocky_Hot	ACAGAACCTGGCTGTGCATACCTCTCTGCTTCCTCAACATAACGCTTGTG[A/G]GGGAATGTGGACCATTTCTCCCATGCCAATGACTCCGAAGTAAATCTCCC
UC_Pep_Genomic_1080195	Chr02	121115785	Chr02	121115785	G	T	-	-	FunctionalPolymorphic	0.172619	0.892746	1	ID=CA02g09100	Ubiquitin-protein ligase/ zinc ion binding protein	Blocky_Hot	TAAGAGTTGGTCATTTTTTATACGGAAAATGGCCAATATATCCATGAACT[T/G]TCAAAAATAGTTTAAATATATATCTCGTTTTACTTTTGATTCAAATATGC
UC_Pep_Genomic_1080206	Chr02	121121106	Chr02	121121106	G	T	CHR02	14.7	FunctionalPolymorphic	0.244048	0.850024	1	ID=CA02g09110	Protein phosphatase 2a	Blocky_Hot	CAATTTTGATCAAGATAGGCAAATCGATGATTTGAACTTTATGGATTGGA[T/G]TTCGAAATTCTACCACAAGCCATTTGGATTACTGGGTTCAGAATCTATAA
UC_Pep_Genomic_1080315	Chr02	121172771	Chr02	121172771	A	G	CHR02	17	FunctionalPolymorphic	0.125	0.856372	1	ID=CA02g09130	Leucine-rich repeat protein, putative	Blocky_Hot	TAAATGGGGTGGTTGAAGATATTTGTCGTAGTTGTATTCATGTGGGGTTT[A/G]TTGATCCCAAATACTCATCAGTTAGGGTCTTATGAAACTCAAATTATCGT
UC_Pep_Genomic_1080338	Chr02	121180595	Chr02	121180595	C	A	-	-	Failed	0	0	0	ID=CA02g09140	Lipase	Blocky	ATTGCAACTGGTTGAGGTAGGACATAACCATCAACATCACATGCTGGTGG[A/C]TGCTGTTGTGGTGTAATCGCCGGACCTAAACGTTTCTTGAGCTGAGAAAT
UC_Pep_Genomic_1080354	Chr02	121196962	Chr02	121196962	C	T	-	-	FunctionalPolymorphic	0.0476191	0.892595	1	ID=CA02g09150	Chloride channel clc, putative	Blocky_Hot	TGAGTAAAGAAAATCTATAATTGATCTAAGACGAACAAGATTATTAATTG[T/C]TCTTACTCATAGTCCAAGCTTTCGATATGTGAGACCTTAGCTCCAACCAA
UC_Pep_Genomic_1081353	Chr02	121630482	Chr02	121630482	G	A	CHR02	17	FunctionalPolymorphic	0.077381	0.862969	1	ID=CA02g09190	Autoinhibited calcium ATPase	Blocky_Hot	CGTTATTGCACCCAAAGTGTCCGAAATAAGGTTGACCCAGCAACAGAACC[A/G]TGGTAAAAGGGTGGATCCTGATATGTTATAGCTATCAGTTCTCACTTATC
UC_Pep_Genomic_1081367	Chr02	121634033	Chr02	121634033	G	T	CHR02	16.4	FunctionalPolymorphic	0.077381	0.803005	1	ID=CA02g09200	SET domain protein	Blocky_Hot	ACCCCTCAACATCATTCCTTTGGGATGGAATTAGTAAATGAAAACTGTGT[T/G]GATTACTGACTCCCTTAAGTTAGAGAAAGGATTTGCTCTCTCCCCTCCCA
UC_Pep_Genomic_1081988	Chr02	121897256	Chr02	121897256	T	C	CHR02	19.3	FunctionalPolymorphic	0.186747	0.860174	0.988095	ID=CA02g09220	Cytokinin-O-glucosyltransferase	Blocky_Hot	CTCTTCTCCTCATTTCTTTTCCATGGTAGTTGTCAAGGTCCATAAAACTC[T/C]GCAAAAGCATAGCAATTTCATCTCTTTTAACCAGCTTCTCCATTTCCTTA
UC_Pep_Genomic_1082049	Chr02	122015440	Chr02	122015440	C	T	CHR02	19.3	FunctionalPolymorphic	0.101191	0.763853	1	ID=CA02g09270	Detected protein of confused Function	Blocky_Hot	AGGAGAAGGCTTCTTGTAGCCAGCCCTCTTTACAGCCTTGAGCAACTCTC[T/C]AGTTAACTTGCTCTCGCCCCAATTCCGCATAGGATGAGGTATCCTCGACC
UC_Pep_Genomic_1082318	Chr02	122154513	Chr02	122154513	G	A	-	-	FunctionalPolymorphic	0.25	0.278341	1	ID=CA02g09330	COP1-Interacting Protein 7 (CIP7)	Blocky_Hot	AAGCAGGTAGAAGAAGCAGTTGGATCATGGGAGAGGCACCATAACTCAAC[A/G]TCTCTCAATAAGAAAAAACAAGATGGTAAGAAGAGAAACAACTGTGGTGG
UC_Pep_Genomic_1082942	Chr02	122816032	Chr02	122816032	G	T	-	-	FunctionalPolymorphic	0.156627	0.848216	0.988095	ID=CA02g09440	Diacylglycerol acyltransferase type 2	Blocky_Hot	CTTAGCTAATCCTCGGCCGAATTTATTCTTCTCATCAATCGGAATCAGCA[T/G]AAGTATGAGCAAAATTCCTACAACTCTGAAACACAGAACACCGTAAAACT
UC_Pep_Genomic_1083006	Chr02	122847406	Chr02	122847406	C	A	CHR02	19.3	FunctionalPolymorphic	0.0833333	0.83549	1	ID=CA02g09450	Microspore-specific promoter 2	Blocky_Hot	TTTCTATTGAACGGTATTTAAATGAACTTTCAACTATACCTAGCTTCGCC[A/C]CTGCTGACAGCCCATGTTTCTCTTCTAAAACCTGCAGCTGCATGTGTATG
UC_Pep_Genomic_1083756	Chr02	123078258	Chr02	123078258	G	A	CHR02	19.3	FunctionalPolymorphic	0.077381	0.944288	1	ID=CA02g09480	Cucumisin, putative	Blocky_Hot	CCCAGATGAAATTTTAAGGCAAAATCATCAAATGCTTACTGCTATTCATA[A/G]AGGAAAGTAAGTTTTTTCTTTTTTTTTTTTCTTTACTTTTGGCTATGAGT
UC_Pep_Genomic_1083776	Chr02	123083098	Chr02	123083098	C	T	CHR02	19.3	FunctionalPolymorphic	0.0963855	0.739791	0.988095	ID=CA02g09490	Lectin-domain containing receptor kinase A4.2	Blocky_Hot	AAATCTTGTATCCTTTTTGCCTTATTGCCTTCTTTTTGCAACACTGGAGC[T/C]TTTTGTAGTGATGTTTTCTTTTTCCTCAATTTAGAAGCTGAAGCTTCCTC
UC_Pep_Genomic_1083974	Chr02	123162523	Chr02	123162523	A	C	-	-	FunctionalPolymorphic	0.0136986	0.734737	0.869048	ID=CA02g09530	5-epi-aristolochene synthase	Blocky_Hot	ACACAACCTTCAAGAATTTTAGGATTTTTTGACAGCCACTCAAATTCTTG[A/C]TCTTTTGCATCCGTCATGCCCAAATATGATGTTGTGGCAAGGAAGTAGTA
UC_Pep_Genomic_1083982	Chr02	123167104	Chr02	123167104	G	A	-	-	Failed	0	0	0	ID=CA02g09550	Detected protein of confused Function	Blocky_Hot	ATAAATTGCAGGACATGTTTGCTGCGGGAACAGAAACTTCATCAACAACT[A/G]CTGTATGGGCTATGGTTGAAATGATGAAAAATCCAAGCATACTCGCCAAA
UC_Pep_Genomic_1084244	Chr02	123251746	Chr02	123251746	G	A	-	-	FunctionalPolymorphic	0.0921053	0.832601	0.904762	ID=CA02g09600	Polyprotein (Fragment)	Blocky_Hot	GGCAAGATGGTACATGTCCTCATTGATTCGGGGTCGACGCACAATTTCAT[A/G]GATTTAACTGTGGCTAAGAGGTTGGGTTGTAGGATGGAGGAGGTACATCC
UC_Pep_Genomic_1084295	Chr02	123276202	Chr02	123276202	T	G	-	-	Failed	0	0	0	ID=CA02g09610	Detected protein of unknown function	Hot	GCCCTTTTTTTCTAGACATTAGTGCTTTGGTAGTCACTTGAAACCATAGG[T/G]ATGGAGTATTTTTCTACCAGCAGTTTTGGATCTCTCATTATCACTTTCAA
UC_Pep_Genomic_1084379	Chr02	123306169	Chr02	123306169	A	G	-	-	FunctionalPolymorphic	0.0119048	0.838206	1	ID=CA02g09630	2-oxoglutarate-dependent dioxygenase	Blocky	ATACTCAAATGACAGAAGAGGGGTGATTAGACAAGACATGACGTGACATG[A/G]CATGGCGCTGCTTTGACTTACCTAGAAGATGGCCTTAGATAGGAGCTTAT
UC_Pep_Genomic_1084383	Chr02	123306621	Chr02	123306621	T	C	-	-	FunctionalPolymorphic	0.325	0.95797	0.952381	ID=CA02g09630	2-oxoglutarate-dependent dioxygenase	Blocky_Hot	TCTGTTCAAACAACTTATCCTAGTGGTAGAACAACTTTGTAGTTGTTCGA[T/C]AACTTTACGAAGCTGTTTCACAACTATCAAAGATGCCCAACAATTGCGGC
UC_Pep_Genomic_1084395	Chr02	123309118	Chr02	123309118	A	G	-	-	FunctionalPolymorphic	0.208333	0.887909	1	ID=CA02g09640	Kinesin-like calmodulin binding protein	Blocky_Hot	TACCCTTGCTTAAAAGTTGGCTCCATCGTATGATCATATAAGGCTTAAAA[A/G]AGAGCGCTTCACGAATAACACAATCAAGATATGAAACTATAAAGAACATA
UC_Pep_Genomic_1084399	Chr02	123311429	Chr02	123311429	G	A	-	-	FunctionalPolymorphic	0.22561	0.9394	0.97619	ID=CA02g09650	Kinesin heavy chain-like protein	Blocky_Hot	AACTGGTAACTAAATGAAGAATCCTCATAATACAGAACCAATGGAAATTA[A/G]GGATTGAAGCATAGATGTGAATAATAGTACAAGATATTCACCTCTTTCAT
UC_Pep_Genomic_1084400	Chr02	123311947	Chr02	123311947	G	T	-	-	FunctionalPolymorphic	0.297619	0.831562	1	ID=CA02g09660	Kinesin heavy chain-like protein	Blocky_Hot	GCAAGTGAAAGCCACATAAGTTTCTGTTTTATAGGTTACCGACTGATTTG[T/G]ACAGAGAACTAAGGCCAAACACAAATCATAACTCTACCTGGTTATTTGCT
UC_Pep_Genomic_1084465	Chr02	123343873	Chr02	123343873	A	G	-	-	FunctionalPolymorphic	0.25	0.893281	1	ID=CA02g09670	Detected protein of unknown function	Blocky_Hot	TAGCCCTGATGGAGTCGCAATTGGAGGAACCAAGATTCGTATCCTTTCAG[A/G]ATTTTCACACATTTTCCCAATGAAATCTTGATCCAGCAGCTCAGCATCCT
UC_Pep_Genomic_1085933	Chr02	123804457	Chr02	123804457	C	T	-	-	FunctionalPolymorphic	0.244048	0.470866	1	ID=CA02g09730	Serine protease inhibitor 1	Blocky_Hot	CACCCCCATCAGTGTTACCCATGCGGTAAGTTTCATCAGGAGTAACTGGG[T/C]TATACAGAATGGTATGTACTACCGGATCATCAGACAAGGTAGAAGTAGAT
UC_Pep_Genomic_1086774	Chr02	124104795	Chr02	124104795	G	A	CHR02	22.1	FunctionalPolymorphic	0.0654762	0.92675	1	ID=CA02g09740	Polygalacturonase QRT3	Blocky_Hot	CATTATTTTATGGTTGTGAAAGAGGCAAATGCATCTCTTAGAGAGTTGAA[A/G]CTTTATGAATTTCAAAAAGGACTTGAACACAAACATTTCCCTTATTCTTC
UC_Pep_Genomic_1087168	Chr02	124220000	Chr02	124220000	G	T	CHR02	22.1	FunctionalPolymorphic	0.166667	0.741464	1	ID=CA02g09760	V-type proton ATPase subunit F	Hot	TTCGCTATCTACTGCAAGAACTTTAAATTATTAGGCTGTATTTATATCTG[T/G]GGGGAACTAGTGGTCTCCATTTTCTTTACTTGTAGACTCACCGAAAATGA
UC_Pep_Genomic_1087503	Chr02	124377829	Chr02	124377829	T	G	CHR02	22.7	FunctionalPolymorphic	0.210843	0.877087	0.988095	ID=CA02g09810	Heavy metal ATPase	Hot	TAACTAGACCATGTCCGTTGTCTCCTAACAGTCACTTTCCTCTTTTCATA[T/G]TTAACCTCAAGTACAGACAAGAAGATGACATGAACTTGAAGGCATCAGCC
UC_Pep_Genomic_1087817	Chr02	124538310	Chr02	124538310	T	C	CHR02	26.1	FunctionalPolymorphic	0.0952381	0.813315	1	ID=CA02g09820	Detected protein of unknown function	Blocky_Hot	AGGGCCTATAAAGGTGTTCTGGTGAAGCATAAGTTCACTTTCGAGGAGTA[T/C]GGTATAATTCAACGACTCTTGCAGAATAGAACTGATCTGTTTGCTTTTAG
UC_Pep_Genomic_1088691	Chr02	124791226	Chr02	124791226	A	G	CHR02	26.1	FunctionalPolymorphic	0.107143	0.553098	1	ID=CA02g09840	Detected protein of confused Function	Blocky_Hot	TGGTTCAATGATAAGCACGCAACACATGAGGTGTAGGTTATGCATGTCAC[A/G]AGTTTAAACCCTACTGCTTACAAAAGCCTGGTATTTAAGTGGAGAAGAAT
UC_Pep_Genomic_1088698	Chr02	124795843	Chr02	124795843	C	T	-	-	FunctionalPolymorphic	0.253012	0.827819	0.988095	ID=CA02g09850	ATPP2-A2, putative	Blocky_Hot	AATCACTTGAAATTACAGTTTTATTCTGTAGCCTTATCTACCGCTGTGGC[T/C]ATACCTAATTTGCACTTCATGCAGAAATACTGGGTTGATAAGAAGTCAAA
UC_Pep_Genomic_1089635	Chr02	125292602	Chr02	125292602	A	C	-	-	FunctionalPolymorphic	0.25	0.529915	1	ID=CA02g09870	Detected protein of unknown function	Blocky_Hot	CGTCTCCAAAGTCAAAAAGATTGTTCCGAATCTTGTCTTGGCTGGTTTCA[A/C]CAAATTTTTCTCATTGGTGAATTTTCTCATCAAGTTCAACAACAATGGCC
UC_Pep_Genomic_1090018	Chr02	125503836	Chr02	125503836	C	T	-	-	FunctionalMonomorphic	0	0.723096	1	ID=CA02g09910	Detected protein of unknown function	Blocky_Hot	TGTTAACAAGCACCAAGTTCTTACGTAAACACAAGAGGAACTCGGTTCAC[T/C]CAAGCGCTCACGTTTCTAGTCGATACACACAACACAAGAAGAAACCATTT
UC_Pep_Genomic_1092488	Chr02	126874440	Chr02	126874440	A	G	-	-	FunctionalPolymorphic	0.0238095	0.958244	1	ID=CA02g09960	Lecithine-cholesterol acyltransferase-like 4	Blocky_Hot	TTTGTGCTGTTAAAGGCTGTATTTTTTATGTAATTTATCTTATTTTATAA[A/G]TTGAAAAGAGGAAAGGGAATATGAAGCTGTGTTTTAGGTGTAAATTTCCT
UC_Pep_Genomic_1092495	Chr02	126878465	Chr02	126878465	C	T	-	-	FunctionalPolymorphic	0.0240964	0.644301	0.988095	ID=CA02g09960	Lecithine-cholesterol acyltransferase-like 4	Hot	GGGCTAAGAGTTGATCCCTGATGCAACCCTGTCAAGACAAGGAAATGCTC[T/C]GAATCTCCTCCTACCGTCCTCATCCAAATCTCCACTCCATTATACATGTC
UC_Pep_Genomic_1092504	Chr02	126885204	Chr02	126885204	G	A	-	-	FunctionalPolymorphic	0.0238095	0.780753	1	ID=CA02g09970	Peptidase, trypsin-like serine and cysteine proteases	Blocky_Hot	GACTGTAAATCAATTTTATTGACATCACCTATGTCTCCTATTCCTTTCAC[A/G]GACGTCCTTACATTCGACATGTCAAAATCTTCTGCAAATGGAATAAATGC
UC_Pep_Genomic_1092555	Chr02	126908672	Chr02	126908672	T	C	CHR02	24.9	FunctionalPolymorphic	0.219512	0.931806	0.97619	ID=CA02g09980	Sulfotransferase-like protein	Blocky_Hot	AGACTGCCCACTTGCTCATCAATCATCATGTGCATGCTCTTGAGTTGAAG[T/C]AAATATCTCAAATGTCAAGCCAGAATCACCCAACTTCTCTTTCAAGAATT
UC_Pep_Genomic_1092708	Chr02	126994618	Chr02	126994618	C	T	-	-	FunctionalPolymorphic	0.273809	0.407062	1	ID=CA02g10010	Detected protein of unknown function	Blocky_Hot	ATCAGGAAAGCTATATGCTTTAAAGCACTTGCAGATATTGCTAGACAAAT[T/C]ATAAAAATACCTTTCAAGTAGGTAAGCCCAAGTTGCAGAGATGTCAGCAT
UC_Pep_Genomic_1092900	Chr02	127893330	Chr02	127893330	C	A	-	-	Failed	0	0	0	ID=CA02g10080	Serine-threonine protein kinase, plant-type, putative	Blocky_Hot	TCCTCCACACCTTGGAAACCTCTCATTTCTTGTGTCCCTTAAGATTAGTA[A/C]CAACATTTTCCATGGGGATTTGCCTGAAGAGTTGGCTCATTTGCGGAGGT
UC_Pep_Genomic_1092903	Chr02	127895832	Chr02	127895832	C	T	CHR02	24.9	FunctionalPolymorphic	0.152439	0.3976	0.97619	ID=CA02g10080	Serine-threonine protein kinase, plant-type, putative	Hot	AATAATCTGAGTGGTTCTATTTCTGCTTCTATCTCAAATTCTTCAAGACT[T/C]AGAATACTTGATCTCCCATTTAACAGTTTCACAGGTCCAATTCCTGAATC
UC_Pep_Genomic_1093126	Chr02	127947486	Chr02	127947486	T	C	-	-	FunctionalPolymorphic	0.232143	0.842386	1	ID=CA02g10100	Serine-threonine protein kinase, plant-type, putative	Blocky_Hot	GAAGGTAGTGTGGTATTTCACTACAACATATATGAAATCCGCAACCTTTT[T/C]AAATCTTCCACCAAATTGGTACTCATATGTTTTCCTCATTGACAGGAGAG
UC_Pep_Genomic_1093139	Chr02	127953262	Chr02	127953262	G	A	CHR02	24.9	FunctionalPolymorphic	0.156627	0.651232	0.988095	ID=CA02g10110	Lactosylceramide 4-alpha-galactosyltransferase, putative	Hot	AAGATTAGAAATGAAGATATCCGAGACAAAGTGGGAGCGGCCTATGTGGT[A/G]GACAAGATGACGGAAGCGACGCTAAGATAATTCGGGTATGTGAAGAGGAG
UC_Pep_Genomic_1093911	Chr02	128178076	Chr02	128178076	C	A	CHR02	24.4	FunctionalPolymorphic	0.0654762	0.908973	1	ID=CA02g10180	Putative potassium transporter	Blocky_Hot	TAGGGAATAACATAAACAACAAGTCTTCAACATGAAGAATTATTTTCCCA[A/C]ACCCTACCGTCCATCCATCCAGCTACCCCCACCCCACAAAGGGAGAAAAG
UC_Pep_Genomic_1093973	Chr02	128207723	Chr02	128207723	T	C	-	-	FunctionalPolymorphic	0.259036	0.911746	0.988095	ID=CA02g10190	Transport inhibitor response protein	Blocky_Hot	ACTTTCCATATGAGATCAGGATGATTGCGAATAACCACAGCTAAAAACTC[T/C]ACATTTCCTGCTGTTGCAGCAGAATGAAGCAATCTTTCCTTTTCCACTAG
UC_Pep_Genomic_1094201	Chr02	128306686	Chr02	128306686	G	A	CHR02	23.8	FunctionalPolymorphic	0.103659	0.397617	0.97619	ID=CA02g10220	Nitrite reductase	Blocky_Hot	ACTAGAGCCTAGAGTGGAGGAAAGAGATGGGTATTGGGTACTTAAGGAAA[A/G]CTTCAGACAAGGCATAAATCCTACTGAAAAGGCTAAGATTGAAAAGGAAC
UC_Pep_Genomic_1094212	Chr02	128310709	Chr02	128310709	C	A	CHR02	23.8	FunctionalPolymorphic	0.125	0.853356	1	ID=CA02g10230	tRNA (Guanine-n(7)-)-methyltransferase, putative	Blocky_Hot	CTCTTACCATGAAACAGGTATGAAGACTCTTTAACATTCAGTGAGTTGCA[A/C]TTCGTCTATAAATGGCTTGGAATGTTTGTCCACCGTTTCGTGCTACTTTT
UC_Pep_Genomic_1094240	Chr02	128315065	Chr02	128315065	C	A	CHR02	23.8	FunctionalPolymorphic	0.136905	0.883625	1	ID=CA02g10240	Kinase, putative	Blocky_Hot	CGCCATTATATCCTCCTTTCTGCCTTCTTGTAAAATTTTTGTATGGATAA[A/C]TGTATCGAGGCGATTACTATCTGTTGCCAAAAGGAAGTTTGTCGCTAAAC
UC_Pep_Genomic_1094876	Chr02	128480552	Chr02	128480552	A	G	-	-	FunctionalPolymorphic	0.138554	0.885388	0.988095	ID=CA02g10250	Detected protein of confused Function	Blocky	AAAGACGAAATAATGGAAAGAAGAAAAAAGTACGAGGCATGACATTGAAC[A/G]ATCAGTGGGTCATTTCATATAATCCTTATTTACTGACTAGATATAACTGT
UC_Pep_Genomic_1094895	Chr02	128486033	Chr02	128486033	A	C	-	-	Failed	0	0	0	ID=CA02g10260	Detected protein of unknown function	Blocky	AGTAATGCTGAAGATGCCTTAGTAGACCAAATATTCCCATCTCTTGATAA[A/C]AATGCAAGTTGTGCAAATTACATGACGGAACGGGCTATTCTAGATAGCAA
UC_Pep_Genomic_1094896	Chr02	128486137	Chr02	128486137	A	C	CHR02	23.8	FunctionalPolymorphic	0.144578	0.32292	0.988095	ID=CA02g10260	Detected protein of unknown function	Blocky_Hot	TGAGTATGTTGATCAGCTAAATGAAATGCTAGTTTCCAGATTTCCTGGTG[A/C]AAGCAGAACATTTCTTAGTTTCGACTTTACAGAGGATGACACCAACAATT
UC_Pep_Genomic_1095655	Chr02	128641036	Chr02	128641036	C	T	-	-	FunctionalPolymorphic	0.120482	0.632188	0.988095	ID=CA02g10270	Detected protein of confused Function	Hot	GGAACTAACAGAATCAAAATGGGCAAGTACAGCTCAAAAGGGGAAACAGC[T/C]GTACCAGCGCAGCCTTCTCAAGATGAAGACAAAGAGTATCAAATGGTAAA
UC_Pep_Genomic_1095671	Chr02	128649026	Chr02	128649026	C	A	CHR02	23.8	FunctionalPolymorphic	0.144578	0.432135	0.988095	ID=CA02g10280	Nuclear pore complex protein Nup155	Blocky_Hot	CTCCTAGCACCTGGTCCCAAGCTACTTGAAGAAGATTGAGCACTTGAATC[A/C]CGATTTACAATAAGAAGAGAAGAAACAGTTGATGGAGATGAATCAGAAAG
UC_Pep_Genomic_1096720	Chr02	128857761	Chr02	128857761	C	T	CHR02	23.8	FunctionalPolymorphic	0.14881	0.950388	1	ID=CA02g10320	Catalytic, putative	Blocky_Hot	GTAATGCTTCACCTGAAAATGCCACAAATTTCAAGTGTACATATGTAAAA[T/C]ACTTCTTTCTTGAAAACAAAAGGCTTCAAACACGCAAAATCAAAGAGTTT
UC_Pep_Genomic_1102353	Chr02	129754501	Chr02	129754501	C	T	-	-	Failed	0	0	0	ID=CA02g10330	Histone H2B	Blocky_Hot	TTCGAGGTGTAGATTTTGTAGGTTTCAACGCTCTTCTTTGTCTTCTTCTT[T/C]TCGTAAATATTCATGCTTTAGGTAATTAATCACATCTAACTATGTGAAAA
UC_Pep_Genomic_1102388	Chr02	129763893	Chr02	129763893	A	G	CHR02	23.8	FunctionalPolymorphic	0.10241	0.918034	0.988095	ID=CA02g10340	14 kDa zinc-binding protein	Blocky_Hot	CTTAATTATCACTGTCAAACTAAAAGCACTTTTCAGACAAAAGTTCTATA[A/G]CTTTGTAATGTCATGCAAAAAGCAATGTAAGATGACCACCTATTACAACC
UC_Pep_Genomic_1102420	Chr02	129779949	Chr02	129779949	A	G	CHR02	23.8	FunctionalPolymorphic	0.166667	0.78769	1	ID=CA02g10350	Sulfiredoxin protein	Blocky_Hot	GGTCGTCCTATAGCTGATTTTCATATCCTTGGCTTCTCCATTTGTTTTCC[A/G]GAAGGACCCATTGTGAGTATCAAATTACATGACAAAAAGAGAATAAACTT
UC_Pep_Genomic_1102425	Chr02	129783102	Chr02	129783102	T	C	CHR02	23.8	FunctionalPolymorphic	0.154762	0.851843	1	ID=CA02g10360	Nck-associated protein 1	Blocky_Hot	TTAGTGCTCGTCAAATTTCGCTAACACAGAAAATCTAGTTTTAACCAAGG[T/C]TTTACATTCAAAACTAGACCAAGCAATGGTCAATAAATTAGTAATGGAGT
UC_Pep_Genomic_1102664	Chr02	129855727	Chr02	129855727	T	G	CHR02	23.8	FunctionalPolymorphic	0.15	0.222707	0.952381	ID=CA02g10380	Gypsy/Ty-3 retroelement polyprotein; 69905-74404	Blocky_Hot	GATATCCCCAAGAGTGAGTAGCCATTGCACTCCAAGTACTACTCCACAAC[T/G]TCCCAAGGTTAACAATAAAAAATCAGTAGAGAACTCTGCTCCTTGAAATA
UC_Pep_Genomic_1102666	Chr02	129856191	Chr02	129856191	T	G	CHR02	23.8	FunctionalPolymorphic	0.142857	0.727408	1	ID=CA02g10390	Detected protein of unknown function	Blocky_Hot	TGCATTTGTGGCCAATGACATACTTCTCATCATAGAAAAAACATAGTCCT[T/G]TTGCCTTCTTCTCATTCATCTCTTCCGGGCTTACTGTTCTCCTATGAAAA
UC_Pep_Genomic_1102674	Chr02	129861480	Chr02	129861480	G	T	CHR02	23.8	FunctionalPolymorphic	0.142857	0.859977	1	ID=CA02g10400	Rubisco subunit binding-protein alpha subunit, ruba, putative	Blocky_Hot	GTTAATTCAATGTCTTAGTAGAACTATAATCAAGCAATTAGGGTTCTTAC[T/G]GCACTTGGTTTGAGCTTTCAAATTTGTTACAATCCTGAAAGTCTTGGAAA
UC_Pep_Genomic_1102683	Chr02	129898799	Chr02	129898799	A	G	CHR02	23.8	FunctionalPolymorphic	0.0833333	0.950656	1	ID=CA02g10410	Serine/threonine protein kinase, putative	Hot	ACCTTTTTTTAGTTTTGCTTAATCTTACACAACATTTTATTGTTCATTTC[A/G]TGATGAAATGAATTTTCCTCCAATAGCTATTACTAATGATCATGGTGAGT
UC_Pep_Genomic_1102704	Chr02	129939255	Chr02	129939255	C	T	-	-	FunctionalPolymorphic	0.243902	0.849075	0.97619	ID=CA02g10430	Chromatin remodeling complex subunit	Blocky_Hot	AAGCTGACTCTTCTGCACTCTATGCTCAAAAGTTTGCATAAAGAAGGTCA[T/C]AGAGTCCTTATATTTTCACAGATGACTAAGCTTCTAGATATTCTGGAGGA
UC_Pep_Genomic_1102728	Chr02	129947947	Chr02	129947947	G	A	-	-	FunctionalPolymorphic	0.246988	0.60083	0.988095	ID=CA02g10450	Chromatin remodeling complex subunit	Blocky_Hot	GCTATATTATATGGGCTCAGCTATGCGTATACTGTAATCAATGAGGGTGC[A/G]TGCAAATATCAGTAATATGTGCAGTTTTTTTCCCCTGTATTTGAAGAATC
UC_Pep_Genomic_1102835	Chr02	130052956	Chr02	130052956	A	C	-	-	FunctionalPolymorphic	0.174699	0.79087	0.988095	ID=CA02g10480	Detected protein of unknown function	Hot	TACAATATTCAAGAAATTCCAAGTTGAGGTTTTGGGAGTCGTTCCTTGTC[A/C]CCCCAAAAAGGAAGTGATGATGGTGAAACTGCCACGTATAGAGTCCATGA
UC_Pep_Genomic_1102943	Chr02	130084490	Chr02	130084490	C	T	-	-	FunctionalPolymorphic	0.0297619	0.893803	1	ID=CA02g10500	Detected protein of confused Function	Hot	GAACTAAGCTCCTTTTTTTTAATTTATCAAAAAAAAAAAAAGCTTAGTTC[T/C]AGCAAAAAGGTTGATGCATACAAATCTGAATTCCACCAAAGGAGAACTCA
UC_Pep_Genomic_1102967	Chr02	130101061	Chr02	130101061	A	C	-	-	FunctionalPolymorphic	0.0301205	0.900103	0.988095	ID=CA02g10510	UTP--glucose-1-phosphate uridylyltransferase family protein	Hot	CTAGACTAGAAAATTTAGAATAGCCTGAACACATATATTAGAACATTAGA[A/C]TAACAAAGTAACATCACAAATACAATTTGGAAATAGAACAGGCTCAAAGT
UC_Pep_Genomic_1103238	Chr02	130409412	Chr02	130409412	G	A	CHR02	29.4	FunctionalPolymorphic	0.433735	0.891478	0.988095	ID=CA02g10540	Class III HD-Zip protein 4	Blocky_Hot	TATGCAGAATGTCCAAAGCCAACTTCTATTAAGAGGCATCAGCTCATTAG[A/G]GAGTGCTCCATTCTTTCAAATGTTGACCCTAAACAGATCAAAGTATGGTT
UC_Pep_Genomic_1103248	Chr02	130412292	Chr02	130412292	C	T	-	-	FunctionalPolymorphic	0.0952381	0.830553	1	ID=CA02g10540	Class III HD-Zip protein 4	Blocky	AGCCCAACTGGGTAATCAGACTTTATCCTTTCATCCATCTATTATCGTGG[T/C]TTATTGTTCAACAACTAATCTGTTTCCTTTTTTTCATTTTTTTTTTTTGA
UC_Pep_Genomic_1103286	Chr02	130420242	Chr02	130420242	G	T	CHR02	29.4	FunctionalPolymorphic	0.0843374	0.915232	0.988095	ID=CA02g10550	Detected protein of unknown function	Blocky_Hot	TAAAATCTATGAAGTCAGACCTTGATTACATATTTCAGAAGTTGAGGTAT[T/G]ATCTTTTTTTTCTTCTCTCATCTTATTCTCTTCTTTCTGAATTTCAATAT
UC_Pep_Genomic_1106128	Chr02	130888022	Chr02	130888022	G	A	CHR02	29.4	FunctionalPolymorphic	0.296296	0.389649	0.964286	ID=CA02g10580	Detected protein of unknown function	Blocky	AGTTCCGGGAAGCTCTTTTGCATTTCGGGAAGAAGTTCATCCACTCCTCC[A/G]AGGAACAATGTAGTGAAAAAGGCGTAGACAGTCCTTTGCCCAGGCCTGAA
UC_Pep_Genomic_1106140	Chr02	130957027	Chr02	130957027	T	C	-	-	FunctionalPolymorphic	0.428571	0.698017	1	ID=CA02g10620	Detected protein of confused Function	Blocky_Hot	AGCATTACCTAGAAATTAACAATACTTTGTACAGCATGGAACACGGAATC[T/C]TTGTCATGTTTTGGTCTCAGACACCCAAAAAATCAAATAAGGAAATGCAC
UC_Pep_Genomic_1106142	Chr02	130959232	Chr02	130959232	T	C	-	-	FunctionalPolymorphic	0.291667	0.923119	1	ID=CA02g10620	Detected protein of confused Function	Hot	TATGGTACAAATGGAGTAGAAGTAGTAAAATTTACCAGCTTCCATACAAG[T/C]ATTACACAATAAATGTGATCCCAACTCAAAAATCATTTACCTTAGCAATG
UC_Pep_Genomic_1106225	Chr02	131093724	Chr02	131093724	C	T	CHR02	29.4	FunctionalPolymorphic	0.0654762	0.823655	1	ID=CA02g10650	Cationic amino acid transporter	Blocky_Hot	CATATAATTTAGGACGAAGAGAGTATATTTTTAAAAGTCAAATAATGCAA[T/C]CGGAAATAAGGGATTGAAAGCCAGCGTCAATATTTGACATTAATTAAAGC
UC_Pep_Genomic_1106249	Chr02	131098267	Chr02	131098267	G	A	CHR02	29.4	FunctionalPolymorphic	0.0892857	0.664403	1	ID=CA02g10660	Cation-chloride cotransporter	Blocky_Hot	AATGTTGCAGGATGATTGAGAGGTGGAGGAGGTAGGCTTACGAGAACGAC[A/G]GCCGCCAATCTCGAGTATTTCTGTACCATTAAGTTCAGCTTTAGAGTGGT
UC_Pep_Genomic_1106594	Chr02	131227261	Chr02	131227261	A	C	-	-	Failed	0	0	0	ID=CA02g10710	Unknown protein	Blocky_Hot	GGTAGGTTTAGCAAAGTGAAATGTAGGTCAAAGATTACTACTTTCGAATC[A/C]TATTATGTAAATTCCTTACTTCGCTATTATATATTAATCCAATCTACTAA
UC_Pep_Genomic_1106712	Chr02	131245394	Chr02	131245394	C	A	-	-	FunctionalPolymorphic	0.222892	0.786528	0.988095	ID=CA02g10740	Nbs-lrr resistance protein	Blocky_Hot	AGATAGTGTTTGCAGCTTCACAAAGTGTTTTCCGCCACCATCCATCTTCA[A/C]AAACCCATTTTCCCTGTCGCGAAAACTTGACAGGAGAAGATGTCTTCTGT
UC_Pep_Genomic_1106717	Chr02	131245914	Chr02	131245914	G	T	-	-	FunctionalPolymorphic	0.172619	0.775175	1	ID=CA02g10740	Nbs-lrr resistance protein	Hot	CATCGCGCATTAGATCATGCGACTTGCACGCTTTCACCACATCTCGAGCA[T/G]GTATAGTGACTGCTTGAATCATAAAGCTGCACAAAGTAATGGTTCGAGAC
UC_Pep_Genomic_1106786	Chr02	131261630	Chr02	131261630	C	T	-	-	FunctionalPolymorphic	0.349398	0.890976	0.988095	ID=CA02g10750	ZG10	Blocky_Hot	ATCTGCTTCCTTCTTCAATATAGCATTCAACTCCTTTCGTGGATTCTACA[T/C]AGTTAATTGTTAATACATAAGTACATTCGTTGAGGTTGAACTCCAAACTG
UC_Pep_Genomic_1106876	Chr02	131294507	Chr02	131294507	A	C	-	-	FunctionalPolymorphic	0.234568	0.744575	0.964286	ID=CA02g10770	Detected protein of confused Function	Blocky_Hot	CTGAAGGTTTTGTACAGAGCAATGAGATGAAGAGTGCGGAAATTATCGCG[A/C]TGAACTATTTGGTTGATCTAGTGACAAGCAATCTTGTCATGGTTGCGCGG
UC_Pep_Genomic_1108810	Chr02	131537629	-	-	G	A	-	-	Failed	0	0	0	ID=CA02g10780	Detected protein of confused Function	Blocky_Hot	GAACGCTCTGCACACCACTTATGCAAACAAATCACAAACCCGTGTCTTCA[A/G]CCTGCGTGATCAACTTGCTCGCGTCACTAAGGAATCTCGCTCCATCACTG
UC_Pep_Genomic_1109756	Chr02	131832868	Chr02	131832868	A	G	-	-	FunctionalPolymorphic	0.156627	0.645825	0.988095	ID=CA02g10850	Detected protein of unknown function	Blocky_Hot	TTTGAAGTTACAGATAATAGTGATGATCTTCCCAGATGGTTCTCAATTAC[A/G]GAACGCGGCAGGCGTTTCTCAAGCAACATCAAAATAGATGAAGATAACCT
UC_Pep_Genomic_1109770	Chr02	131833831	Chr02	131833831	C	T	-	-	FunctionalPolymorphic	0.166667	0.524547	1	ID=CA02g10860	Detected protein of unknown function	Blocky_Hot	CAAGGTACTTTCTATACTTGGTCCAGAGGAGAAGATTCTATTCAAGCCTC[T/C]AGAATAGACAGGTTTTTGATCTCACCTGAATGGAGCGACACCTTTAAAGT
UC_Pep_Genomic_1114479	Chr02	132885481	Chr02	132885481	T	C	-	-	FunctionalPolymorphic	0.0654762	0.477454	1	ID=CA02g11100	Early-responsive to dehydration 4	Blocky_Hot	AAGTAACCTAACATGGTAGCTTGAAACAAAATCAAGGTAGCTAACATGCG[T/C]GTATGAATATGGGGCCACATTCTTCCGTAGCTCTCGAATGAGGGAACATA
UC_Pep_Genomic_1114484	Chr02	132886862	Chr02	132886862	G	A	-	-	FunctionalPolymorphic	0.202381	0.460772	1	ID=CA02g11100	Early-responsive to dehydration 4	Hot	AAAAATATGATGAGTGCAAGTTGAGGCAAATATGCTTCTAGCACTGTCTT[A/G]ATTGCCTTCAGATTAACAACCGGTTTCAAAAACGGGAGAAGCTTCACCAA
UC_Pep_Genomic_1115732	Chr02	133144996	Chr02	133144996	T	C	CHR02	39.8	FunctionalPolymorphic	0.0843374	0.309209	0.988095	ID=CA02g11120	Detected protein of confused Function	Hot	TTCTTTGATCTCTACCCAATCAGGATTACATGTCATTATGATAAATAGAT[T/C]TGGTTTTCCAAAACGTTGAACCAAATACATTGCATCCATATATCTACGAC
UC_Pep_Genomic_1115803	Chr02	133169050	Chr02	133169050	C	A	-	-	FunctionalPolymorphic	0.0535714	0.6009	1	ID=CA02g11130	Detected protein of unknown function	Blocky_Hot	GAGGGCAGGAATCTAATTGTCAAGGTCCTAAATACTGATGTGGTGGTTGA[A/C]AAGAGCCAAAATACTGAGCAGCAGTCCTATCTATACTCATATTCTCAATT
UC_Pep_Genomic_1116362	Chr02	133313888	Chr02	133313888	A	C	CHR02	39.8	FunctionalPolymorphic	0.119048	0.303707	1	ID=CA02g11140	Phospholipase A1	Hot	ACAAGAGTGGGGCTCGACAAAAACAATCCTTACAAATATGACATCACTAA[A/C]TATGTATATGCAGCTTCGGTTGTACCAAGCAAAACTCAGAAGGTGAAAGA
UC_Pep_Genomic_1116395	Chr02	133319599	Chr02	133319599	A	G	CHR02	39.8	FunctionalPolymorphic	0.0952381	0.852439	1	ID=CA02g11150	Cytochrome P450 71A4	Blocky_Hot	GAAGAAACATCCAACATGATCGAAAAAATCAAACAAGAGTGTGATTCTTC[A/G]TGTGCAGTGGTAGATTTAAGAGATCATTTCTGCTCTCTCACCGGTGACAT
UC_Pep_Genomic_1116423	Chr02	133331721	Chr02	133331721	A	G	-	-	FunctionalPolymorphic	0.107143	0.867304	1	ID=CA02g11170	GDSL esterase/lipase At1g31550	Blocky_Hot	TTCCAAATCATTGAGGGATGCTTCAACTCCATAATTAGTTTCGGCGATTC[A/G]CTAGCTGACACTGGAAATGGGCTTCATCTCTCTCTAAACAAAATTCATCC
UC_Pep_Genomic_1116607	Chr02	133770010	Chr02	133770010	C	A	-	-	FunctionalPolymorphic	0.202381	0.588771	1	ID=CA02g11290	Detected protein of unknown function	Blocky_Hot	GGCTTTCCTTGCATGTTGGCTCTATAATTTTTTACTCCCCAACAAGAAGA[A/C]TGGTTGTATTCGTGCTAGCGTCTTCAAAGTCGCAAGCTTGATGGCTCATG
UC_Pep_Genomic_1116789	Chr02	133818164	Chr02	133818164	A	G	-	-	FunctionalPolymorphic	0.0952381	0.926374	1	ID=CA02g11300	Cullin, putative	Blocky_Hot	AGGTGTGCTTTCTCTGCTTCCTTGTAGCCTATCTTTTTGAGCTATAAATG[A/G]CACTTGACCTATTTTTTCTCTCTCATGTGAAGTATATTCCATTCATCCCA
UC_Pep_Genomic_1116867	Chr02	133847912	Chr02	133847912	T	C	-	-	Failed	0	0	0	ID=CA02g11320	Detected protein of unknown function	Blocky_Hot	AATATTTCTCAAAAAAGAAATACTACAAGATTATCTTTGTGGGCCTTTGT[T/C]TTTTCAATTATCATGTATATTTCTGTCTTTTATATGTTCAACCTCTCCCC
UC_Pep_Genomic_1116919	Chr02	133857939	Chr02	133857939	G	T	-	-	FunctionalPolymorphic	0.321429	0.728835	1	ID=CA02g11330	F-box family protein	Blocky_Hot	TCTCCGATGATGATTCAACTTCTTCTTCTACCTCTTCTGGTTGTTCTTCC[T/G]ATAAGTCCCGACACCCCATCTCTTCCCTTTTTCGTCTAGTCTTCTCTGGT
UC_Pep_Genomic_1116926	Chr02	133861132	Chr02	133861132	C	T	CHR02	30	FunctionalPolymorphic	0.255952	0.89012	1	ID=CA02g11340	Epoxide hydrolase	Blocky_Hot	TGTTTGATCTCATTCAAGTAGAAGGACTAGGATAATCATGTGACAACATT[T/C]TCTGTCACTGGCAAATGGTTTAGCCATGGGAGCAGCTTTTCATGGACAAG
UC_Pep_Genomic_1117234	Chr02	133999982	Chr02	133999982	T	G	-	-	FunctionalPolymorphic	0.243902	0.855727	0.97619	ID=CA02g11360	Proteasome subunit alpha type	Blocky_Hot	TCAAGTTGAATATGCTATTGAAGCTATCAAGGTATATTTCTTGGATTTTT[T/G]TGTGTGGACTTTTTCTTTTTTTTGTGTGTTTGTTTGGACTGAAAATAGGT
UC_Pep_Genomic_1117236	Chr02	134001082	Chr02	134001082	C	T	CHR02	30	FunctionalPolymorphic	0.202381	0.941563	1	ID=CA02g11360	Proteasome subunit alpha type	Blocky	TATGTTGTTGTTGTTTGAATATGGTTGGTGTTGTAATTCATATAAGAACA[T/C]TGAAGCTTTATATAACCTATATGTCCTTTAACTCCAGTAGTGAAAGTTAT
UC_Pep_Genomic_1117298	Chr02	134057221	Chr02	134057221	A	G	CHR02	30	FunctionalPolymorphic	0.113095	0.895177	1	ID=CA02g11370	Mannosyl-oligosaccharide 1,2-alpha-mannosidase	Blocky_Hot	TTTCTTCGTTATCTCTCATATTAATAAAATATTGTGGTGCTTACTTCCAG[A/G]AATCCCACATATATTTTGGAATACATGTTTCAAAAATTGGAAGATGAATC
UC_Pep_Genomic_1117303	Chr02	134061900	Chr02	134061900	T	C	-	-	FunctionalPolymorphic	0.160714	0.891451	1	ID=CA02g11380	K+ channel protein	Blocky_Hot	GAAGTTTCTGAATTATTTTTTGAAAACCAAAAAGAAAAATAAAAAATCGT[T/C]TGAGTCGCAATAACAATAGTGTATTTATACCAGGAATTTGTATATATCAG
UC_Pep_Genomic_1117583	Chr02	134129100	Chr02	134129100	G	T	-	-	FunctionalMonomorphic	0	0.715432	1	ID=CA02g11390	Detected protein of unknown function	Blocky_Hot	ATACATGAACTGGAGTTTTATCCTTTGAGCTTGCAAAGCTTGTGGTTGAG[T/G]CATCTAATGTAACACCACTATTTTGTATTTTACGCCTTGCATCACACTGC
UC_Pep_Genomic_1118160	Chr02	135101259	Chr02	136617342	T	G	-	-	FunctionalMonomorphic	0	0.530098	1	ID=CA02g11720	ATPUP10	Blocky_Hot	TTGGCACCTTGTTCATAGTATACTCTGCCCAACAGAGTGCCAGCTGCTTG[T/G]CCACCAAGAGTAAAGAATGTAAAGATAAATACTTGAAGCCATTGTATGAG
UC_Pep_Genomic_1118345	Chr02	135329713	Chr02	136845796	T	G	-	-	FunctionalPolymorphic	0.0297619	0.937955	1	ID=CA02g11750	Detected protein of confused Function	Hot	AGTGAGCCAACTCCATTGTGGAGTTTTAAGATGTATATTTGCAACGCAAG[T/G]GTAGCTCAAAATAACAAGGTTCTGTTTTATATTGTTTTCCGTGAACAGAG
UC_Pep_Genomic_1118389	Chr02	135346884	Chr02	136862967	G	A	-	-	FunctionalPolymorphic	0.160714	0.929069	1	ID=CA02g11760	WRKY transcription factor 29	Hot	TATACGAATCTAAGCTTAATGTCTTGAACAAGAAATGGGAACATAACTTA[A/G]GGAAGTGGGAACACAATCTTTAATTTATATACTAGTAGGTAACAATGTGG
UC_Pep_Genomic_1118469	Chr02	135372814	Chr02	136888897	C	A	-	-	FunctionalPolymorphic	0.0357143	0.866765	1	ID=CA02g11770	Outward rectifying potassium channel	Hot	AGCCGTTCAAACTGTTTGCAAATCTGCAGTACATCTTTCTCTGTGATCTT[A/C]CCCATTTCTTTCAGTTTGTATATCACATACTCTGATTTACTGCAACCACA
UC_Pep_Genomic_1118486	Chr02	135376265	Chr02	136892348	A	G	-	-	FunctionalPolymorphic	0.0892857	0.652208	1	ID=CA02g11770	Outward rectifying potassium channel	Blocky_Hot	GGTACTATTGGGTATGGTGATTTCAATTGTATACTGGGTATGTTGGTGGT[A/G]GTGGTGGTGGTGATTTCAATTGTATCTTGTCCTTTTACTATTCCTTGTCT
UC_Pep_Genomic_1118669	Chr02	135435362	Chr02	136951445	A	C	-	-	Failed	0	0	0	ID=CA02g11810	NL0D	Hot	TCTTCTTCTTCTTCTCCTTCTTCATCTAGCTCAACTGGAGTTGTCTCTTG[A/C]GGTACCTCATCATTGCCACCACAATCTTTTGAGAGGGGCAATCCACGTAA
UC_Pep_Genomic_1118695	Chr02	135445451	Chr02	136961534	C	A	-	-	FunctionalPolymorphic	0.0952381	0.428188	1	ID=CA02g11820	Hcr9-9D	Hot	TGTAATCGAGATTGATCTCAGTTGCAGCCAACTTCAAGGAAAGTTTCATT[A/C]CAACAATAGATTCTTTCGACTCTCCAATCTCAAAAGGCTTGATTTGTCTT
UC_Pep_Genomic_1118707	Chr02	135450616	Chr02	136966699	G	A	-	-	FunctionalPolymorphic	0.349398	0.624059	0.988095	ID=CA02g11830	Hcr9-OR2C	Blocky_Hot	GTTATTCTGGTTCTTACGCGAATACTTTGATATTTACAACAAAGGGACTG[A/G]ATCTGAAACTTCCTCGAGTTTTGACTACATACATGATTATCTCCCAAGCA
UC_Pep_Genomic_1118783	Chr02	135468500	-	-	C	T	-	-	FunctionalMonomorphic	0	0.550859	1	ID=CA02g11840	Hcr9-OR2C	Hot	GAAATGTGTCATTCAACTCATTGTTGCCTAAATCAAGGAATTTCAAATAT[T/C]TGCAATTGATCAACGATGGCGGGACTTTCCCCTTCAGCTTATTCCCATGC
UC_Pep_Genomic_1118829	Chr02	135534119	Chr02	137050202	A	C	-	-	FunctionalPolymorphic	0.390244	0.78942	0.97619	ID=CA02g11860	Carboxy-terminal proteinase D1-like protein	Blocky	ATAGTAGAAAGAGCACATCGGCTATGTAAGGCTTCTTTTTTTTCCTCCAG[A/C]AAGTGTTTCCAATCATCTCAATGCCTAAGTAGAACCAAATAAATTTCTTG
UC_Pep_Genomic_1118991	Chr02	135612519	Chr02	137128602	A	G	-	-	FunctionalPolymorphic	0.0238095	0.90066	1	ID=CA02g11890	Pre-mRNA-processing factor	Blocky_Hot	TCAAACGATTATTTATAAAATTTCATCTTCTGAAAAATGGATAAACAGTT[A/G]TTGTATTACATTACCAGAAACACTGGCCCCTTAACATCACCTGAGCTGGT
UC_Pep_Genomic_1119018	Chr02	135621824	Chr02	137137907	G	A	-	-	FunctionalPolymorphic	0.0238095	0.890279	1	ID=CA02g11900	Pre-mRNA-processing factor	Blocky_Hot	TACTTCATAGAAAAATGAGACATGTTTGGTACGAGGTCTTTTCTTTGTAA[A/G]CCATTTCATGCTGCAGTTAAATACAGTTAATTGTAATAGCTCTTTCTATG
UC_Pep_Genomic_1119119	Chr02	135673745	Chr02	137189828	A	G	CHR02	33	FunctionalPolymorphic	0.130952	0.890019	1	ID=CA02g11920	Phytochrome	Blocky_Hot	GAGCTCCAATTGGCATCACAATTGGCAGAGAAGAAAACTCTCCAAATGCA[A/G]ACATTACTATGTGACATGCTTCTTCGAGATGTTCCATTTGGTATTGTAAC
UC_Pep_Genomic_1119134	Chr02	135681408	Chr02	137197491	C	T	CHR02	33	FunctionalPolymorphic	0.136905	0.787857	1	ID=CA02g11930	AML1	Blocky_Hot	AAGGAAAACCTGTCGCCCTGACCACTAAATGTAAAAGAATTCGTCGAAGA[T/C]TGGGTTTTCCAGGATGAAGAATTACTCTGTTGAGGATGCAACTTTGGACT
UC_Pep_Genomic_1119291	Chr02	135711703	Chr02	137227786	C	T	-	-	Failed	0	0	0	ID=CA02g11940	OSJNBa0087O24.13 protein	Blocky_Hot	TCCCCAAACTTTTCTAAGTACTCATCAACACTTCCCTTTTGTTCAACCTT[T/C]TTAAATTCTCCCAACAAATTCATTACACTGTTGTTGGAGCCTGCAAACCG
UC_Pep_Genomic_1119315	Chr02	135718405	Chr02	137234488	C	T	CHR02	33	FunctionalPolymorphic	0.136905	0.891163	1	ID=CA02g11950	Ribosome maturation factor rimM	Blocky_Hot	ATAGGTCACACACACGCTGTTGCCGAGTGCCGTCTGTGTGGTTTCAGAAG[T/C]CACAATATGTTTTAAATGAAATTCTGTTTATCTTTTCTAGAGAAGTGACT
UC_Pep_Genomic_1119332	Chr02	135725509	Chr02	137241592	C	T	-	-	FunctionalPolymorphic	0.0357143	0.912011	1	ID=CA02g11960	Detected protein of confused Function	Blocky_Hot	CTTTTCTTTTGATGTTAATCTTGTTGAGCTGATGGTCTATTGGAAGCAGT[T/C]TGACTACCTTCAAAAGGTAGGGGTGTGGCTGCATACACACTACCCTCCAA
UC_Pep_Genomic_1119348	Chr02	135730081	Chr02	137246164	G	A	-	-	FunctionalPolymorphic	0.22619	0.806272	1	ID=CA02g11970	Pentatricopeptide repeat-containing protein	Blocky_Hot	AATTTTTGCTATGAGCTTGATGGCAGAATGGCAGTCACCACAGACACGCA[A/G]GTTCTTCATTACTGTTATAGCACTACCATGTGTTGTAATTAATGCAAAGC
UC_Pep_Genomic_1119358	Chr02	135733998	Chr02	137250081	T	C	-	-	FunctionalPolymorphic	0.0357143	0.889556	1	ID=CA02g11980	Detected protein of unknown function	Blocky_Hot	CCGATACATAGGCCAAAAATCTTCACTCACTTCATTGGCTAAGTTCGTTG[T/C]TGGCGAGTTCCAGTAGAGTTGCATCTGTTTACTAAATATAGTCACTCTGT
UC_Pep_Genomic_1119365	Chr02	135738592	Chr02	137254675	A	G	CHR02	33.5	FunctionalPolymorphic	0.130952	0.586715	1	ID=CA02g11990	Detected protein of unknown function	Blocky_Hot	AATTCAGCAGCTGGCGCATCGTCAATTACGATACTGTTCTTATCAGGCAA[A/G]GATTTAATATCTTTAACAAATTCAACAGCTGACGCATCATCAACCACAAT
UC_Pep_Genomic_1119470	Chr02	135791847	Chr02	137307930	A	C	-	-	FunctionalMonomorphic	0	0.401192	1	ID=CA02g12000	AT4g18060/F15J5_30	Blocky_Hot	AACACTAGGTGATCTCTTCCCATTTGTCCTAGCCTTGGTGGATAGAGTTA[A/C]CGGGTACCTATTGCTATTGGGAGGTGACAGGTATCCCGTGAAATTAGTCG
UC_Pep_Genomic_1119545	Chr02	135835271	Chr02	137351354	T	G	-	-	FunctionalPolymorphic	0.166667	0.49636	1	ID=CA02g12020	Multidrug/pheromone exporter, MDR family, ABC transporter family	Blocky_Hot	TCCTGCTCTTGTCATTGCTGGAGGAGCCATGGCATTGATCATGTCCAACA[T/G]GTCAAGCCGCGGACAGATTGCTTATGCAAAAGCTGGAAATGTAGTTGAGC
UC_Pep_Genomic_1119792	Chr02	135892725	Chr02	137408808	A	G	CHR02	34.1	FunctionalPolymorphic	0.208333	0.224522	1	ID=CA02g12030	Detected protein of unknown function	Blocky_Hot	CTACCGATTTAGGAATTGTAGCTAGACGACAAATGATGCGTGACTTAATA[A/G]GATGGGAACCTCCTCTAGATTGCTTTTCTGGAATTAGAAGAATTCTTGTA
UC_Pep_Genomic_1119943	Chr02	135950971	-	-	T	G	-	-	FunctionalMonomorphic	0	0.337926	1	ID=CA02g12060	MDR-like ABC transporter	Hot	GACTGCGTACATCTTACCCTCCCCAAACCCCACTGTGTGGGAATACACTG[T/G]TGTTGTTGTTGTTGTTGTAGAGTTATTTCGTTGGACAATTAGTACAGATT
UC_Pep_Genomic_1120138	Chr02	136007425	Chr02	137523508	A	G	-	-	FunctionalPolymorphic	0.191358	0.293608	0.964286	ID=CA02g12080	ABC transporter B family member	Blocky_Hot	AATGTCTGGAGATACTATTCTCATTCAAGATGCAATGGGTGAAAAGGTGC[A/G]TTTTCTTAATTAATAACAAATGCTACTGCAAACTGACTAGTGATTTAGTT
UC_Pep_Genomic_1120145	Chr02	136012150	Chr02	137528233	C	T	CHR02	34.1	FunctionalPolymorphic	0.189024	0.551947	0.97619	ID=CA02g12090	Flavonol synthase/flavanone 3-hydroxylase, putative	Blocky_Hot	TTCGAGTTTCAACTTGCTGGATTCTCGGAATTTTCAATTCTCATAACATC[T/C]AAGTATGATTTCTTATCAAGTTTACGAGCAAAATAACCTCTGACATAATC
UC_Pep_Genomic_1120157	Chr02	136015902	Chr02	137531985	T	C	-	-	Failed	0	0	0	ID=CA02g12090	Flavonol synthase/flavanone 3-hydroxylase, putative	Hot	GAGATTTTAACATTTGCACATAATGACAAGGGTGAAAATATACACAGTCA[T/C]TAACGAAGAACGAAAATATTCTTATAGAAAATGGAGAAATTATCATATGT
UC_Pep_Genomic_1120243	Chr02	136039877	Chr02	137555960	C	A	CHR02	34.1	FunctionalPolymorphic	0.202381	0.383914	1	ID=CA02g12100	Flavonol synthase/flavanone 3-hydroxylase, putative	Blocky_Hot	TTTGCTGGATTTTTAGCAGAAATGATACTTGGAGCAGGACCAATTTGTCC[A/C]TCAAGTTTTGTGCTGTAAAATGTCGCAATTGAGAGTCGTTCCTTTTCGCT
UC_Pep_Genomic_1120274	Chr02	136047054	Chr02	137563137	G	T	-	-	FunctionalPolymorphic	0.177215	0.811435	0.940476	ID=CA02g12110	Detected protein of confused Function	Blocky_Hot	ATAAGGAGGATTGGTTGTCAAGAAAAACATATCAGCCCAATCAAGTTTCT[T/G]ATCTTCAGAGACAACAAAAGCTTGTCCATAACCATCTAAATCACCATCCA
UC_Pep_Genomic_1121927	Chr02	136453592	Chr02	137969675	A	C	-	-	FunctionalPolymorphic	0.265432	0.287243	0.964286	ID=CA02g12150	Flavonol synthase/flavanone 3-hydroxylase, putative	Hot	ACAAGGTGGATAATAATTCATTCTCATCATTTGTGTCCCATCTTCTTCAA[A/C]TAGTACATTCATATCTTCTGCTTTCATCCCTAATGCCTTAGCCATTTTGT
UC_Pep_Genomic_1121954	Chr02	136458668	Chr02	137987336	G	A	-	-	Failed	0	0	0	ID=CA02g12160	Flavonol synthase/flavanone 3-hydroxylase, putative	Hot	AGCTTTCGTGCAAAAAAATCCCGTAAATATTTTTGCACTGAAACTCTTCG[A/G]AAAATTGGAGGATTGTTTGGTCCAATGAGGCTGTGTGCAGGTCCTAATTC
UC_Pep_Genomic_1121966	Chr02	136460957	Chr02	137977040	T	C	CHR02	34.7	FunctionalPolymorphic	0.244048	0.314779	1	ID=CA02g12160	Flavonol synthase/flavanone 3-hydroxylase, putative	Blocky_Hot	CGAGTTGCGGGTTCATCGTTTGAGGTTCGACTGGTTCTCGGCTCGTGCTT[T/C]ATCTTATTTAATGGAACAATACGTTGATTTTAAAAGGTCCAATTTCTCAC
UC_Pep_Genomic_1121970	Chr02	136461418	Chr02	137977501	G	A	-	-	FunctionalPolymorphic	0.273809	0.305432	1	ID=CA02g12160	Flavonol synthase/flavanone 3-hydroxylase, putative	Blocky	GTTTGAGATGTGTGTTGAAAAAGTTTTGTTTTATCGTATTCGACTCAATT[A/G]TACTCATTTGGCCAGGAAATGCCCAAAGTATCTGTATTGTTTTATCTGGG
UC_Pep_Genomic_1122066	Chr02	136474276	Chr02	137990359	A	G	CHR02	34.7	FunctionalPolymorphic	0.216049	0.806043	0.964286	ID=CA02g12170	Flavonol synthase/flavanone 3-hydroxylase, putative	Hot	CGATGCTTTTGTAAATACCATTTGTCACAATCTGCAAAAAGAAAAACATC[A/G]ACAGGAAAAAGATGCCATTCAGATATCTAGGAGTGCCCATCTCTCTTAAA
UC_Pep_Genomic_1122106	Chr02	136488524	Chr02	138004607	A	G	-	-	FunctionalPolymorphic	0.290123	0.924937	0.964286	ID=CA02g12190	Flavonol synthase/flavanone 3-hydroxylase, putative	Hot	CTAGTTTTGTTAGTCTCAAGAATATTATGGGTAAAGGTTGAAGGTTCATT[A/G]TCATTCCTCCTCATTTTGTGTTTATAAATTATAAACCATAATAGTTCACC
UC_Pep_Genomic_1122149	Chr02	136497297	Chr02	138013380	A	G	-	-	Failed	0	0	0	ID=CA02g12210	Polyprotein	Hot	ATACAAGTTAGTTTGTTCCATTTAGTTCTTTCATTGAACCTCCTCTACCA[A/G]TGGGTGATGGTGCTCACAATACTCATTTACGGACATTGGACGATGCCGTC
UC_Pep_Genomic_1122151	Chr02	136497724	-	-	C	T	CHR07	120.292	FunctionalPolymorphic	0.402439	0.284325	0.97619	ID=CA02g12210	Polyprotein	Blocky_Hot	TAATGGTCACAATCTTCCATGTTTGGGTGTCGTCCGTGATCTTTCCATCA[T/C]TATACAAGGCCACACTTTCTCTACAGACTTCGTTGTTATTAATTTTCATG
UC_Pep_Genomic_1122605	Chr02	136637655	Chr02	138153738	G	A	-	-	FunctionalPolymorphic	0.154762	0.922633	1	ID=CA02g12290	Exonuclease 1	Hot	CATATAAACCGTGACAATGCATTTCATTGTATGTTCTTTTAGGCACATTG[A/G]TTATTGCATGCACAGAGTAAATTTGTTGCTCCATTACGGTGTCAAACCTA
UC_Pep_Genomic_1122802	Chr02	136910486	Chr02	138426569	T	C	-	-	FunctionalPolymorphic	0.111111	0.743	0.964286	ID=CA02g12330	Subtilase family protein	Hot	ACCCTTGTGACAGTTCGGCTGGATCCTCTGATGTTTGCTATTGCAAGTGA[T/C]GGATGGTTAAGGTTGCTAGCTTCTGGTACTTTCTCAGGACAACTGAACGA
UC_Pep_Genomic_1122829	Chr02	136919793	Chr02	138435876	T	C	-	-	FunctionalPolymorphic	0.154762	0.917163	1	ID=CA02g12360	Detected protein of confused Function	Hot	GGATTTAACTACTTGATGGTAATCTTGATAAGGGCTCAACTATATGCACA[T/C]AGTATAATTTGCCATGGTTTACTTACCATTTATCGTGTACTAAATTAGAT
UC_Pep_Genomic_1123151	Chr02	137232981	Chr02	138749064	T	C	-	-	FunctionalPolymorphic	0.0119048	0.401818	1	ID=CA02g12460	GDSL-lipase 1 (Fragment)	Blocky_Hot	TGGTATTGATTTTCCTGGTGGACCGACTGGCAGGTTTTCCAATGGAAAAA[T/C]TACAGTTGATGTCATTGGTAAGACACCATCTCCTGAATTTCTTTGTTAAT
UC_Pep_Genomic_1123851	Chr02	137437204	Chr02	138953287	C	T	-	-	FunctionalPolymorphic	0.190476	0.860575	1	ID=CA02g12520	Detected protein of unknown function	Blocky_Hot	CGAACGTGAGATTAAGTTAATATATCGAATTTCACCCATTCTAAAATTGT[T/C]CTTTAATTTTCCTACCCCATGAGAAGTACTTGTCAAGAAAAATATTAATT
UC_Pep_Genomic_1123932	Chr02	137564444	Chr02	139080527	C	T	-	-	Failed	0	0	0	ID=CA02g12640	Putative PIF1 DNA helicase/replication protein A1-like protein	Hot	AAGAGGCTTCGATGGAAGAAGATACAACTCACCATCAGTTTCAGAGGTTG[T/C]GGCTTTGGTCGTTGGTGATTTTGAACCACCAACAATGTTAGACAGAGATA
UC_Pep_Genomic_1123937	Chr02	137565836	Chr02	139081919	C	T	-	-	FunctionalPolymorphic	0.144578	0.211579	0.988095	ID=CA02g12650	Helicase-like protein	Hot	CAAGAGTTGTTGATGAAATAAATATGTATTGTGATTGTCGGTATGTATCG[T/C]CATGTGAACCAGCTTGGAGAATTTTTAAATTCCCAATCCATCATAGAGAA
UC_Pep_Genomic_1123998	Chr02	137603414	Chr02	139119497	A	C	-	-	FunctionalPolymorphic	0.0357143	0.371886	1	ID=CA02g12670	Receptor-like serine/threonine kinase	Hot	TTTGCACGAAGAGTCCAAATTGAAGATTATCCACAGGGACATTAAGCCCA[A/C]AAACATACTCCTGGATAAGGAGCTGAATGCAAAAATAGCTGATTTTGGAT
UC_Pep_Genomic_1124705	Chr02	137932399	Chr02	139448482	T	G	CHR02	36.4	FunctionalPolymorphic	0.277108	0.634676	0.988095	ID=CA02g12760	ATP-binding/protein serine/threonine kinase	Blocky_Hot	AACAGCTACACCGGCAAGAGATCAAATAAGAATATGCGATAAAGAATCAG[T/G]CAGATCTTGATTCTGGATTGTAATCACAGAGATCAGAGGCAGTTTGACTG
UC_Pep_Genomic_1124722	Chr02	137939703	Chr02	139455786	C	T	CHR02	36.4	FunctionalPolymorphic	0.277108	0.819371	0.988095	ID=CA02g12760	ATP-binding/protein serine/threonine kinase	Hot	AGGAGGAAGAACAGAAAACCATGTAAAAGCTTTCTCTCTATTTAATGCCA[T/C]GTAATTTGGATGTGGCGGAGATGAGGATGTTGCGATGGATGTGTGGTCAT
UC_Pep_Genomic_1124740	Chr02	137977147	Chr02	139493230	A	C	-	-	FunctionalPolymorphic	0.0555556	0.887199	0.964286	ID=CA02g12810	Aquaporin	Blocky_Hot	ATATAATGTAATTTTCCAGTGAACGGAGTGCCAAAGATAACCTCTTTCGC[A/C]CCTTTAGCTTTCACCCTTGATTGTGACGAATCATTTAAATATTTGTACTT
UC_Pep_Genomic_1124828	Chr02	138038917	Chr02	139555000	G	A	CHR02	36.4	FunctionalPolymorphic	0.125	0.875618	1	ID=CA02g12840	RING/FYVE/PHD zinc finger-containing protein	Blocky_Hot	TCTACTTTGGGGTTAAGGTGCAGTTACTGTTGTAGTTTTTGTTGTGTTTA[A/G]CCTCTCCATTATCTAATGCTTGTATGCAACTGACATTAGATATGAAAAAT
UC_Pep_Genomic_1124836	Chr02	138044608	Chr02	139560691	G	T	CHR02	36.4	FunctionalPolymorphic	0.125	0.71036	1	ID=CA02g12850	BRASSINAZOLE-RESISTANT 2 protein, putative	Blocky_Hot	GGGATAATGCTGCTGTATCCATGAAGAGTTGGCCTTGGGGTTGTCCCAGT[T/G]ATCATTCATCCTAGGAGTACGGGCAGTGGGAGAGCTCGAAGGTGGAGTCA
UC_Pep_Genomic_1124997	Chr02	138088537	Chr02	139604620	G	T	-	-	FunctionalPolymorphic	0.184524	0.785374	1	ID=CA02g12870	Pentatricopeptide repeat-containing protein	Blocky_Hot	AGCCCAATGAGGTGACTTTTGTAAGCATTCTATCTACTTGCAGTCAAGGG[T/G]GCTTATTAAGCGAGGGCCGTAGGATGTTTGATCTCATGATTAATGAGTAT
UC_Pep_Genomic_1125009	Chr02	138096233	Chr02	139612316	C	T	CHR02	36.4	FunctionalPolymorphic	0.0714286	0.853345	1	ID=CA02g12890	Detected protein of unknown function	Blocky_Hot	GCTTTGATGCTAACAAAGCCTCAAGTGAGTTGAACTTCCCTTCTTTCCTC[T/C]TTTGTATGTGTTTCTGTTTTCTTGATTTTGTTATGTTTGATATGGTTAAT
UC_Pep_Genomic_1125029	Chr02	138146496	Chr02	139662579	A	G	-	-	FunctionalPolymorphic	0.0357143	0.822828	1	ID=CA02g12930	Detected protein of confused Function	Blocky_Hot	TTCTCAAACTCATTCAAGAAAGAGAACAGCTTCAACCTCAGTAGCTCATC[A/G]TGTTTATCAACAAACAATTTAGATTTTCTTGCTTGTTTCTTCAACAACTC
UC_Pep_Genomic_1125087	Chr02	138229825	Chr02	139745908	T	G	CHR02	36.4	FunctionalPolymorphic	0.0914634	0.869608	0.97619	ID=CA02g12970	ER lumen protein retaining receptor	Blocky_Hot	ATTCAGATTTCAGCACAAAGTATACTTCAAGCTACAGGATGCTGCAAGAA[T/G]TGCATATGTTTTATTTGATATTAAATAAATAGATCACGTCATTCTTTATA
UC_Pep_Genomic_1125099	Chr02	138280160	Chr02	139796243	G	A	-	-	FunctionalPolymorphic	0.0833333	0.423961	1	ID=CA02g13000	Trehalose-6-phosphate synthase	Blocky_Hot	GCACTGCCCTTCCCTGCCACTTCGGATGCTGTTTTAACATTTCCTCCAAT[A/G]CGAGAAGTTTCAAATTGACACCTTTAAAAATGTCCATATCATCAACACCA
UC_Pep_Genomic_1125274	Chr02	138416920	Chr02	139933003	T	C	CHR02	36.4	FunctionalPolymorphic	0.0714286	0.924414	1	ID=CA02g13070	Putative GTP-binding protein	Blocky	TACCACAATTCTATGGTATCTTTCTATTAGATGAGTGTCACTTTAAGAAC[T/C]TACTATCATCAGGTACCACGATTTATTAGGTATGTGTAACTGTATTATGA
UC_Pep_Genomic_1125275	Chr02	138418132	Chr02	139934215	G	T	-	-	FunctionalPolymorphic	0.0357143	0.887158	1	ID=CA02g13070	Putative GTP-binding protein	Blocky_Hot	AAGCACACTTGCAAGATAATTCTTTTGAAACAATATTTTGCCTACAATCC[T/G]CATATATTTGAAAAGAATTTATAGAGAAAAGAGTTTAACTTGTTAGATTT
UC_Pep_Genomic_1125445	Chr02	138555264	Chr02	140071347	T	C	-	-	FunctionalPolymorphic	0.160714	0.924258	1	ID=CA02g13120	Cellulose synthase	Blocky_Hot	ATTTATAAAACTTGACTATTCAACAAGGGCATTTTGGAGTCAGATAAGCA[T/C]AATAATATTTCTTCTTCGCAGGTTTTCTTGGGACATAGTGGTGTCCATGA
UC_Pep_Genomic_1125452	Chr02	138559949	Chr02	140076032	G	A	-	-	FunctionalPolymorphic	0.160714	0.874367	1	ID=CA02g13130	Putative leucine-rich repeat family protein	Blocky_Hot	CTATTCATTTCCCCTCTGAACTTTCCTCCAATCTCCAATCCTTCACTTGT[A/G]TAAATTCCCTCAAGAAACTCACTAGCATTTGGCTAATTCGATTGCGTAAT
UC_Pep_Genomic_1125469	Chr02	138565796	Chr02	140081879	G	A	CHR02	36.4	FunctionalPolymorphic	0.0416667	0.880996	1	ID=CA02g13140	H2B histone-fold-like protein (Fragment)	Blocky_Hot	GAACTTGCTTAAAAGTTAAATAAGAGACCTTTTGGCTTACTAGGAGCTTG[A/G]TCAAATAGGCTATAAGTTAACTCAATGAGGGGAACAGAAGTAATCTTTGT
UC_Pep_Genomic_1125509	Chr02	138586443	Chr02	140102526	T	G	-	-	FunctionalPolymorphic	0.0952381	0.925941	1	ID=CA02g13160	Detected protein of confused Function	Blocky_Hot	ATCACTAAAGAGAACTTCCATGGCAGAAATCTTGTGCAGAACTACTCAAA[T/G]AACTTATCTGAATTAGACCAATTAATCAGAAGGATGATTTTGGAACGTTT
UC_Pep_Genomic_1126292	Chr02	139070957	Chr02	140587040	A	G	-	-	FunctionalPolymorphic	0.0952381	0.870876	1	ID=CA02g13200	Putative leucine-rich repeat transmembrane protein	Blocky_Hot	TTTCGGTGGCCATTACTCCAGCTTCCATGAGTCTTCTTTCACCTAAAGGT[A/G]TTAACTATGAAGGTAAATATCAAAACTTTATTATGCATTTCTTGTTATTC
UC_Pep_Genomic_1126307	Chr02	139084906	Chr02	140600989	C	T	-	-	FunctionalPolymorphic	0.0952381	0.869033	1	ID=CA02g13230	Serine protease	Blocky_Hot	CTCCAATTGCAAAGATGTTAGCTGGTAAATGTCTTTCATCCTTGATTGGT[T/C]TGTTGCCAAGATTAACCAGATCAGCAGTGGTCATAATTGCTGACTTAATA
UC_Pep_Genomic_1126396	Chr02	139143836	Chr02	140659919	C	T	-	-	Failed	0	0	0	ID=CA02g13240	SFBBbeta protein	Blocky_Hot	TCTGTTTTCGACACCCAGATTCATCTCTGAGCATCTCAACAAGTTCAGTT[T/C]AGACCCTGATGCCAACTATGTCCTTTTTGACACGTGGGGGAGAACTGATT
UC_Pep_Genomic_1126477	Chr02	139222575	Chr02	140738658	G	A	-	-	FunctionalPolymorphic	0.0843374	0.77567	0.988095	ID=CA02g13250	Detected protein of unknown function	Blocky_Hot	ATTTTAGGTCTTTCAGGTAATCAATTAACAGGGAGTCTTCCTGTAGATAT[A/G]TGCCGCCACCTTCAAAGAGTAAAGACCATTTCAATCATTTCCAACCACTT
UC_Pep_Genomic_1126519	Chr02	139437220	Chr02	140953303	T	C	-	-	FunctionalPolymorphic	0.476191	0.682996	1	ID=CA02g13330	Detected protein of unknown function	Blocky_Hot	GCGAACTTCTCTGATGATGCATTCCTTTCAAATGAGGCATTATGTGGTGC[T/C]GCTAGGTTGCAAATAACAGCATGTAGGTCTAATTCTTCTCATAGGAAAAG
UC_Pep_Genomic_1126523	Chr02	139440172	Chr02	140956255	T	C	CHR02	36.4	FunctionalPolymorphic	0.476191	0.795073	1	ID=CA02g13340	Putative growth regulator	Blocky_Hot	CTCGATTTTTGACTCCACGATGCTTCAGAATAATTTTTCTTTACAAGGCT[T/C]GAGTAAGACTGAGGTATGACGTTGTGATTCCCAAAAATATATTCGCACTC
UC_Pep_Genomic_1126528	Chr02	139444376	Chr02	140960459	G	A	-	-	FunctionalPolymorphic	0.476191	0.867577	1	ID=CA02g13350	Nucleobase ascorbate transporter	Blocky_Hot	ACTCTGCGGCTACCCACACGAGTGCTTCCAAGAAGTCCGACATTCTCACT[A/G]TTAATCATAAAAGATATGTGTTAAACCAAGAGACAAGTCACATTGCATAT
UC_Pep_Genomic_1126538	Chr02	139447440	Chr02	140963523	T	C	-	-	Failed	0	0	0	ID=CA02g13350	Nucleobase ascorbate transporter	Blocky	TCCCATGCAAAACACAAAAAAAAATCAAACACTAATAAAAGAAAGACCAG[T/C]TCGGTGCACTAAAGCTCTCGCTATGCACGAAATCTAGGAAAAGGGCCGGA
UC_Pep_Genomic_1126738	Chr02	139997004	Chr02	141513087	A	G	CHR02	37	FunctionalPolymorphic	0.0714286	0.909155	1	ID=CA02g13570	Protein STRUBBELIG-RECEPTOR FAMILY	Blocky_Hot	CTTATGGTTGTCATTGCAGTAAACATTAAGGTAGGGAAGTAAACTGAACA[A/G]AGTAAAATTGATGCAGAATGACCATTCATATTTTTTGAAGTAAAAGTGGA
UC_Pep_Genomic_1127030	Chr02	140112406	Chr02	141628489	T	C	CHR02	38.7	FunctionalPolymorphic	0.154762	0.899091	1	ID=CA02g13630	Cysteine protease Cp5	Hot	TTTAATTTCTCTTTCTGTTTTGCTTGGGATCCTTCTTCTACCACATTGAA[T/C]ATTTAATCTTTCGTAGAAAGCGCTTTACTCTTTAACGTATTTGGTGTAGT
UC_Pep_Genomic_1127084	Chr02	140161304	Chr02	141677387	G	T	-	-	FunctionalPolymorphic	0.142857	0.879291	1	ID=CA02g13650	Detected protein of unknown function	Blocky_Hot	TCCTTATTGTTACTAGTGTTATTCTTGTTCTCACTACAATGTCACTGTTC[T/G]TGGTTTGCTTCCTATCTCATTAGATTCAGTTGCTCGGCCGTGCTAAAGTT
UC_Pep_Genomic_1127265	Chr02	140231507	Chr02	141747590	T	C	CHR02	38.7	FunctionalPolymorphic	0.107143	0.904921	1	ID=CA02g13690	Protein kinase, putative	Blocky_Hot	TGATGCAAGATCACCTGGGTTACATGAGTAAATCATTCTACAAATGAATG[T/C]TTAGTGAATCTACTCATGCTGTTATCATTTGTTTAACCAATGAAAGAAAT
UC_Pep_Genomic_1127476	Chr02	140276766	Chr02	141792849	A	C	-	-	FunctionalPolymorphic	0.184524	0.913292	1	ID=CA02g13700	At1g29190/F28N24_12	Blocky_Hot	ATACTACCATGTGGGGCACTTGATGTTATTCGTATTGTTCATGCTAATGG[A/C]AAAGTTGAAGAGATTAGTGGGAGTGTTAAAGCATCAGAAATCATGAAGAT
UC_Pep_Genomic_1127741	Chr02	140345839	Chr02	141861922	A	G	CHR02	38.7	FunctionalPolymorphic	0.0535714	0.916793	1	ID=CA02g13730	Epidermis-specific secreted glycoprotein EP1, putative	Blocky_Hot	TCCCATGCCCCCCAATCAACATTTGGTTCATAAGTGTACATTCTTAGGTT[A/G]CCATCCATATCAACTCTAAACATAGTATATGTACTGTTGTATTTGGGCCT
UC_Pep_Genomic_1127852	Chr02	140378951	Chr02	141895034	T	C	CHR02	38.7	FunctionalPolymorphic	0.166667	0.847248	1	ID=CA02g13740	Protein SCAR3	Blocky_Hot	AATTTTACTGGATGTCTTCGGGAAAAAAGTTTCTTCTTTGAGTTCTATTT[T/C]GTGAGTAGTAATTTCTGAAAAAAAGTGAACTTCTTTTCTTGTGCTGACAA
UC_Pep_Genomic_1127907	Chr02	140388357	Chr02	141904440	C	T	CHR02	38.7	FunctionalPolymorphic	0.166667	0.905149	1	ID=CA02g13750	SCAR-like protein	Blocky_Hot	GAACTTAAAGATGCAACCTGACACACAAGAGTCTAAAGGATCCTTTGATT[T/C]GACTTCACAGCTACAATTTAACAATAAGCTTGATCATGCTTTTCCTGAGG
UC_Pep_Genomic_1127999	Chr02	140523717	Chr02	142039800	T	C	CHR02	38.7	FunctionalPolymorphic	0.184524	0.914103	1	ID=CA02g13850	DNA binding protein, putative	Blocky_Hot	ACTTGAAGGCTGAAACCCATATTACTCTCTTTTTTCGGCTGCTAGATTGA[T/C]GAAGAATCTCTCTAAATCTCGTCTTTGATCAGTGATTCACCGGCCACTAG
UC_Pep_Genomic_1128395	Chr02	140908422	Chr02	142424505	G	T	-	-	FunctionalPolymorphic	0.36747	0.72565	0.988095	ID=CA02g13970	PI-PLC X domain-containing protein	Blocky_Hot	GCCGCTTTGGTATGTTCCAATCCGCTTATAGTGGTTTATGTTGTAGCTCT[T/G]TCCACCTTTGACTCATACTGCTTTATTTTGAGTGCTTACGAGCATATAGA
UC_Pep_Genomic_1128409	Chr02	140920316	Chr02	142436399	G	A	CHR02	67.5	FunctionalPolymorphic	0.0963855	0.219406	0.988095	ID=CA02g13980	DNA polymerase	Blocky	ACTCAAAAAACAAAATTCAGTCAACTCACAGAATCAAAATCATGAAGGGT[A/G]TTTATAAAAAATTAATTAATTTATTTTAAAATCGCGCGAAGCGCGACAAA
UC_Pep_Genomic_1128429	Chr02	140932332	Chr02	142448415	A	G	CHR02	67.5	FunctionalPolymorphic	0.113095	0.896512	1	ID=CA02g14000	DNA polymerase	Blocky_Hot	TTGACATACACATACTATGCGTATGAGAATTTTTGTTGGTTTTGTTCAAT[A/G]TACTATATCGGTTTGTTGATCCCATCTGACTTTGAGTTTGGTCGTCTTTG
UC_Pep_Genomic_1128432	Chr02	140938486	Chr02	142454569	T	C	CHR02	67.5	FunctionalPolymorphic	0.108434	0.869178	0.988095	ID=CA02g14010	Nicotinate phosphoribosyltransferase-like protein	Blocky_Hot	TGTTCAATACATCTCTCCCTGATCTCCTTCAATGGAGGAAGATCTTCTCT[T/C]ATTTTATCTTCAGAAAAGGACAAACCATTATCAGTCATTCGAGAAGTTGG
UC_Pep_Genomic_1128440	Chr02	140953582	Chr02	142469665	T	C	-	-	FunctionalPolymorphic	0.208333	0.887489	1	ID=CA02g14020	ALCATRAZ/SPATULA-like protein	Blocky_Hot	AATTTCCTTTGCAAACACAATGTGAATGTCAAACGGTTATATATGATTCC[T/C]TAATCTGCATTCAAGTAGGAATATTCAACTTACCTTGCTGGTAGACCTTG
UC_Pep_Genomic_1128553	Chr02	141482446	Chr02	142998529	G	T	CHR02	67.5	FunctionalPolymorphic	0.121951	0.879196	0.97619	ID=CA02g14120	APETALA2	Blocky_Hot	AAACCCGAATATTTTACTAGGCTTAGTACTTCTTTTTTTCTTTCCTGATC[T/G]TACTCCGACTTCTTCTTCAGAAACATCATCAGTAGCTACAGCTGAAGAAC
UC_Pep_Genomic_1128709	Chr02	141586054	Chr02	143102137	A	G	-	-	FunctionalPolymorphic	0.130952	0.885832	1	ID=CA02g14230	Detected protein of confused Function	Hot	TATGCATCGCGGCCTAACGAGTTGCTGCCTCATTCTGTCGATTGGAGGAG[A/G]AGAGGTGCTGTTGCTCCTGTTAAGAATCAAGGGAGTTGTGGTACGTCTTC
UC_Pep_Genomic_1128753	Chr02	141611477	Chr02	143127560	T	G	-	-	FunctionalPolymorphic	0.0416667	0.730818	1	ID=CA02g14240	Os11g0198200 protein (Fragment)	Blocky_Hot	CTGAAAAAACTTCACTCTGAATTTCTTCTCATCATATTGGAGAAATCAAA[T/G]GTACCATTTACATGGATCAATGATAATTTGCTGAATTTGTACATGAAGGA
UC_Pep_Genomic_1129103	Chr02	142086290	Chr02	143602373	G	A	-	-	FunctionalPolymorphic	0.238095	0.809844	1	ID=CA02g14520	ATP binding protein, putative	Hot	GAAGAGGACTCCCTTGGTTACTGGTCCGAAGATGATACAGAGGTTACGGA[A/G]AATGAAATGGCCTCTTGTTTTGCTGAAGAAAGGATAAGCATTAGAAGCTC
UC_Pep_Genomic_1129270	Chr02	142132182	Chr02	143648265	G	A	CHR02	45.5	FunctionalPolymorphic	0.077381	0.857183	1	ID=CA02g14560	Detected protein of confused Function	Blocky_Hot	ATGTTTATCTTCAGGAATACAAGGTACAATGTAAAATAAATTTTACTGAT[A/G]ACTGTGGAACATGTATATGTAGGACTGGAGTCAAGAACTGAAGCATCGCT
UC_Pep_Genomic_1129314	Chr02	142156801	Chr02	143672884	G	A	-	-	FunctionalPolymorphic	0.190476	0.560544	1	ID=CA02g14570	Detected protein of unknown function	Blocky_Hot	TAATACTCGAGGAAGGGATTTGGCGATGGTTGGGATATTAGCTTTATGTC[A/G]TAATGCCATTTTGTATGCTAAGTAAGCAAACTTCTCTTGAATATTAATAA
UC_Pep_Genomic_1129366	Chr02	142280245	Chr02	143796328	G	A	CHR02	45.5	FunctionalPolymorphic	0.0892857	0.918241	1	ID=CA02g14640	Proline-rich protein	Hot	TTTAAACTACATTTTGGTGTGACTCTTTATTGTATGTTTGTAACAAAATA[A/G]CTCTTAAGGCCGTTGTTATTTCACGAGTCTATCCTTTCTTGTTGTCACAA
UC_Pep_Genomic_1129383	Chr02	142304278	Chr02	143820361	C	T	CHR02	45.5	FunctionalPolymorphic	0.0595238	0.750893	1	ID=CA02g14650	Detected protein of confused Function	Blocky_Hot	GTGAACAAATCAATTTACTCTGCTGGATTTTCGGGTTCACCGAGAACTGC[T/C]ACGCCGGAGATTTTGTCTCCGAGCATTCTCGATTTTCCGGCGTTGGCACT
UC_Pep_Genomic_1129390	Chr02	142353043	Chr02	143869126	A	G	-	-	Failed	0	0	0	ID=CA02g14690	Detected protein of unknown function	Blocky_Hot	GATGCAGAACGCATACTCATGGGTGATTGGAGACGGAAAAATTATCCGCT[A/G]CATCTTGAATGGTGGTCGCCAACAGTGGGAGCTTTTCCATCAAACACCAA
UC_Pep_Genomic_1129435	Chr02	142640430	Chr02	144156513	G	A	CHR02	45.5	FunctionalPolymorphic	0.0609756	0.809849	0.97619	ID=CA02g14800	Glyoxysomal processing protease, glyoxysomal	Blocky_Hot	TCGATTAATGCATGAAAATGCAGTAATCATACATTGTGATGCTGACAACC[A/G]AGGATGTAAAGATTACAGAAAGGTGTATTCCAATATATAGTAGAAAAAAT
UC_Pep_Genomic_1129947	Chr02	143321109	Chr02	144837192	G	A	-	-	FunctionalPolymorphic	0.0238095	0.942397	1	ID=CA02g15060	Homeobox protein, putative	Blocky_Hot	TCCACAGAGCAACTCACAAACATATATGATGATATAATCTCATAAAATTG[A/G]GGAAGAAAGTACAGACAATAACTATGCATTCATGATCCAGTGTCAGTGTT
UC_Pep_Genomic_1130176	Chr02	143446803	Chr02	144962886	A	C	-	-	FunctionalPolymorphic	0.0119048	0.878459	1	ID=CA02g15110	Guanylate-binding protein	Blocky_Hot	GGATGGGTTACTTGAAACCTTTCTACAAAGCAGAGTGGAAGCTACGATTT[A/C]TGGAGCACACATTTCTCATACAAAGCTAGAATGTCCTTCTTGTTTGGATT
UC_Pep_Genomic_1131789	Chr02	143768526	Chr02	145284609	T	C	-	-	FunctionalPolymorphic	0.101191	0.770021	1	ID=CA02g15150	CC type glutaredoxin	Blocky_Hot	TCCCTCCTATATACTCTGTTGGTAACTCCCATGGTCCTCCCACGGTCCCC[T/C]AGTACTGCTGTTGGCATCTTCATTTATCTTTGATAGCTTCATCAACACAA
UC_Pep_Genomic_1133152	Chr02	143960335	Chr02	145793870	G	T	-	-	FunctionalMonomorphic	0	0.500393	1	ID=CA02g15160	Detected protein of unknown function	Blocky_Hot	AGAGGATTCAACCCTGAGCTAATAGCCCTGCTGGTAATTTCCATTTTCCC[T/G]TTGTTTTACTCAATTTTCTTGATTTGAAATGTCAAAAATTTTGTTGCAAG
UC_Pep_Genomic_1133198	Chr02	143969830	Chr08	139309622	C	A	-	-	FunctionalPolymorphic	0.101191	0.210072	1	ID=CA02g15170	Detected protein of unknown function	Blocky	TTGCCTCCTGCATCTACACCTCCTAAGATCTTAGATGAAGATTTCATTTT[A/C]TTTTCTGTCTCTGGCATCTTGTCACTTGAGGAATCCAATTTCAGAGAGTG
UC_Pep_Genomic_1133200	Chr02	143970144	Chr02	141128093	T	G	CHR02	37	FunctionalPolymorphic	0.0535714	0.291653	1	ID=CA02g15180	At5g15430	Blocky_Hot	CACAGTCACCTCATCTATCCCTCCCTCCATGCAACCTGGAGGAGAAAAAG[T/G]TTTTTTCTCAACCATAGTGACCTCCTTTTCATCTTTGAGTACACTCTTCT
UC_Pep_Genomic_1133207	Chr02	143970806	Chr02	145804341	G	A	-	-	Failed	0	0	0	ID=CA02g15180	At5g15430	Blocky	CCTTATTTCCAATACTCATAGATCTCGATTTTATTGTGCTGATTTTATCT[A/G]GCTTACTTCCAGCAGAGTCATTCTTCACGCTAGTTACTGGACTCACTAGT
UC_Pep_Genomic_1133236	Chr02	143984566	Chr02	145818101	T	C	-	-	Failed	0	0	0	ID=CA02g15190	Detected protein of unknown function	Blocky	TGATGTTGGTACTTATGATTGTTTTCTTATCATTCTCGGTAACTGATTCT[T/C]CTACACTTGCTACCCCTGGGTCTATTATAGACTTAAGATTCTCTAATGTC
UC_Pep_Genomic_1133275	Chr02	144002986	Chr02	145836521	T	G	-	-	FunctionalMonomorphic	0	0.612967	1	ID=CA02g15200	Fkbp-rapamycin associated protein, putative	Blocky	AGGATGGGGCTGCATTGACCTTGAGGCGGCTTGTAGAGGAAGAAGCTCGT[T/G]ATCTTAGTGGAGAAGCTTTTGCTCGTTTCATGGATCATCTATATGAACGC
UC_Pep_Genomic_1133366	Chr02	144027891	Chr02	145861426	T	C	CHR02	45.5	FunctionalPolymorphic	0.113095	0.761126	1	ID=CA02g15210	Mediator of RNA polymerase II transcription subunit 16	Blocky_Hot	GACTGAACTGAATTGTGTCTAAAGAGATGCTCACTTTTAAGTCTTGTGCA[T/C]GATTGATTGCCTTTCATATATTTCATCCAATTTATGTTACACAGACTCCC
UC_Pep_Genomic_1133398	Chr02	144038678	Chr02	145872213	G	T	CHR02	45.5	FunctionalPolymorphic	0.107143	0.242865	1	ID=CA02g15210	Mediator of RNA polymerase II transcription subunit 16	Hot	TGATTCAAACTTGTTTGGAAGGCTGACCATGATCTTCTCCACAACTTTCT[T/G]ATCTGGAAAGTTTTCATCAAGTATCCTTATTTGGTTCACAATATCCATCA
UC_Pep_Genomic_1133408	Chr02	144040263	Chr02	145873798	A	C	-	-	FunctionalMonomorphic	0	0.737392	0.97619	ID=CA02g15210	Mediator of RNA polymerase II transcription subunit 16	Blocky	TATTTCTCTAGATGGATTGTTCCTCTGTTAAACAGGATGTTTATATTTCT[A/C]TAGATGGATTGTTCCTCTGTTAAACAGGATGTTTATATTTCTATAGATAG
UC_Pep_Genomic_1133467	Chr02	144053933	Chr02	145887468	G	A	CHR02	45.5	FunctionalPolymorphic	0.119048	0.882337	1	ID=CA02g15220	Stem-specific protein TSJT1, putative	Blocky_Hot	GGTGGGAGGTAACAACTAGCTAATGAAATAGTCGAGGCGAGCGCTAGCTT[A/G]CTTGAAAACTACCATTATTATGCGGATAAAATTTAGAATTAGAAAAGAAC
UC_Pep_Genomic_1133671	Chr02	144118927	Chr02	145952462	G	T	CHR02	45.5	FunctionalPolymorphic	0.113095	0.867923	1	ID=CA02g15250	Detected protein of unknown function	Blocky_Hot	TTAAGGATACAAAAGTCTTGTTTTTTAAGTTGATTCTTTTGTACCTTAGT[T/G]TTTGAAATACATTGTGGAGATGACATGCTTAGGCAAATGCCTGCATCTGT
UC_Pep_Genomic_1133685	Chr02	144123515	Chr02	145957050	G	A	CHR02	45.5	FunctionalPolymorphic	0.0535714	0.333139	1	ID=CA02g15260	Tetraspanin-19	Blocky_Hot	CATTTCTTTTATGCTAATAATATGGTCCCATAGGGATGAAAAAAGAAACA[A/G]TATGTTGTGAAAGCAATTGCAGTAAGCTGAGAACTCACCAAGGAAACTGG
UC_Pep_Genomic_1133694	Chr02	144125590	Chr02	145959125	C	A	-	-	FunctionalPolymorphic	0.202381	0.837728	1	ID=CA02g15270	General transcription factor IIH subunit	Blocky_Hot	CTAGGATGTGCATTCTGCTGAAGAAAAGAAATTATCTGCAATCCACACAT[A/C]CAAATCACAACAGCCGACAAAACATGACTTCAAGCAAAGGAAATTGTGCT
UC_Pep_Genomic_1133756	Chr02	144140807	Chr02	145974342	A	G	CHR02	45.5	FunctionalPolymorphic	0.16	0.843414	0.297619	ID=CA02g15280	Detected protein of unknown function	Blocky_Hot	TGCTGAATGTCTTGACAAGGTCCAATGAAGCAAGATGGTAATGAATAGGC[A/G]AGCGTAATAGTTCGAGTTGGTAAGGATTCAGAATGAGCGTGATCTTATTA
UC_Pep_Genomic_1133943	Chr02	144197795	Chr02	146031330	G	T	-	-	FunctionalPolymorphic	0.0952381	0.921257	1	ID=CA02g15300	Allantoinase	Blocky_Hot	AGTTTTAAATTCTCTGATTTCAGGAAATAGATAGAGAATGAAAGTTACTA[T/G]ACTGTCACTTTTTATTAGTAGTCTTATCAGCTGCTTAATCTCATTCCTGG
UC_Pep_Genomic_1133987	Chr02	144213194	Chr02	146046729	C	T	-	-	FunctionalPolymorphic	0.0595238	0.631647	1	ID=CA02g15310	Detected protein of unknown function	Blocky_Hot	TCTTGGGAAAGACTTTTAGAGAAATAAGTAGTTTGAGTAGGAGTCTTACC[T/C]TTGTATATCGACGGAGGCATGTGAGATCTCTTATTTTCATATTGATTTGG
UC_Pep_Genomic_1134000	Chr02	144218593	Chr02	146052128	G	A	-	-	FunctionalPolymorphic	0.130952	0.880192	1	ID=CA02g15320	DNA mismatch repair protein MutS2	Blocky_Hot	AAACCTCTGATTTTAGAAGATAAGGTGATTCCACGAGATTCAAGCAAATT[A/G]AAATTTAAATCTGGGAGCAGCTAGTCTATGGGCAAATGATTCAAAAGCAA
UC_Pep_Genomic_1134051	Chr02	144232130	Chr02	146065665	G	T	-	-	FunctionalPolymorphic	0.130952	0.855131	1	ID=CA02g15330	TSJT1-like protein	Blocky_Hot	AAGGAGGCTAAAACAAAGGAAGAAATTGCAGAAAGTTTCAAATCATGGAA[T/G]CCAGACTTAACTTTTTACCAACTTTCTAATGGGAATTTCATGGCTTTTTC
UC_Pep_Genomic_1134189	Chr02	144293160	Chr02	146126695	G	A	-	-	FunctionalPolymorphic	0.0357143	0.808645	1	ID=CA02g15370	Heat stress transcription factor A-2c	Hot	GAATGTGGATCAATTTTCATATACATACGTAGTCAATAATATTGGTACTC[A/G]GTCAAGCTTGAAGAAGTCAATTTCTTCACTGTAAATAGTGTACTCTCCCA
UC_Pep_Genomic_1134226	Chr02	144305850	Chr02	146139385	C	T	-	-	Failed	0	0	0	ID=CA02g15380	Cyclin	Blocky_Hot	CTTTAAAAACAAAATATACTTACAAAATTTGATTTTTGTCGTAGTTGCTA[T/C]GCTTCTCACAGGTTGCGTTCCACTCTCTGGGCACATCAAGAGTGCACTGA
UC_Pep_Genomic_1134314	Chr02	144325716	Chr02	146159251	C	A	-	-	FunctionalPolymorphic	0.154762	0.884707	1	ID=CA02g15410	Transcription initiation factor TFIID subunit	Blocky_Hot	GCAACACATGATGTATGGTTTTGGAGATGATAGCAATGTAAGCAGCCTCT[A/C]TGTTTCACTATTTATCTTCTCATTGTTTTTCATCTGTGTATGTCCATAAT
UC_Pep_Genomic_1134342	Chr02	144332913	Chr02	146166448	C	T	-	-	FunctionalPolymorphic	0.0119048	0.840831	1	ID=CA02g15430	Protein LOL5	Blocky_Hot	CAAGAGCAGTTTAGAATACGGTTCAATTTCCAAAATCACAAACAAATATA[T/C]ATATAAATCATGCGTGTGAAGAATTTCTAGCTACCAATGACTCTGAAGAA
UC_Pep_Genomic_1134352	Chr02	144340973	Chr02	146174508	T	C	-	-	FunctionalPolymorphic	0.0119048	0.812672	1	ID=CA02g15440	DNA-directed RNA polymerase	Blocky_Hot	GCAACTTTTTTCTCAGTATGGACAAAATTAATCAAGCTCCTTTCTTCTTT[T/C]GATCTTTGGCTTGCTTGACATCCTTGGTAAGCATTCTTGGAGCTATAGCC
UC_Pep_Genomic_1134407	Chr02	144358335	Chr02	146191870	C	T	-	-	FunctionalPolymorphic	0.0892857	0.915363	1	ID=CA02g15450	CASP-like protein POPTRDRAFT_810994	Blocky_Hot	GGGTATGACCTTTGAAGCCAAATATGCCAACACACCAACATTCAAGTAAG[T/C]TCATCATAATCTTCAATATTATTAACATGATTACTCTTCCTACGGAGCCG
UC_Pep_Genomic_1134410	Chr02	144360203	Chr02	146193738	C	T	-	-	FunctionalPolymorphic	0.0833333	0.923907	1	ID=CA02g15460	Phosphoglycerate mutase, putative	Blocky_Hot	TGGAGTACAGGAATAGATAAAACAACACAATAATGTAACTTTCATAGTGA[T/C]GAAAGAATGTTTTATTAAATTATCATGGTGATCACAGCAAGTTTACTATA
UC_Pep_Genomic_1134464	Chr02	144441450	Chr02	146274985	A	G	-	-	FunctionalPolymorphic	0.178571	0.459757	1	ID=CA02g15500	At4g30930-like protein (Fragment)	Blocky_Hot	GGAGTATACTCTCTACTGGGCTGACTACTCGACTCCAAACCCTCCACGTC[A/G]TCGTCGTCATCATCACAATCAGTTTCGCCTTCACTTTCATCCTCTTCCTC
UC_Pep_Genomic_1134669	Chr02	144539268	Chr02	146372803	A	G	CHR02	45.5	FunctionalPolymorphic	0.134146	0.765558	0.97619	ID=CA02g15530	50S ribosomal protein L21	Blocky_Hot	ATGGCGATTTTTCGCTAATAGGTCAGGCGGTTGATCGATTCTTGATGACT[A/G]ATGAGTACTGGAAATTCTTGTCACAAACTTCACATGAACGGCCAACCACT
UC_Pep_Genomic_1134694	Chr02	144565089	Chr02	146398624	C	T	-	-	FunctionalPolymorphic	0.142857	0.86959	1	ID=CA02g15550	Kinase, putative	Blocky_Hot	TAGCTGTGCTTCTTTCTTAAAATGAACCAACATCTAAAGTTTCTTCTCTT[T/C]TACCTGTTACTAACCATATTTTCTAGTAATCAATCAGTTGCACAAACTGA
UC_Pep_Genomic_1134703	Chr02	144570154	Chr02	146403689	T	C	-	-	FunctionalPolymorphic	0.14881	0.331675	1	ID=CA02g15560	Detected protein of unknown function	Hot	GAGCTCCTCCACTTGGACTTGCAAATTGCAGAGTTGAAACCAGCATTTTG[T/C]AGTCGACTGCACACATCTTTCATTAGACAATTTTGGCAACTAATATTGTT
UC_Pep_Genomic_1134778	Chr02	144603564	Chr02	146437099	T	C	-	-	FunctionalPolymorphic	0.142857	0.508471	1	ID=CA02g15580	Pentatricopeptide repeat-containing protein	Blocky_Hot	GGATGCAGTTTCTTGGAATTCAATAATCTCTGGTTATGCTTCCAAAGGCA[T/C]GTGGAGTAAAGCTTTTGAGCTTTTTGATAAAATGAGGGCTACAGGTGCTG
UC_Pep_Genomic_1134780	Chr02	144605955	Chr02	146439490	G	T	-	-	FunctionalPolymorphic	0.142857	0.809842	1	ID=CA02g15590	Detected protein of unknown function	Blocky_Hot	ATCACCAGTTATTCAATCGGATTGTAATACAAGTGGACTTCATATTCCTG[T/G]AGAAACTGAAATTTCTGTTGTTACGTTTTTATTAGCCTTCCCCCTCGTTT
UC_Pep_Genomic_1134869	Chr02	144640292	Chr02	146473827	A	C	-	-	FunctionalPolymorphic	0.0535714	0.919869	1	ID=CA02g15610	Protein-tyrosine kinase, putative	Blocky_Hot	CATTCAAGTTCCATGATAAATCAAAGGGCCGGAAGGATTCAGCATGGAGT[A/C]GGTACTTTGATCATGGTGTTGGTAGAGTTAGTTCTGTGGAAACAGCAGAT
UC_Pep_Genomic_1135051	Chr02	144710878	Chr02	146544413	G	T	-	-	Failed	0	0	0	ID=CA02g15630	Wound-induced protein WIN2	Blocky_Hot	AAAGACCACAGAAAGTAGTCCAGCCGTACTTTCTCCACCATGTTAATGGC[T/G]TATTAGCATCCCAATTTACACAGTAAACACTAGCCCTTATATAATCCCAC
UC_Pep_Genomic_1135095	Chr02	144840362	Chr02	146673897	T	C	CHR02	46	FunctionalPolymorphic	0.0365854	0.918703	0.97619	ID=CA02g15680	Endonuclease (Precursor)	Blocky_Hot	ACAATTTGGATTGTATGACAATTAACTAATATCGGTAAAAGCTTTAATAC[T/C]CTTTGTTAAAGTGCATATTTCTTGTGGCTAAAAACTTTCGTGGTCATAAT
UC_Pep_Genomic_1135104	Chr02	144846188	Chr02	146679723	C	A	-	-	FunctionalPolymorphic	0.0119048	0.91128	1	ID=CA02g15690	PARS II endonuclease	Hot	CTCGCAGGAGGAGATACACACAATATTTAATTCTGGATTTCCATAACCAA[A/C]ATATATCTGTAAGCGAGTGCACCTCCAAAAAGGAGAGAGCATATATTTAG
UC_Pep_Genomic_1135129	Chr02	144852618	Chr02	146686153	G	T	CHR02	46.6	FunctionalPolymorphic	0.243902	0.805238	0.97619	ID=CA02g15700	Structural constituent of cell wall, putative	Blocky	TGCATACTGCTTCACATTTGGGAGAGTAACAATCAAGAAAACATTCTTTA[T/G]CATAGGGATCTTTCAGGCGAATTTCAATTTTCAGGACACTCAGAAGGGCA
UC_Pep_Genomic_1135135	Chr02	144856452	Chr02	146689987	T	C	CHR02	46.6	FunctionalPolymorphic	0.060241	0.781763	0.988095	ID=CA02g15730	tRNA (guanine(37)-N1)-methyltransferase 1	Blocky_Hot	ACTTGCGGAGTTCATTTAGCAAAAGCCACCGTCTCAGGTAGGACAAATGA[T/C]GCACACAACATCCATTTTCCCGGTGCAACAAGGCGAACCCTGTGCATTTG
UC_Pep_Genomic_1135352	Chr02	144911926	Chr02	146745461	A	G	-	-	FunctionalPolymorphic	0.0119048	0.865522	1	ID=CA02g15740	NADPH quinone oxidoreductase-like protein	Hot	CAACTGGTTTGTCTGGTTTTAACTTGATACTAAGTTCAAGAAAGTTGAGA[A/G]AACCTTTTGATTTTGTGGTCTTAATCTAAAGATATGTAGAAGGTATCAAA
UC_Pep_Genomic_1135361	Chr02	144916301	Chr02	146749836	G	A	-	-	FunctionalPolymorphic	0.0178571	0.884356	1	ID=CA02g15750	Beta-galactosidase	Blocky_Hot	CTTCAGAAGCCCTTACACGACTAATAAGGAATAGGTGATATATTCTTGTG[A/G]ATAAATATACCTTGGGCTTAACTCGAGGCCAAAATCTAGCTTGTGAGGGG
UC_Pep_Genomic_1135418	Chr02	144929368	Chr02	146762903	T	G	-	-	FunctionalPolymorphic	0.0416667	0.828761	1	ID=CA02g15770	Os07g0506000 protein	Blocky_Hot	TCAAGGAAACTCCATCCCCCAATATCTTTCTTTTCATTCAGAAGCACTGG[T/G]GTTCTAGTCATCGAAGACAGACAACCAAGTTATTTGCGCTATTAGTCTAA
UC_Pep_Genomic_1135421	Chr02	144931058	Chr02	146764593	G	A	-	-	Failed	0	0	0	ID=CA02g15770	Os07g0506000 protein	Blocky	CCAAGTATGTGTGTCATTTAATATATTGGGTTCGAAATCGAGAGGGCATT[A/G]ATAGTTGCAAGTTATTTGAGCCGATAAACAAGATGACAAAAAGACATACT
UC_Pep_Genomic_1135466	Chr02	144942219	Chr02	146831685	C	A	-	-	Failed	0	0	0	ID=CA02g15790	SKP1	Hot	CTTTGCACCATGTCTTCAACAAAGCTCTTAACTCTAAAAACAAGTGACGG[A/C]GAGAAATTCATTGTCAAAGAGGCCTTGGCCGTTCGGTCACAAGCCATCAA
UC_Pep_Genomic_1135467	Chr02	144942493	Chr02	146776028	G	A	-	-	FunctionalPolymorphic	0.0416667	0.438379	1	ID=CA02g15790	SKP1	Blocky_Hot	TGCATGACCTTATCTTAGCTGCGAATTATCTTAATGACAAAGAGCTGCTG[A/G]ATATAACATGTCAAGAAGCTGCTGATAGGATCAAAGGCAAAACACCTGAA
UC_Pep_Genomic_1135555	Chr02	144974104	Chr02	146807639	A	G	-	-	Failed	0	0	0	ID=CA02g15800	DNA helicase homolog, putative	Blocky_Hot	TGAATTGGATTGACAATTTTTCGTCTTTTGATGATAATAAAGGTATGCGG[A/G]GAATGAAAACATGTTTGTCTTTGAAATCTCCGCTTGTAATTTTAGCACTG
UC_Pep_Genomic_1135632	Chr02	144996435	Chr02	146829970	A	G	-	-	FunctionalPolymorphic	0.0714286	0.338857	1	ID=CA02g15820	Detected protein of confused Function	Blocky_Hot	GCCTCCTTTGCTCTGGCTGCCTTGGGAGGGAAATGGGGACCTTCAGATGG[A/G]ACACCCGGACAGTACTCCATATCCACAACATGCTTGTAGCCATCCAAAGA
UC_Pep_Genomic_1136042	Chr02	145094642	Chr02	146928177	T	G	CHR02	46.6	FunctionalPolymorphic	0.304878	0.865099	0.97619	ID=CA02g15850	Pentatricopeptide repeat-containing protein At1g66345, mitochondrial	Hot	AGATGTTTTGATCTGGAACGAAACCTTTATCCATCAGCGTAGTCAATAAC[T/G]TATCAGCACACTTTGCACTTCCATTTTCAGAAAGCTTGGCAACAAGTTTG
UC_Pep_Genomic_1136059	Chr02	145100123	Chr02	146933658	C	T	-	-	FunctionalPolymorphic	0.343373	0.807879	0.988095	ID=CA02g15860	A_IG002N01.30 protein (Fragment)	Blocky_Hot	GCAACAGTAGAAACCCAATTCAGTTTTTCTTATCAAAGTCTAAATAATAC[T/C]AAGCATGTCAAAAAAAGTGAATACAGACTGAAATGCTATAAATGGAAAGA
UC_Pep_Genomic_1136184	Chr02	145196890	Chr02	147030425	T	C	-	-	FunctionalPolymorphic	0.0714286	0.808096	1	ID=CA02g15890	B3 domain-containing transcription repressor VAL2	Blocky_Hot	TGTACACATTTGGAAAAGTGATGCTCAAAATGTTGTTTCCGCACCAACTG[T/C]ATCTCCAAAAACTTATCTCCCTACTATCGCCCATGTTGAAAGATACATTC
UC_Pep_Genomic_1136342	Chr02	145217249	Chr02	147050784	C	T	-	-	FunctionalPolymorphic	0.310976	0.706422	0.97619	ID=CA02g15900	Sphingosine kinase, putative	Blocky_Hot	ATCCTACACATAAATACGCTTATGTTTATGTGTAGGAACAAATAGAGTGA[T/C]GATGCCCCAAGAATTCAGTGGAAGCAGGAAATTTTCAACATGCATCATAT
UC_Pep_Genomic_1136430	Chr02	145231189	Chr02	147064724	G	A	CHR02	47.2	FunctionalPolymorphic	0.162651	0.821905	0.988095	ID=CA02g15910	LINE-type retrotransposon LIb DNA, complete sequence, Insertion at the S10 site	Blocky_Hot	TAGCTTTCGAGGCTATGAAATTTGGATGCCATTTCTTAATTGTCAGGAAG[A/G]CACCATTGATGAACCATGGTTTTTTTTTTTGCAAGGCTGTAAGCATATTT
UC_Pep_Genomic_1136475	Chr02	145244119	Chr02	147077654	C	T	-	-	FunctionalPolymorphic	0.0714286	0.753357	1	ID=CA02g15920	Calmodulin-binding protein	Blocky_Hot	ATGAATATCACGTCTGGCCCTGCCACAGTCCCACAGTACAGGAAGTAGTC[T/C]ACTTGATCAGCTTTCAGATGGGGTCTTCACTGTTAGGTGCCAATAAGATT
UC_Pep_Genomic_1136524	Chr02	145252352	Chr02	147085887	T	C	-	-	FunctionalPolymorphic	0.0595238	0.588341	1	ID=CA02g15930	Anaphase promoting complex subunit	Hot	CCATCAGGTATACGCAAGAGAGCCGCTTCTATGGGATCACGTATGCCGTC[T/C]GCTTTGCCTAAATCATGTGTAAGGCCCCTGATAATACCTATGTAGTTTGT
UC_Pep_Genomic_1136649	Chr02	145322816	Chr02	147156351	T	G	-	-	FunctionalPolymorphic	0.0119048	0.767872	1	ID=CA02g15990	Glucosyltransferase	Hot	AATTCGTTTGCCACGTCTTTCATAGAGGTGCAAAACATGTCAAGAACGAA[T/G]CCCGCAAGCCGATAATTGGATCTAGAAAAGCTCGAATTAGTCAAAAGATC
UC_Pep_Genomic_1136778	Chr02	145367750	Chr02	147201285	C	T	CHR02	47.2	FunctionalPolymorphic	0.341463	0.829613	0.97619	ID=CA02g16010	60S ribosomal protein L35-4	Blocky_Hot	CACCTGTGCTATCGACAACCTTGCCACCTTTCTGCATAATGTAAGACCAT[T/C]CATTTGAATAAATGAGTCAGCTTCACATACACATATATGACAACACAGAC
UC_Pep_Genomic_1136799	Chr02	145380864	Chr02	147214399	C	A	-	-	FunctionalPolymorphic	0.259259	0.79264	0.964286	ID=CA02g16020	Myosin vIII, putative	Blocky_Hot	GGGCAAATAGCTGCAGCTTGTATCACATTTTCCATCACAATTTTGATGAT[A/C]GTAGCTCAACCATAGTCAACGATTCTTGCAGTTGTGCGTGGTGAAATTGA
UC_Pep_Genomic_1136824	Chr02	145388268	Chr02	147221803	T	G	-	-	FunctionalPolymorphic	0.47561	0.547979	0.97619	ID=CA02g16030	F-box family protein	Blocky_Hot	TCCTGTTCTTGATAATGTACAAGCTCTAGTCGATGCGAAGCTAAATTTCT[T/G]TAGGACGACAAATGATTATGAAAATCGTGAAAGTGGTTTTAGGACTGACC
UC_Pep_Genomic_1136879	Chr02	145400144	-	-	G	T	-	-	FunctionalMonomorphic	0	0.718366	1	ID=CA02g16040	Ulp1 protease family, C-terminal catalytic domain containing protein	Blocky_Hot	CCCGAAACGAGGAATGCTTAATCAACATCATCAAAGGTTTTAGCACTTCG[T/G]CTAGCTTACCTTGGCATTTGGTCGATGAAGTGTACATCCCAATCAATTGT
UC_Pep_Genomic_1137249	Chr02	145477901	Chr02	147311436	C	T	-	-	Failed	0	0	0	ID=CA02g16050	Ubiquitin-protein ligase, putative	Blocky_Hot	TGCTACGGTGATGAACGCCGTAAAATGGATAACAAATCAGATCGGCTTAG[T/C]GCCTTACCAGACCGTCTCATCCTTCACATCCTCTCATCCTTCCAGATGAA
UC_Pep_Genomic_1137331	Chr02	145512085	Chr02	147345620	G	A	-	-	Failed	0	0	0	ID=CA02g16090	Ubiquitin-protein ligase, putative	Blocky_Hot	TCCTCCTTCACATCTTCTCATCCTTCCAGATGAAAGATGTTATAATAACT[A/G]GAGTTTTGTCTAAAAGGTGGCACCTTTTGTGGACTTCAGCACACAACTTG
UC_Pep_Genomic_1137941	Chr02	145779415	Chr02	147612950	A	G	CHR02	47.2	FunctionalPolymorphic	0.0714286	0.635166	1	ID=CA02g16160	Detected protein of unknown function	Blocky_Hot	CAACCAAAAATCTCACCCAGAAAGTAAAAGAATCAAACAACTAGAAGTCC[A/G]AAAAGGTATATAGATTTAATAATAAGTAAAAAACCAAAAATGTAATACCC
UC_Pep_Genomic_1138027	Chr02	145817454	Chr02	147650989	G	T	-	-	FunctionalPolymorphic	0.0357143	0.870706	1	ID=CA02g16200	External NADH-ubiquinone oxidoreductase	Blocky_Hot	CTGCAATGAGAGTTCATAGGATGAGATATATGCTTGCTTCATTTCCCACA[T/G]TACTGTACTAAATCAGTAAATATGGCATGTTCTTTTAGTACATCCATGTG
UC_Pep_Genomic_1138251	Chr02	145879997	Chr02	147713532	C	A	CHR02	47.2	FunctionalPolymorphic	0.408537	0.839512	0.97619	ID=CA02g16250	DAG protein	Blocky_Hot	CCCTATGATCCCCAGATCCTGGAGGCCCATAGCTCTGTTGAGGTGAAAAG[A/C]TTTGCTGACGGCCATGATTCCATTGAGAAGGAACATTCTGAGGTGCACCA
UC_Pep_Genomic_1138407	Chr02	145913331	Chr02	147746866	C	T	CHR02	47.7	FunctionalPolymorphic	0.0535714	0.861474	1	ID=CA02g16270	Hexose transporter 1	Blocky_Hot	ATTTGTGTATGCATTTATTTCTTGGTTTTTAAAACAGTAAAATATAGTAA[T/C]GGCAAGTTGGTGGTCAACACTTCTCCTGCTGTTCGGATCTGAATGGCAGC
UC_Pep_Genomic_1138432	Chr02	145922253	Chr02	147755788	C	T	-	-	FunctionalPolymorphic	0.0120482	0.856916	0.988095	ID=CA02g16280	Valacyclovir hydrolase, putative	Blocky_Hot	AAGCAAGACAGATGATCTATTAGTATCTTCTCTTTGAAGAGGTTATCTTG[T/C]CGTTGAGAGCAAAGTTTTCTGAGTATTTTCTTGCTAAAGTTGCATTAAAC
UC_Pep_Genomic_1138485	Chr02	145935493	Chr02	147769028	T	C	CHR02	47.7	FunctionalPolymorphic	0.384146	0.933126	0.97619	ID=CA02g16290	Vesicle-associated membrane family protein	Blocky_Hot	CCTTCGCCGATAATCTTTGGACCTGCATCTTCCGCAGGCTTCTTGCGTGC[T/C]TCAAGAGCAGCATCTGCTTCCGCCAACTGGCGTTTCAGCTTTTCAAAAGC
UC_Pep_Genomic_1138497	Chr02	145939098	Chr02	147772633	T	G	CHR02	47.7	FunctionalPolymorphic	0.385542	0.757955	0.988095	ID=CA02g16290	Vesicle-associated membrane family protein	Hot	GCGTTTCGAAAAGGAAGCTTGAATAGTCCCCAAACTTTACCGTCCTTCTC[T/G]TCGGCGATCGCCATCAGTTGCCGGGAAGTTACGCCGGAGAATCGGAGATT
UC_Pep_Genomic_1138530	Chr02	145948029	Chr02	147781564	T	C	-	-	FunctionalPolymorphic	0.351191	0.703533	1	ID=CA02g16300	Detected protein of unknown function	Hot	GCTTTGATAGCATTGGAATCAAGAGCACAAGACCACTTTCTCGTTTGCCT[T/C]GACGATGATCCTCCTCCTCCACCACCACCACCACCACCACCACAAGACGA
UC_Pep_Genomic_1139323	Chr02	146138812	Chr02	147972347	C	A	-	-	FunctionalPolymorphic	0.446429	0.75466	1	ID=CA02g16370	Octicosapeptide/Phox/Bem1p	Blocky_Hot	CTTCACGCGCCACCGGAGTTCGACTCCGGCAACGGCGATTCAGTAGCCTC[A/C]ACGCCTCGGTCGGAGCACCACCATCACCACCACATGTACAATGACAACAC
UC_Pep_Genomic_1139466	Chr02	146183617	Chr02	148017152	C	A	CHR02	48.3	FunctionalPolymorphic	0.4125	0.77122	0.952381	ID=CA02g16430	Proliferating-cell nucleolar antigen p120, putative	Blocky_Hot	TCCCTCTTCCTCTTTTTATCAACCGCTACTTCTTCTTTCAATTTCCCATT[A/C]TCGTCTGCAATGCCTTCTTGCTCTGAATGCTTGTCATCGCCCCCTTCAGT
UC_Pep_Genomic_1139951	Chr02	146292116	Chr02	148125651	G	A	-	-	FunctionalPolymorphic	0.419753	0.477431	0.964286	ID=CA02g16460	FAD-linked oxidoreductase 2	Blocky_Hot	AATCAAATTCGGGGAATTTTTCTTTGAGCAATGGAATTAACTCATCAACA[A/G]GTCCAAGAAATAATGCTTGAAAGATCACTTCAATGTACTTGTCCTTCCCC
UC_Pep_Genomic_1140018	Chr02	146314683	Chr02	148148218	C	T	-	-	FunctionalPolymorphic	0.426829	0.607608	0.97619	ID=CA02g16470	Detected protein of unknown function	Blocky_Hot	TCATCACATAGTCCAATTGGCCCCCTGGATGTTGTCCTAAATGAATATCT[T/C]GGTTCAGCCGCCAAATATAAGGACCAGAATAGCACATCACCATTTGCAAA
UC_Pep_Genomic_1140372	Chr02	146395734	Chr02	148229269	C	T	-	-	FunctionalPolymorphic	0.440476	0.750625	1	ID=CA02g16480	Beta-galactosidase	Blocky_Hot	CACATAGACCTTCTGAAGATATTGCATTTGCAATTGCTCGTTTCTTTCAG[T/C]GTGGGGTCAGCTTACAGAACTATTATATGTATTTTGATGGGACAAATTTT
UC_Pep_Genomic_1140660	Chr02	146492349	Chr02	148589525	G	A	CHR02	48.9	FunctionalPolymorphic	0.113095	0.25958	1	ID=CA02g16490	Reticuline oxidase, putative	Hot	AATGGAGCCATATGTTGCAAAATCTCCAAGAACTGCTTACCTGAATTACA[A/G]GGACCTTGATTTCGGGACTAATCAAGAGGACTACAGCTATTCAAAGGCCA
UC_Pep_Genomic_1140730	Chr02	146517747	Chr02	148589215	G	A	-	-	FunctionalMonomorphic	0	0.670656	1	ID=CA02g16520	FAD-linked oxidoreductase	Hot	TGATTTTGTGAAGACTCCAATTCCGGAAAGTGGTTGGGAAATGATAGAAA[A/G]AACATTCTTGGAGGAAGCAGGACCGCGGATGATTTTGGAGCCATTAGGTG
UC_Pep_Genomic_1141298	Chr02	146703478	Chr02	148537013	G	A	-	-	FunctionalPolymorphic	0.0178571	0.293381	1	ID=CA02g16550	Reticuline oxidase, putative	Hot	TCAAAGGCCAAAATGTGGGGTGAGAAGTATTTCAATGGCAACTTTGAGAG[A/G]TTAGCTAAAGTAAAGAGTAAGGTGGATCCCAACAATTTCTTCAAACATGA
UC_Pep_Genomic_1141829	Chr02	146850489	Chr02	148684024	C	A	CHR02	48.9	FunctionalPolymorphic	0.0833333	0.711244	1	ID=CA02g16590	Oxidoreductase, putative	Hot	CAACATGACCAATCTGTCCACAGGTGAAACCCCAACTAGTAACCAACCAC[A/C]CGACCCCACGAGAAACACCACCCCTGGAATTCAAACTTCACCAACTCAAG
UC_Pep_Genomic_1141832	Chr02	146851383	Chr02	148684918	G	T	CHR02	48.9	FunctionalPolymorphic	0.0833333	0.739103	1	ID=CA02g16590	Oxidoreductase, putative	Blocky_Hot	ACATTCTTCCAGTATCCCTGGTGAATCTAAGATGCTCAAAGAGTCAACTA[T/G]CAACATTCAGGAAACAAAGGAAGTGGTGCACGAGACAAGAGGTAAGAACT
UC_Pep_Genomic_1141847	Chr02	146855303	-	-	G	A	-	-	FunctionalMonomorphic	0	0.321687	1	ID=CA02g16600	Anthranilate N-benzoyltransferase protein, putative	Hot	ATACGAGTGTCCAGGGGCGGCGGATCCAGGATTTTAAGTGAAGGGGTTCA[A/G]TAGTACATATACGGACTAGTCGAAGGGGGTTCAGCCTCTATTATTTATAC
UC_Pep_Genomic_1142089	Chr02	146932376	Chr02	148765911	A	G	CHR02	48.9	FunctionalPolymorphic	0.107143	0.741637	1	ID=CA02g16620	Centrin-1	Hot	CACATTCTTGATTTGTCCATCAAATCAGGGCTCAACCTTACCATCAGCAC[A/G]CAAAATTCCTTCTCATTCAAGCAACCATCTCCATCCATATCCCCTTCCCT
UC_Pep_Genomic_1142105	Chr02	146936862	Chr02	148770397	T	C	CHR02	48.9	FunctionalPolymorphic	0.113095	0.902953	1	ID=CA02g16630	Serine/threonine-protein kinase	Hot	GCAGTAATTTTCATCTTGCCTGAATATTCCCTTATTTACTCCCCAACAAA[T/C]ATACTCCTAACTCTTTAATGTACTTTTATTCCTTTAGATCTCTAATCATC
UC_Pep_Genomic_1142393	Chr02	147077970	Chr02	148911505	G	A	-	-	FunctionalPolymorphic	0.487805	0.906512	0.97619	ID=CA02g16690	Serine/threonine-protein kinase	Blocky_Hot	GTCCTATGGGTACTAGTAAAAGGTATCTTGGTATATGGTATGGAGATGTA[A/G]CAGTAAAGACAGTTGTTTGGGTTGCCAACAGGGAGAAGCCTGTCCATGAT
UC_Pep_Genomic_1142424	Chr02	147088419	Chr02	148921954	A	G	-	-	FunctionalPolymorphic	0.0416667	0.56446	1	ID=CA02g16700	Serine/threonine-protein kinase	Blocky_Hot	GGATTGCCCTTTATAGATGCAGCAGCCTACGTAATTCAGTTTGTTTTTCA[A/G]CAAGACTTTCAAGAGGGAACCACATATTTCACCTTTCTTCCAAATACTTC
UC_Pep_Genomic_1142489	Chr02	147105111	Chr02	148938646	G	T	-	-	FunctionalPolymorphic	0.446429	0.896057	1	ID=CA02g16710	Serine/threonine-protein kinase	Blocky_Hot	ACAATGATAAACAACAACAAAGAATATTGCTTTCACCAATTCTGCTTCTT[T/G]CTTCTGATTTTTCAATTTCTTCGTCCAATTCTTGCTTTACCTACTGATAC
UC_Pep_Genomic_1142492	Chr02	147108053	Chr02	148941588	A	G	-	-	FunctionalPolymorphic	0.0119048	0.927691	1	ID=CA02g16710	Serine/threonine-protein kinase	Hot	TTTTTCCCCTTTTCTGCTTTCATATTCCCTTTTGGATTCAAGAAACTTTT[A/G]ATTATGGTGTTAAATAAAGTGTTCAAAATAAAGCTTGTTTAGCTCTAGAT
UC_Pep_Genomic_1142496	Chr02	147110012	Chr02	148943547	T	C	-	-	Failed	0	0	0	ID=CA02g16710	Serine/threonine-protein kinase	Blocky	GATCTCCACATGGTGTTTATTGACCTGGAAAAGACGTTTGACAAGGTCCC[T/C]AGGGAGGTTCTGTGGAGATGATTGGAGGCGAGGAAAATACCAGTGGCGTA
UC_Pep_Genomic_1142505	Chr02	147117815	Chr02	148951350	C	T	CHR02	48.9	FunctionalPolymorphic	0.0843374	0.430719	0.988095	ID=CA02g16720	Serine/threonine-protein kinase	Blocky_Hot	TAAAGACGTGTTTGTGAAGAATACTGGACTAAAGCTACCTGATAATGCAA[T/C]TTACTGGGGAATGTTGCATCCCGAGGAGTGTGTAGAGAAGTGCTTGAAGG
UC_Pep_Genomic_1142536	Chr02	147127755	Chr02	148961290	C	T	-	-	FunctionalPolymorphic	0.160714	0.835856	1	ID=CA02g16730	Reticuline oxidase	Blocky_Hot	GAGGTGTCTGTTTTAGTGTTGGAACTGGAGGGCTTATTAGTGGTGGAGGG[T/C]TTGGCACTGTGATGAGAAAATTTGGGCATGCGGCTGATAATGTTGTAGAT
UC_Pep_Genomic_1142546	Chr02	147133668	Chr02	148967203	C	T	-	-	Failed	0	0	0	ID=CA02g16740	Serine/threonine-protein kinase	Blocky_Hot	ATAGTTAATTATCGCTCTAAATATTTTTTAGGCATAATACATAAACATGC[T/C]CTTTTAACTTAACCTCAAATCACGTCTATGCCATCCAACTTTGGGTGTGC
UC_Pep_Genomic_1142607	Chr02	147154282	Chr02	148987817	T	C	-	-	FunctionalPolymorphic	0.154762	0.658757	1	ID=CA02g16750	G-type lectin S-receptor-like serine/threonine-protein kinase	Blocky_Hot	TTGATCCTAATCGGTGTTTGCTGATGTACAGATAGGAATAGAAGTAACAG[T/C]TTAGCATCCTATGCGGGCATGGTTGAAAATAAACCTGCAGAAATCTCAAT
UC_Pep_Genomic_1142608	Chr02	147154363	Chr02	148987898	T	C	-	-	FunctionalPolymorphic	0.0238095	0.578304	1	ID=CA02g16750	G-type lectin S-receptor-like serine/threonine-protein kinase	Hot	AAACCTGCAGAAATCTCAATCTTTGATCTAAGCACAATAACTGATGCCAC[T/C]GATAACTTCTCCGATGCTAATAAACTTGGTGAAGGAGGATTTGGTAGAGT
UC_Pep_Genomic_1142614	Chr02	147158526	Chr02	148992061	G	A	-	-	FunctionalPolymorphic	0.482143	0.490061	1	ID=CA02g16770	Serine/threonine-protein kinase	Blocky_Hot	ACCAGATTGTTCCCAGACCAGTTCTGCAGCTCCTGGATTCAGGTAATCTT[A/G]TGTTTGGAGATTCTAGAAATCTGACGGCTGGAGAGTACCTGTGGCAAAGC
UC_Pep_Genomic_1142655	Chr02	147174358	Chr02	149007893	C	T	-	-	FunctionalPolymorphic	0.375	0.539147	1	ID=CA02g16780	Serine/threonine-protein kinase	Blocky_Hot	GTGTGCAACAGTAGTGAGGGGTTTGCCATGATGAGTCATGTGAAGATCCC[T/C]GATACAGGTGCAGCTCAGATGAACAAGAGCATGGGATTGAAGGAATGTGA
UC_Pep_Genomic_1142673	Chr02	147181160	Chr02	149014695	C	T	-	-	FunctionalPolymorphic	0.36747	0.752902	0.988095	ID=CA02g16790	Serine/threonine-protein kinase	Blocky_Hot	TAAGGATGTGATGGGAAGTCCCTTTTAGTATTTGCTTGCTTACTATGTTC[T/C]AATGACTCGATTAGTCTTATCTTCATTTTGATTTCCACTAAATATTCTAG
UC_Pep_Genomic_1142923	Chr02	147237558	Chr02	149071093	A	C	-	-	FunctionalPolymorphic	0.0119048	0.856991	1	ID=CA02g16800	Detected protein of unknown function	Blocky_Hot	GATTGAGTCCTGACTTGTTACATGTAGCTCAAGAAGTGATACACAAAGCT[A/C]AACAACAACAAAATACTGTCCACCTTTAAGTGATACTGCACTACTCCTGT
UC_Pep_Genomic_1142947	Chr02	147243514	Chr02	149077049	T	C	CHR02	48.9	FunctionalPolymorphic	0.077381	0.817945	1	ID=CA02g16810	Thioredoxin family protein	Blocky_Hot	TTTGACAAGCATCCAATAAAAAATGTAATAGGAGAAGATGGAGTTGAGAT[T/C]GATTGGGAGGGAGAAATTGATGATTGTTGGGTGAAGGAAATCAATTGTCT
UC_Pep_Genomic_1142960	Chr02	147251221	Chr02	149084756	C	T	CHR02	48.9	FunctionalPolymorphic	0.077381	0.263409	1	ID=CA02g16820	E3 ubiquitin ligase PUB14, putative	Blocky_Hot	AGGAATGCTAATAGCTTGATTCAAGTTTTGCAAGGAAAAAGATTAAGTCT[T/C]TGATTGATTAGGAAACTAAAAAAAATGTGAATTTGGAAAGTGTTGATTTT
UC_Pep_Genomic_1143067	Chr02	147288931	Chr02	149122466	A	G	-	-	FunctionalPolymorphic	0.380952	0.906984	1	ID=CA02g16840	Transcription factor, putative	Blocky_Hot	GTTTATAGATGTTTTACCTGTTGTTGTTGAGAGGTTGATCCATTTTTCAA[A/G]TAAGGAGTACTAAGAACCTGAAATCAAATACAAATAAAAACATCTAAGTT
UC_Pep_Genomic_1143224	Chr02	147329706	Chr02	149163241	T	C	-	-	FunctionalPolymorphic	0.0178571	0.89805	1	ID=CA02g16870	Detected protein of unknown function	Hot	AAATAGCCTTAATATCCCATGGCTAACCTTCACATCTTCCTCAAGATATA[T/C]ACACTACTTGTGTCCATCCTCCTCTTCTCTTTCACCACCATTTCTTCAAC
UC_Pep_Genomic_1143236	Chr02	147335602	Chr02	149169137	A	C	-	-	FunctionalPolymorphic	0.404762	0.843264	1	ID=CA02g16880	F3L24.15 protein	Blocky_Hot	GTCTAATTTTCTAAGCGCGTTAACTTTTTGCATAAGCAAAATTTGAGCTA[A/C]AACTAGGCAAATGAGGAGAAACCTAAGCCTAGCCATGGAAATATGAATAT
UC_Pep_Genomic_1143269	Chr02	147478793	Chr02	149312328	C	T	CHR02	49.4	FunctionalPolymorphic	0.0714286	0.876343	1	ID=CA02g16960	Terpene synthase 2	Blocky_Hot	ACAGGTTAAAAGGAACAAAGGGAGTACATGAAAGACTAGTTTAATACTAA[T/C]CCCTTGTTTCAGATGAGGTAATGTTGGAGGGCCATCATTTTGTCGTTGTA
UC_Pep_Genomic_1143592	Chr02	147597295	Chr02	149430830	G	A	-	-	FunctionalPolymorphic	0.0535714	0.861705	1	ID=CA02g17030	C2H2 zinc finger protein	Blocky_Hot	ACTTTGCCAGCCAATGAATCAAACCCTGATTGACCAATCAATTCTTGAAC[A/G]TTTTCCAATGGTCTATGCACTCTACCAGCAATAACTCTGCATACTATTAG
UC_Pep_Genomic_1143610	Chr02	147603947	Chr02	149437482	T	C	CHR02	49.4	FunctionalPolymorphic	0.107143	0.920177	1	ID=CA02g17040	(2R)-phospho-3-sulfolactate synthase-like	Blocky_Hot	TGTTATGTTCTCTTCTTTCAATCTACTATGGTGATCTGGGCATTGTATAA[T/C]TTTACACATGATCCAGCTACCCAAACAACCTTTTGAGAAAACATGCATTG
UC_Pep_Genomic_1144021	Chr02	148045291	Chr02	149878826	A	G	CHR02	49.4	FunctionalPolymorphic	0.142857	0.908942	1	ID=CA02g17080	Thioredoxin	Hot	TTGGCTCCTATGCGTCTACAAAGTCATTTGATATTGTTCACATGCTTGTC[A/G]AATGTCAACTGAGTCAACCATAATGGTATTTTTTTTCTCAAATCTTCACC
UC_Pep_Genomic_1144221	Chr02	148083084	Chr02	149916619	C	A	CHR02	49.4	FunctionalPolymorphic	0.5	0.867841	1	ID=CA02g17090	Transcription factor ILR3	Blocky_Hot	CGTTTCTTACCTTTTTACAGTTCTGGATTAGAAGATTCCTATGGCAACTC[A/C]GACAGTTTGAAGGAAAGCGGCTCCAAAAAGAGGTATTTTCTTTTGATCAG
UC_Pep_Genomic_1144418	Chr02	148136259	Chr02	149969794	G	T	CHR02	49.4	FunctionalPolymorphic	0.46988	0.87823	0.988095	ID=CA02g17130	Putative receptor-like serine-threonine protein kinase	Blocky_Hot	AATAAAAATGGCTCCAATTTTTCAGTTTTTGAAGTGTTGACAACCTGTTC[T/G]TTGGTGGAAGACTGACTCAGTCTATTAAGTCAAGTTGAAAGTTCAACATA
UC_Pep_Genomic_1144434	Chr02	148143504	Chr02	149977039	C	T	-	-	FunctionalPolymorphic	0.451807	0.507719	0.988095	ID=CA02g17140	Putative receptor-like serine-threonine protein kinase	Blocky	CACTGACTATGTCGGAGTTTTGGCCAATGGAAGCATTGTAGAAACCGTAC[T/C]TATCTAATTTCGAGGAAAGGGAAGTGAGGAGTGTGTTCAGATTTTTCTTG
UC_Pep_Genomic_1144466	Chr02	148151766	Chr02	149985301	T	G	-	-	FunctionalPolymorphic	0.325301	0.711628	0.988095	ID=CA02g17150	Putative receptor-like serine-threonine protein kinase	Blocky_Hot	CAGGCGATTGTATATAATAAGGCTATTATCTTGAATTTGACTCAGTCATC[T/G]ACGCCTCATTACTGCATTCTTTTAGAGAAATCTCTAAGCTAACATCACTG
UC_Pep_Genomic_1144476	Chr02	148155193	Chr02	149988728	T	C	-	-	FunctionalPolymorphic	0.451807	0.865573	0.988095	ID=CA02g17150	Putative receptor-like serine-threonine protein kinase	Blocky	TACTCGAATAGAAATATGGAGAAAAAATTGACTGAGTGTCTTCAATGGAC[T/C]GATTCGAGTACTTTATAATACATTCCTCATAGCCACCCAGAGCTTGTTTT
UC_Pep_Genomic_1144739	Chr02	148564205	Chr02	150397740	T	G	CHR02	50	FunctionalPolymorphic	0.416667	0.943242	1	ID=CA02g17270	2-oxoglutarate-dependent dioxygenase (Fragment)	Blocky_Hot	CTAGCTAGTAAGTAGAAATGTATAGAACCTCTAATAAACTAAAAAATTTA[T/G]TCTTTAATGTTGGTTTGAGATGAATTTTACGGAGAATCGATGCATGATTG
UC_Pep_Genomic_1144880	Chr02	148613159	Chr02	150446694	A	C	-	-	FunctionalPolymorphic	0.0421687	0.834491	0.988095	ID=CA02g17300	Detected protein of confused Function	Hot	AGCATCATAAGAAGAGGTAGCTCGAGTTAAATGACCAAGAAGAGGATAAA[A/C]AATTATTTGACGAAACCAAATAAGAATAAGAAGATCGCTGCATCGCCATT
UC_Pep_Genomic_1144894	Chr02	148619451	Chr02	150452986	C	T	-	-	FunctionalPolymorphic	0.166667	0.851969	1	ID=CA02g17320	Tumor suppressor candidate, putative	Blocky_Hot	TCCTCTCTCATCTTCTTCGATGCCCGACAACTCCATGCTAAGTCCGAGAA[T/C]TCTATTCCCAGTGTCAAATACGAGTTCTCTCTTCTCTCCTCTTCTTATCT
UC_Pep_Genomic_1144899	Chr02	148626466	Chr02	150460001	G	A	CHR02	50	FunctionalPolymorphic	0.176923	0.829828	0.77381	ID=CA02g17340	Pectinesterase	Blocky_Hot	GTCCTTGCTCTTGCTATCAAATCATTCAACATGGGCTCCATAATGGACCG[A/G]GCCTGGCCATTCAGTCCATCCATGCAAGTAACATGGTTGGTGAGAATGCT
UC_Pep_Genomic_1145002	Chr02	148654139	Chr02	150487674	C	T	CHR02	50	FunctionalPolymorphic	0.0238095	0.416056	1	ID=CA02g17360	Pectinesterase	Blocky	ATGTTACAAATGATTTTGCAAAAAACGTCGTCCCAAATCCAAGAAACCAC[T/C]ACGTTGATTGAAAATGTTCGTCTTCGGATTAATGACATAAAAGAGGAATC
UC_Pep_Genomic_1145042	Chr02	148697327	Chr02	150530862	T	C	-	-	FunctionalPolymorphic	0.0119048	0.506046	1	ID=CA02g17380	Pectinesterase	Blocky_Hot	GCTAATCCAGAATTACTGAAAATTAATGCTAACGTGGTGGTGGCGAAAGA[T/C]GGTAGCGGCAAATACAAGACTGTTAAACAAGCTATTGCAGCGGCACCGGT
UC_Pep_Genomic_1145045	Chr02	148698283	Chr02	150531818	A	G	-	-	FunctionalPolymorphic	0.126506	0.471814	0.988095	ID=CA02g17380	Pectinesterase	Blocky	GTAAATTCGTCTACGACCTGTGTAAACTACAACAAAATAACACAATAGTG[A/G]TCATAAAACTTCAGTTTTGATAAAAATAACTTTTGTCTGAGCGAAAATTT
UC_Pep_Genomic_1145096	Chr02	148716260	Chr02	150549795	C	T	-	-	FunctionalPolymorphic	0.0416667	0.335931	1	ID=CA02g17400	COBRA-like protein	Hot	ACATAATCTTGTTTTCAGTCAATATTAAGGGACAAGACTATGATAGAAAT[T/C]CACCACCTGCACCTCCTCCCGCAGAAAATGACTGCAATGGTATCTTCTTA
UC_Pep_Genomic_1145136	Chr02	148728037	Chr02	150561572	A	G	CHR02	50	FunctionalPolymorphic	0.130952	0.767849	1	ID=CA02g17410	Homeobox-leucine zipper protein PROTODERMAL FACTOR 2	Hot	GTGACATTTTCAGAACGGCAATTAGGGGCCTTACAGATGGAGAGAAGCCC[A/G]TGGTCATTGAACTTGCTGTTTCCGCAATGGAGGAACTTACTAGAATGGCC
UC_Pep_Genomic_1145137	Chr02	148728658	Chr02	150562193	A	G	-	-	FunctionalPolymorphic	0.154762	0.871114	1	ID=CA02g17410	Homeobox-leucine zipper protein PROTODERMAL FACTOR 2	Blocky_Hot	ATTCCCTATAGAAGAATATCATAGATATGCTTCTAGTACTACTTTTTATT[A/G]CATATCTGTCATTATTACTACTTCAAAAATTTGATCCTCGTACTTTGAGT
UC_Pep_Genomic_1145165	Chr02	148737296	Chr02	150570831	G	T	-	-	FunctionalPolymorphic	0.208333	0.517332	1	ID=CA02g17420	Vacuolar protein sorting-associated protein VPS28	Blocky_Hot	AAGCCGGTTTAAGGCAGCAGGGCAATCCATTTTGTAGGTGTCATGAAATC[T/G]CTCAATGCTAGGGACGGTATCTTTTAATGTGGAAGATAAGGTCTTGAAAT
UC_Pep_Genomic_1145224	Chr02	148766116	Chr02	150599651	T	G	CHR02	50	FunctionalPolymorphic	0.452381	0.931002	1	ID=CA02g17430	Glucose-6-phosphate/phosphate translocator	Hot	GAATTCTGCTTGAAAAATTATCTTGTTGTTGATGAACTGATGCAATACAC[T/G]TAAGGAGAAGAGCAAGTGGAATTGCCCATAAAATAGGTTAATCATTTTTG
UC_Pep_Genomic_1145226	Chr02	148766847	Chr02	150600382	T	G	CHR02	50	FunctionalPolymorphic	0.452381	0.939648	1	ID=CA02g17430	Glucose-6-phosphate/phosphate translocator	Blocky_Hot	AAGCTGATCAACGTCATAAGGAAGCAGATAAACACAAATATGCTTTTTTT[T/G]CTAATCGCAAAGCTGTTTACACCAGTTTGGGATGGAGGGAACTTGCAAAA
UC_Pep_Genomic_1145376	Chr02	149214479	Chr02	151048014	T	C	-	-	FunctionalPolymorphic	0.113095	0.849877	1	ID=CA02g17620	Peroxidase	Blocky_Hot	CTAGCTGTGTATAATTAGTCCATTATAAATATTACTAGTACTTAACCAAA[T/C]CACTTTTAAGAACCAAACTAGAAAACACAGACAAATATCTAAGCCCGTCA
UC_Pep_Genomic_1145564	Chr02	149251993	Chr02	151085528	T	G	-	-	FunctionalPolymorphic	0.0535714	0.851303	1	ID=CA02g17650	Starch synthase III	Blocky_Hot	CAGCCATGCTGTTGGTACAAAGCTTCCTGAGATATCGCAGCTGGATGCTG[T/G]TGGAGGTTACAAAATCGAACAATACAACTATGATGAGTTGGATGAACCAC
UC_Pep_Genomic_1145572	Chr02	149258783	Chr02	151092318	T	C	CHR02	50	FunctionalPolymorphic	0.101191	0.915225	1	ID=CA02g17650	Starch synthase III	Blocky	CTTTGGAGTTTCTTCTGCAAGGTGGATTTCATCCGGTATTTTCCAGATTA[T/C]ATCAATATGCTAATTTTGAGGTTTCATGTTTTCTTTATTCCTATTTCTCC
UC_Pep_Genomic_1145734	Chr02	149885291	Chr02	151718826	C	A	-	-	FunctionalPolymorphic	0.232143	0.236936	1	ID=CA02g17940	Putative high-affinity nitrate transporter	Blocky_Hot	CATTCTCAGATATGATGATCTTAACATATTTCTGTGAACGTTAAATAGTA[A/C]TCACCTTGGATTACTTATCTTTAGTAACATCACCTTTCTTCTGTAAAGAA
UC_Pep_Genomic_1145770	Chr02	150056947	Chr02	151890482	T	G	CHR02	50.6	FunctionalPolymorphic	0.0864198	0.823589	0.964286	ID=CA02g18040	Lyk12	Blocky_Hot	AGGGAAAACGAATGAACAAACCGATCAGAAAATTTCCTATCGACAACTAT[T/G]CTAGGTGAACCACAGTCCTTAATATCAGTATCTTCCAGGTGACAGAATAT
UC_Pep_Genomic_1145866	Chr02	150090932	Chr02	151924467	G	A	-	-	FunctionalPolymorphic	0.0357143	0.778204	1	ID=CA02g18050	Kinase	Blocky_Hot	GTAATTTGCTTGCCCTTCTTCTGGGGTTCTTTGCTTTTCCCTTTTTGTTG[A/G]GTTTCTGAGTCAATGCAAGTCAAAGATTGAGGCTTTAGTACAAATAAATA
UC_Pep_Genomic_1145874	Chr02	150105007	Chr02	151938542	A	G	-	-	FunctionalPolymorphic	0.0178571	0.315873	1	ID=CA02g18060	Detected protein of confused Function	Blocky_Hot	CACTAGGATTTGAACCTGAGAACTTATGGTTCTCACTTCATTGACCACTA[A/G]GACACACCCTTGGGTGGAATGAATCTTGAGTTACTTCTCCGGCAGACTAT
UC_Pep_Genomic_1145914	Chr02	150147027	Chr02	151980562	T	C	CHR02	50.6	FunctionalPolymorphic	0.0833333	0.845476	1	ID=CA02g18080	PHD finger and bromo-adjacent homology domain-containing protein	Blocky_Hot	AAAAATCTTGCTTGGTTCAGATGGCAAAGAGCAGACCTGGTAAACGAGAC[T/C]TGGACTCTTATACCATTAGAGGCACCAACAAAGTTGTCAGAGGTATCTAT
UC_Pep_Genomic_1145928	Chr02	150154007	Chr02	151987542	T	G	CHR02	50.6	FunctionalPolymorphic	0.0833333	0.665615	1	ID=CA02g18090	NSFL1 cofactor p47, putative	Blocky_Hot	GAGGTTGAAGGCAATGATTCATCCAGAACACTTGTAGAAGCTGCAGGGGC[T/G]GTGCTTGTGGGAGCAGAAGCAGATGGCTCAGAAGTTGCTGGAGTTGAGCT
UC_Pep_Genomic_1145981	Chr02	150167268	Chr02	152000803	T	C	CHR02	50.6	FunctionalPolymorphic	0.0952381	0.731116	1	ID=CA02g18100	Cytochrome b6	Blocky_Hot	CCGGGAACACGGAGCACTACTCACCTTTCGGGTCGTTAATCCGGATCCAC[T/C]TGCAACCCGAGGTCTACTTGCTCCGTTTCCGGCGGATCTACTCCTCGAAA
UC_Pep_Genomic_1146014	Chr02	150186640	Chr02	152020175	G	T	-	-	FunctionalPolymorphic	0.0119048	0.839493	1	ID=CA02g18110	Phosphofructokinase beta subunit	Blocky_Hot	ATCCATCAATGCAGTGAGTGCTGTTCCACCAACGGTCCATTCTTCAACTG[T/G]AGCAGCCAAATTACCAACCTAATACACAAGGAAATCAAGGGTGAATTCAA
UC_Pep_Genomic_1146044	Chr02	150201129	Chr02	152034664	G	T	-	-	FunctionalPolymorphic	0.0119048	0.83579	1	ID=CA02g18120	Light-induced protein, chloroplastic	Blocky_Hot	TTCGATTCAAGCTGAGTAATAAGTTCAACGATCTCAGCCCTAGTTTCACT[T/G]CTAGCACTCAAACCCCTATTAGTTCCATAAAAAGAATCCGTCAATTGCTT
UC_Pep_Genomic_1146158	Chr02	150227898	Chr02	152061433	A	G	-	-	FunctionalPolymorphic	0.0119048	0.895376	1	ID=CA02g18130	Aspartyl protease family protein	Blocky_Hot	CAAATGATCAGTAGCTAGTTTTCTTAACAACTCTTTTTAACTCTAGAAAT[A/G]GAATTTTTGCAATAAGCATTTGTCATTCATTGAAGTCCTCACATTAGTAA
UC_Pep_Genomic_1146268	Chr02	150248985	Chr02	152082520	C	A	CHR02	50.6	FunctionalPolymorphic	0.154762	0.856544	1	ID=CA02g18140	Zinc finger, RING-type	Blocky_Hot	TCTCCGACCAGCTTCGTTAAGCGCAGTGGACTACGATGGCGTCGAAGAAC[A/C]GCTACATCCACCGCCGGATGAGGAGGACGTCGGCCGTGAATCACCGCCGG
UC_Pep_Genomic_1146377	Chr02	150316146	Chr02	152149681	T	C	CHR02	50.6	FunctionalPolymorphic	0.0892857	0.858255	1	ID=CA02g18190	RNase H family protein	Blocky_Hot	GTGGCAGATTTACTACATCATTGGTCATATTATCCAACGCTCTAGCAAAA[T/C]CAATTTTATTTTTGTTCATACTTACAGTGAGGGAAACAAACTTGTTGATC
UC_Pep_Genomic_1146428	Chr02	150346047	Chr02	152179582	G	A	-	-	FunctionalPolymorphic	0.0119048	0.830572	1	ID=CA02g18220	Detected protein of confused Function	Blocky_Hot	TTTTTTGGAGTCCATGAATTCCTTGACCAACTTAATAACAGCATCATCCA[A/G]GGCAAGATATTCTGGAGCTCGGCCTCCAGGAATTACAAGTCCATCATAGC
UC_Pep_Genomic_1146477	Chr02	150367501	Chr02	152201036	G	T	-	-	FunctionalPolymorphic	0.0121951	0.923348	0.97619	ID=CA02g18230	Beta-catenin-like protein	Blocky_Hot	CTGGATTCTTCTACTTCTCCAGAAAAAATGAAAATTCTTGGATACATTTG[T/G]AGAAAAGGTTTAACTTTTTAGAACCAACCCCTCTAGGACTCGTAGCCAAT
UC_Pep_Genomic_1146512	Chr02	150388126	Chr02	152221661	T	C	-	-	FunctionalPolymorphic	0.172619	0.879876	1	ID=CA02g18250	Detected protein of confused Function	Blocky_Hot	CGTTTTTTTTTTTTCTATTATGGCAAGCCCCTTTTGTGATTTGAAGATAA[T/C]TTTTTTTTTTGTTGTTGTTGGATTATGCCAAACCCCTCTTGTGATTTGAA
UC_Pep_Genomic_1146522	Chr02	150392986	Chr02	152226521	G	A	-	-	FunctionalPolymorphic	0.0238095	0.907468	1	ID=CA02g18260	Detected protein of unknown function	Blocky_Hot	CGCCAGGACGGAAGGTCCCTTCCCAGGTTGGCTCCTTTTATTAGTTTGTA[A/G]AGTTTTTATTTCGAAAAAAAATAAAAAAAAAATCACGTTTTAGTTCGCTT
UC_Pep_Genomic_1146532	Chr02	150395891	Chr02	152229426	C	T	-	-	FunctionalPolymorphic	0.0238095	0.936325	1	ID=CA02g18270	NDR1/HIN1-like 25	Blocky_Hot	CCCAATCTTCTTGTTGGGGTTTCTTGCAGTGATGCCAACATTAAAAGTAG[T/C]AAACAATAAAGTCATGTCATTGTTGAAACTGAATTGACTGATCCTCATGC
UC_Pep_Genomic_1146546	Chr02	150399786	Chr02	152233321	C	T	-	-	FunctionalPolymorphic	0.0535714	0.81112	1	ID=CA02g18280	Detected protein of confused Function	Blocky_Hot	TCTATACTGGGAGAATCATTATACAACGTGTCAGTATCAGCAATATCCAA[T/C]GAGGAGGTAATCAACCGTTGTGTTGCAGCTGCATATTGCAGACATATCAG
UC_Pep_Genomic_1146557	Chr02	150401917	Chr02	152235452	A	G	CHR02	50.6	FunctionalPolymorphic	0.0892857	0.898236	1	ID=CA02g18280	Detected protein of confused Function	Hot	TTTTAATATCAGTCCCGCAACCTGTTTAAATGTGCATAGGTCCTTAAAAA[A/G]TTGGGTCAGAAATTCCGGCACTAATGCTCCCAAGGGTGCGGCCTAGTGGT
UC_Pep_Genomic_1146628	Chr02	150417500	Chr02	152251035	C	T	-	-	FunctionalPolymorphic	0.077381	0.892367	1	ID=CA02g18320	Receptor serine/threonine kinase, putative	Hot	TGCATTATTGTTTTCTCAATTTATCAGCTATATTTGACAAGTAAAAATGA[T/C]AGAGAGAGTCGAGTTAGACTTGAAAAGTTTTTGGAAGACTACAAGGCCAT
UC_Pep_Genomic_1146652	Chr02	150424496	Chr02	152258031	A	C	-	-	FunctionalPolymorphic	0.220238	0.328818	1	ID=CA02g18340	BRASSINOSTEROID INSENSITIVE 1-associated receptor kinase 1, putative	Blocky	TTGGGCATGAAGTCATACACAAGAGCACGCTTTGTTCTCTCAACACAATA[A/C]CCCACGAGTCCGACCACATTGACATGATGGATCCTTCCAATGGCAGCTAC
UC_Pep_Genomic_1146653	Chr02	150424575	Chr02	152258110	T	G	CHR02	50.6	FunctionalPolymorphic	0.113095	0.227836	1	ID=CA02g18340	BRASSINOSTEROID INSENSITIVE 1-associated receptor kinase 1, putative	Hot	GGATCCTTCCAATGGCAGCTACTTCATTCATGAAATCTTGCCCACCATCT[T/G]TAGGCTTGCTCAACATCTTCACTGCTACATCCCTTCCACTTCGAAGCTTT
UC_Pep_Genomic_1146683	Chr02	150437820	Chr02	152271355	C	T	-	-	FunctionalPolymorphic	0.0535714	0.637721	1	ID=CA02g18370	Detected protein of unknown function	Blocky_Hot	AAGAGAAATTAGGTGAGGGAGGCTATGGCAGTGTATACAAAGGAAAACTT[T/C]GAAGTGGTAGGGATGTAGCAGTGAAGATGTTGAGCAAGCCTAAAGCTGGT
UC_Pep_Genomic_1146684	Chr02	150437955	Chr02	152271490	G	A	-	-	Failed	0	0	0	ID=CA02g18370	Detected protein of unknown function	Blocky	GAAGGATTCATCATGTCAACGTGGTCGGACTCGTGGGGTATTGTGTTGAG[A/G]GAACAAAGTATGCTCTTGTATACGACTTCATGCCAAACGGATCACTTGAT
UC_Pep_Genomic_1146696	Chr02	150441162	Chr02	152274697	T	C	-	-	FunctionalPolymorphic	0.184524	0.835916	1	ID=CA02g18380	Hydrolase, hydrolyzing O-glycosyl compounds, putative	Blocky_Hot	ATGATATGGACTTTCTGATCTGCTGGAGGCATAGCATCAAGATTCAAAGT[T/C]AACAAACCAGAGTCTGAGTCATAGGCAAACTCTACCATATCTCCACCCAC
UC_Pep_Genomic_1146764	Chr02	150460886	Chr02	152294421	T	G	-	-	FunctionalPolymorphic	0.107143	0.754212	1	ID=CA02g18400	At1g06440	Hot	CACAAACCACCCACCGCCGCCGCCGCCGCTACCACCGTCCTCCTCCGCCG[T/G]AAAACCACGTCAGCTGAATACGTATCCTCAAGAAACCGAGACCCCACTTT
UC_Pep_Genomic_1146778	Chr02	150464743	Chr02	152298278	C	T	CHR02	50.6	FunctionalPolymorphic	0.0714286	0.885687	0.833333	ID=CA02g18410	Detected protein of unknown function	Blocky_Hot	CCTCTTCCTGTTGCTTGATGACTCTATACAAACCCCAGAAACAACAAACT[T/C]AACATTAGGACATACAACTAACTAGATGAAATATAGTAATACAAAGTACC
UC_Pep_Genomic_1146803	Chr02	150481256	Chr02	152314791	C	A	-	-	FunctionalPolymorphic	0.0119048	0.912436	1	ID=CA02g18440	Detected protein of unknown function	Hot	GCGCTCGTCACTCGCACCATTAATCCATCTTAATCTCACCCAACCCAGAC[A/C]CAGGAACTAAAGTTGCTTGGGTCTTTTTGTCCCATAACAATTTTCCGAGC
UC_Pep_Genomic_1146804	Chr02	150481595	Chr02	152315130	C	T	CHR02	50.6	FunctionalPolymorphic	0.130952	0.461783	1	ID=CA02g18440	Detected protein of unknown function	Blocky_Hot	AACAACACGCCCATTGAATTCCCACAAGTGAGATCTGAGGAGGTAGAGTG[T/C]GTGAAGGCCTTTTTTTTTAATAACCGTGGTGTGCGGGTCAGCTTGCGCAC
UC_Pep_Genomic_1146931	Chr02	150519664	Chr02	152353199	T	C	-	-	FunctionalPolymorphic	0.192771	0.926776	0.988095	ID=CA02g18450	Tumor-related protein	Hot	TTCCTGTCCTCAGCCTATCAGCATCCATCACCACAATCTCCATGGCTGTC[T/C]TCAGTTCATCCATCTCTGCCTCTATATTCCCAGTGTTTAAAAGCTGAACT
UC_Pep_Genomic_1147009	Chr02	150588229	-	-	C	T	-	-	FunctionalMonomorphic	0	0.628763	1	ID=CA02g18470	Zinc/iron transporter, putative	Blocky_Hot	TCTGTCTTCCATGAGCGTACGAAGCACATTGAGATTGATTGTCACTTCAC[T/C]CGTCATCATTTACAGCTCGGGACCATATCGCTTCGCTCTTGACAATTAAG
UC_Pep_Genomic_1147011	Chr02	150606733	Chr02	152440268	C	T	-	-	FunctionalMonomorphic	0	0.47943	1	ID=CA02g18490	Zinc finger protein	Blocky_Hot	TATGTTAGTTACTACTATTTCTATTTATAAGTATTTTCTTATCGGTTAAA[T/C]CGAAAACCGAACCGATAAGGACTAAAAACCGATAAACCGATAAAAAATAT
UC_Pep_Genomic_1147022	Chr02	150614994	Chr02	152448529	G	T	-	-	FunctionalPolymorphic	0.113095	0.84037	1	ID=CA02g18500	Detected protein of unknown function	Blocky_Hot	ATGCAGTCAAGGCTGGCGGCAAGTTTCAACCCAAGGCGAAGCCTCGTCCA[T/G]TGAAAAAAGGTCCAGCTGTTGCGTCCTCAGCTGTTTCTTTGACGTCAAAA
UC_Pep_Genomic_1147052	Chr02	150639244	Chr02	152472779	A	G	-	-	FunctionalPolymorphic	0.142857	0.8706	1	ID=CA02g18520	GTP-binding protein ERG	Blocky_Hot	TATGTTGCGTGGACCCTCCAAAAATGTTGTCGCACCTTAGTAGACTCTTC[A/G]AAAAATGCAAAGCTTTTGGAGGATCCGACACACATCCAGCTGTATTTTTG
UC_Pep_Genomic_1147066	Chr02	150655392	Chr02	152488927	T	C	-	-	FunctionalPolymorphic	0.0476191	0.824114	1	ID=CA02g18530	Fimbriata (Fragment)	Blocky_Hot	TCCCTATTCTTTTCCTATCCCAACACCAACAACCAACTTTCTTGGAACTA[T/C]AACTACTCCAAATTCATCATCAATTAATGGAATTAACACTTGGATGGACA
UC_Pep_Genomic_1147082	Chr02	150757525	Chr02	152591060	C	T	CHR02	51.1	FunctionalPolymorphic	0.196429	0.498665	1	ID=CA02g18620	Acyltransferase	Blocky_Hot	AGAAGTGAACCAACTTTGATGGTAGCATTGATGATGATGCCTTTGTTGCA[T/C]ATTTGAAAAGAAGAGCGCTAACAACTTCTGCCCTTGTTGGATTTTCTACT
UC_Pep_Genomic_1147197	Chr02	150815847	Chr02	152649382	C	T	-	-	FunctionalPolymorphic	0.125	0.914158	1	ID=CA02g18650	Acyltransferase	Blocky_Hot	GGAAATGTCTTGTCCGCATTCTCTACACAAGCAATTAATACTATGTTGGT[T/C]CGTAATTTAAGGAAGCTAAGGGAGTTGAAGTGGCTAGCTTACACAAAAGA
UC_Pep_Genomic_1147201	Chr02	150817392	Chr02	152650927	T	C	-	-	FunctionalPolymorphic	0.0892857	0.822801	1	ID=CA02g18660	Acyltransferase	Blocky_Hot	TCCATCACAACTAGTTTCAATTCCTGAAAAAACCATTGTGAAGCCTTCTT[T/C]ACCCTCCCCTAATTCTCTCAAGTACCACAAGCTCTCTTTCATTGACCAAT
UC_Pep_Genomic_1147241	Chr02	150824336	Chr02	152657871	C	T	CHR02	51.1	FunctionalPolymorphic	0.130952	0.903252	1	ID=CA02g18680	Acyltransferase	Blocky_Hot	TTATCAGCTTACTATCCCTATGCTGGAAGCATGAGAGACAGTGCCACGAT[T/C]GAATGCAATAATGGGGGAATCGAGTTTATGAACGTTCAAATAAAGTGTCC
UC_Pep_Genomic_1147257	Chr02	150827100	Chr02	152660635	C	A	CHR02	51.1	FunctionalPolymorphic	0.130952	0.825573	1	ID=CA02g18690	Os07g0636000 protein	Blocky_Hot	ACCTGAAACTCTACCCCACCCCCGAATCAGCCGCCATGACTGACGTTGAA[A/C]TCTCTCACTCCGAGAAGAAGAAGAAGAAGACAAAATCCCCCAAAAATGAC
UC_Pep_Genomic_1147302	Chr02	150838095	Chr02	152671630	T	C	-	-	Failed	0	0	0	ID=CA02g18710	At3g47630	Blocky_Hot	TTGCAATAGTATATTACTAACAGCTTCTTTGCTAGACATCTATGACAGAT[T/C]ACATTATTGGAGTAGCTGATCCTCGACAATGGCATTCTGAGGTAATTCCT
UC_Pep_Genomic_1147333	Chr02	150843575	Chr02	152677110	C	T	CHR02	51.1	FunctionalPolymorphic	0.13253	0.768092	0.988095	ID=CA02g18720	Cationic amino acid transporter 5	Blocky_Hot	ACAAGATTTCTTCCCAGAAGATTCTTTTCAGAATTGGAGCGCATATCGAT[T/C]AGCACTGTCACACACAGTTACCAGATTGAAGGACCGAGTTGCAAGCTGTT
UC_Pep_Genomic_1147369	Chr02	150851042	Chr02	152684577	C	A	-	-	FunctionalPolymorphic	0.0952381	0.919102	1	ID=CA02g18730	Pentatricopeptide repeat-containing protein	Blocky_Hot	GAAAAAACTAACCTCTAATGTCGGATGAAAAGGTCACTCCAACACTTGTT[A/C]ATAGCTCCTTGAACCTTCTTTGGCTTGCAAAGTTCTCGAATAATCATTTC
UC_Pep_Genomic_1147725	Chr02	150940390	Chr02	152773925	G	A	CHR02	51.1	FunctionalPolymorphic	0.166667	0.250479	1	ID=CA02g18750	Pleiotropic drug resistance ABC transporter family protein	Blocky_Hot	TCATTGCTAGATCAACTATGGAATCACAGTTTGTAGCTTTGGAATTAGCT[A/G]GTACTGAGGCTGAATAACTAAGGAATTTCTTAGAAAATGTTCCTTTTAAA
UC_Pep_Genomic_1147731	Chr02	150996272	Chr02	152829807	T	C	CHR02	51.1	FunctionalPolymorphic	0.166667	0.759067	1	ID=CA02g18780	Pentatricopeptide repeat-containing protein At3g57430, chloroplastic	Blocky_Hot	TTGGAAAGCAAGTGCACGGGTATAGTTTGAGAGTAGATGATAGGAGGACT[T/C]ATACAAACAATGCTTTGATGTCTATGTATGCAAAACTAGGAAGAGTGGAT
UC_Pep_Genomic_1147732	Chr02	151005976	Chr02	152839511	T	C	CHR02	51.1	FunctionalPolymorphic	0.113095	0.895435	1	ID=CA02g18790	DNA topoisomerase	Blocky_Hot	GGAACTTCCCATACCATGCTGAAGTCATCATCTGGTCGGACAGATCCAGA[T/C]CTTGCAGCTAAGTCCCTAACATGACCATAACTAGGCAGGACTTCAAACAT
UC_Pep_Genomic_1147953	Chr02	151266029	Chr02	153099564	T	C	CHR02	52.2	FunctionalPolymorphic	0.0952381	0.82268	1	ID=CA02g19000	Ubiquitin-protein ligase, putative	Hot	CATAACCAGAGAGAAGGGAATCAGAAGCGGGAGATTATCTTAGAAACCGC[T/C]GGAATGCAGCCTGGTCTAGCTGACTCAAGAAGCAGTAACAGTCCTAAATC
UC_Pep_Genomic_1147976	Chr02	151302861	Chr02	153136396	A	G	CHR02	52.2	FunctionalPolymorphic	0.166667	0.74719	1	ID=CA02g19030	Caldesmon, putative	Blocky_Hot	TTTCGCTGTTTAACTTTATTGCTCTCTGAACTCTCTCCATCACCTCTGTT[A/G]CCACGGAGCATTTCGATCTTCCTACGGAGCCTTTGCCTCAGCTCCTCGTA
UC_Pep_Genomic_1147979	Chr02	151308961	Chr02	153142496	A	G	-	-	FunctionalPolymorphic	0.113095	0.926383	1	ID=CA02g19040	Mog1/PsbP/DUF1795-like photosystem II reaction center PsbP family protein	Blocky_Hot	TGCTTTGAACTACATTTTTTTTTCTTTTAAAAAAGAAAGTTATTCTTACA[A/G]AAGTAAGGGATTGAGCGCATCTTTCCCCTTTTTATAAGTAGGAAGGTTAT
UC_Pep_Genomic_1148023	Chr02	151331066	Chr02	153164601	T	C	-	-	FunctionalPolymorphic	0.0714286	0.795189	1	ID=CA02g19070	Detected protein of unknown function	Blocky_Hot	AACCGAACATGGCGTGTAGATTCATGTGATTTCCTCGGAGTTGTTACTGT[T/C]GTTGTGTTTTTCAGGACCCCTTTTACTTCCTTGTCGAAAACAAACCCTGT
UC_Pep_Genomic_1148247	Chr02	151417469	Chr02	153251004	T	C	-	-	FunctionalPolymorphic	0.0481928	0.818982	0.988095	ID=CA02g19120	3'-5' exonuclease, putative	Blocky_Hot	GCCGTGGAACTTCTCAAGGAAAGGCGCCTAGAATTACAACCTGAAGAGAA[T/C]ATTGTGGCTACTGAGGGTGCTGAAATGTCAGTTGAACTTACTGAGCCACT
UC_Pep_Genomic_1148259	Chr02	151423805	Chr02	153257340	T	C	CHR02	52.2	FunctionalPolymorphic	0.136905	0.630979	1	ID=CA02g19130	Grx_S14-glutaredoxin subgroup II	Blocky_Hot	GCTGCTGCTAATGTTTCTCTATCGCTCCTCCCTACGCCTCATTTTATTCG[T/C]CCACTTCGGTGCTCCTCGTTTTCCAATAGCTCAATTGCTGCTACCGGTAA
UC_Pep_Genomic_1148273	Chr02	151457057	Chr02	153290592	A	C	CHR02	52.2	FunctionalPolymorphic	0.166667	0.880843	1	ID=CA02g19160	Protein transport protein Sec24A, putative	Blocky_Hot	TGATGAATGAGGAATAAGGTTTCCTCGAACACTTCCTTAACAATTAAAAG[A/C]TACACATCATCTTCTGGAGAAAGGCGCATTAGGGTACACACAGCAGCAGC
UC_Pep_Genomic_1148431	Chr02	151652104	Chr02	153485639	G	A	CHR02	53.9	FunctionalPolymorphic	0.267857	0.90011	1	ID=CA02g19280	Superoxide dismutase [Cu-Zn]	Blocky_Hot	GACTATTTTGATTGTAAAGAGCTTTTCGTGGCGACTTGCAGAATTATTAG[A/G]GTAACTCTCTTTCACACTTTCAAATAAATCTGTCTCACACTTATCTCTTA
UC_Pep_Genomic_1148484	Chr02	151664327	Chr02	153497862	C	T	-	-	FunctionalPolymorphic	0.160714	0.392887	1	ID=CA02g19290	MADS-box transcription factor	Blocky	TTGATTTATTGACAAAAGGGGCTACAGGTTTTGGTACATCGTTGAATCAG[T/C]AAACAATTGTTAATGATGGCTCCAACCCTAATTATGATTATTTCATTCCT
UC_Pep_Genomic_1148568	Chr02	151730209	Chr02	153563744	A	C	-	-	FunctionalPolymorphic	0.136905	0.506489	1	ID=CA02g19320	Detected protein of unknown function	Blocky	CCTGTTAACAATGTTTGATGAATTGCCGATGATTTTTCACAAGGAATGCA[A/C]CCCTTGAAGGGTCAGGGAGAATCCTGAATTAGTTTAATTCATTAAGCTCA
UC_Pep_Genomic_1148662	Chr02	151763064	Chr02	153596599	C	T	CHR02	53.4	FunctionalPolymorphic	0.196429	0.886503	1	ID=CA02g19350	MutL DNA mismatch repair protein	Blocky_Hot	CAGGAACAGCTATGACGCAAGGGCCTTGCCTGTCAGGGGTTCCTTCCTTT[T/C]CATTACTTTGAAATCCTATACAATTAGTAATAAATAATGATGTTTCCCCA
UC_Pep_Genomic_1148696	Chr02	151772237	Chr02	153605772	A	C	CHR02	53.4	FunctionalPolymorphic	0.154762	0.824528	1	ID=CA02g19360	Detected protein of unknown function	Blocky_Hot	AATGAAAAAGCATGTTCCGGTTCAGTTGCTGTACAATAAGAATAAGGGGA[A/C]TGATAATTGTAGAACAGATGAAGAGTTAGCTCGGACATTGCATAGGGCCA
UC_Pep_Genomic_1148787	Chr02	151791524	Chr02	153625059	T	G	-	-	FunctionalPolymorphic	0.22619	0.936209	1	ID=CA02g19370	Srpk, putative	Blocky_Hot	CCCCAGCACCGGCTATCTGCTCCACCATAAGTTTGTAAAAGAAAATATCA[T/G]GAGATATTTTCAGAAATAGTTCTTAAAGGCTACAAGAAACAATATAATGT
UC_Pep_Genomic_1148796	Chr02	151793766	Chr02	153627301	A	G	CHR02	53.4	FunctionalPolymorphic	0.14881	0.93372	1	ID=CA02g19370	Srpk, putative	Blocky	TAAATGTCAAATTGGTTGGTCAACAGGCAAAGCTCTTTTTTCCCCTTAGA[A/G]CATTGTCATGAAATGCGTTAACTAAATGCTATGAAATCCACAAAGACGTC
UC_Pep_Genomic_1148834	Chr02	151803566	Chr02	153637101	A	G	-	-	FunctionalPolymorphic	0.246988	0.310063	0.988095	ID=CA02g19380	Calcium-binding EF-hand-containing protein	Blocky_Hot	TTCCCAACCAAACGACCCCTAAGAGACTAAGTATCGATTTTGCTTCATCT[A/G]TGAATTCCTCTTCACGCCGTTATTAAAAAAATGAATTACTCTTTACACTA
UC_Pep_Genomic_1148973	Chr02	152073883	Chr02	153907418	A	G	-	-	FunctionalPolymorphic	0.0535714	0.741927	1	ID=CA02g19540	Hemolysin-type calcium-binding protein	Blocky_Hot	AATCTGTACCCGGTTCCCCATTTTTCGACTCCAGTAGCGCCGATAAACCC[A/G]AACCCATCCTCTTGGGTAAAAATGGATCTTCAAGGACAGGCGCTAGTGAT
UC_Pep_Genomic_1148980	Chr02	152076570	-	-	T	C	-	-	FunctionalMonomorphic	0	0.695064	1	ID=CA02g19550	Detected protein of unknown function	Blocky_Hot	AAGGCAAAGACAAGTTTATTCCCAACAAAAATCGTGAGTTCAAAGGCGAG[T/C]GCAACCAGCCACCGTCATTCCGCAAGAACTACGAGGAGAAGAAGAAAGGT
UC_Pep_Genomic_1149547	Chr02	152212689	Chr02	156348200	G	A	CHR02	57.9	FunctionalPolymorphic	0.0833333	0.889462	1	ID=CA02g19570	Pectinesterase	Blocky_Hot	GGGTAATACTAATGCTTGTGTCAGAGTCGGAGCTAGAATTTTGAGTTTAC[A/G]GGTTATAAATTCTAGAAAATGTAGCTTATTGGGTTCTTGATAAGTTATTT
UC_Pep_Genomic_1149548	Chr02	152212788	Chr02	156348299	A	C	-	-	FunctionalPolymorphic	0.0297619	0.86886	1	ID=CA02g19570	Pectinesterase	Blocky	TTACACATTAAACATAAATATAGAATTGAGCAAAAGCTACGGGGTTCTAC[A/C]ACCACACTGTCTATTCAAGGTATAATTCTTGGATTAACTTTTTACACACT
UC_Pep_Genomic_1149557	Chr02	152216056	Chr02	156351567	G	T	-	-	FunctionalPolymorphic	0.0535714	0.729237	1	ID=CA02g19580	Os06g0714000 protein	Blocky_Hot	ACCCAGAAGCTGACATACCTGCCCATCAAATAGTATATCTAAGCCACGAG[T/G]AAAGTAGTTGTAGAAGTAATCACCACAAAGAGTTGTCTTCGGCCGGGGAT
UC_Pep_Genomic_1149609	Chr02	152263032	Chr02	156398543	G	T	CHR02	57.9	FunctionalPolymorphic	0.22619	0.628093	1	ID=CA02g19610	At2g18100	Blocky_Hot	CCCAGTGAGGAGATGTGAGAAGTTGGCTATAGTGGTTATAAGGAGAGGTA[T/G]AGGTAAATCGAAGAAATCCCGGGGAGGGGTGATTAAAGGAGATGACATTC
UC_Pep_Genomic_1149613	Chr02	152291448	Chr02	156426959	G	A	CHR02	57.9	FunctionalPolymorphic	0.0654762	0.874292	1	ID=CA02g19640	CYP84A14v1	Hot	CAACACAAAGTACTTCTAGTTTACATATTGGAAAGGGATTTTTTTTCCTC[A/G]TGTAGTAATAGTTTCAAAATAAGATTTTAGTAAGTCTAGCTAATAGCTAG
UC_Pep_Genomic_1149936	Chr02	152406861	Chr02	156542372	A	G	CHR02	57.9	FunctionalPolymorphic	0.113095	0.869124	1	ID=CA02g19670	Serine-threonine protein kinase, plant-type, putative	Blocky_Hot	ATTGTCACATTACTCAAGGAATTATGGGACCAAAAGCCTGACACTCGGTT[A/G]ATGATTTTTGTACCCCACCTTCACATAAAAATAATCTCAATGGGCATCGA
UC_Pep_Genomic_1149990	Chr02	152426590	Chr02	156562609	C	A	CHR02	57.9	FunctionalPolymorphic	0.166667	0.932895	1	ID=CA02g19680	Microspherule protein	Hot	CAGATGTAATCTTTGCATAAGATTGGCACATCAATAAGAAGAAGAACAAA[A/C]AGATGCATGAGCAATACCAGAGAGAAGGAACATCAAGTTTTAGTCACACA
UC_Pep_Genomic_1150197	Chr02	152492614	Chr02	156628125	G	T	-	-	FunctionalPolymorphic	0.0535714	0.84133	1	ID=CA02g19730	Glutaredoxin C3	Blocky_Hot	GTTGGCCCTTTTGTCCAAAACTCAACAGTTTTTTGGGAGCACAACTGTTG[T/G]TGAAATAGAAAGGGAGAAAATGGAGGTCAATGGTTGTTTCAAGCGCAATC
UC_Pep_Genomic_1150205	Chr02	152496563	Chr02	156632074	A	G	CHR02	57.9	FunctionalPolymorphic	0.101191	0.92245	1	ID=CA02g19740	Ankyrin-like protein	Blocky_Hot	GGTGGGTGCAACAGTAGCATTTGGCCGCCAGAAAGTCTTCTGTGCACTTA[A/G]TATTCCAACTTGGTTCTGGGAGATCCTCTTCCGGATTTCCCAATGTAGAG
UC_Pep_Genomic_1150328	Chr02	152691373	Chr02	156826884	A	G	-	-	FunctionalPolymorphic	0.0178571	0.853109	1	ID=CA02g19800	Dimethyladenosine transferase-like protein	Hot	CGACTCGCCGGTTCAACAACGTCAAAGATGAAGATGAACAGTATCATAAC[A/G]AACTCCGTAGAAAAACTGAAAATGAAGAAGCACAAATTTATTTGCTTAAG
UC_Pep_Genomic_1150330	Chr02	152691925	Chr02	156827436	T	C	CHR02	57.9	FunctionalPolymorphic	0.0654762	0.868308	1	ID=CA02g19800	Dimethyladenosine transferase-like protein	Blocky_Hot	CGTCTTAAGAAATCCATTGAACGTGTTCAAATTATTAATTTAGAATCCAG[T/C]AAGTTAAAAGAGTAGAATCCCGAATCCATTACTTCAAATCCTGATCCTGC
UC_Pep_Genomic_1150337	Chr02	152695471	Chr02	156830982	T	C	CHR02	57.9	FunctionalPolymorphic	0.0654762	0.844527	1	ID=CA02g19810	Cytochrome P450 90C1	Blocky_Hot	CAGCTTGTTCTTCATCTTCACTGTTGGGAAGTAGACAATCTCATCCTTCT[T/C]TGCCACCCATCTGTTCATTAACACAGCAGAAAGTGATTGCTCACATTAGC
UC_Pep_Genomic_1150338	Chr02	152696560	Chr02	156832071	A	G	-	-	FunctionalPolymorphic	0.0178571	0.886373	1	ID=CA02g19810	Cytochrome P450 90C1	Hot	TTTGAGACCTTTTTTGGGGGTAGGGTGACACTGTGAGTACATTTAATAGG[A/G]CTTGAACCTACATATGTAAATAGTGCAACACTAAACTGAAAAAGCATGAC
UC_Pep_Genomic_1150472	Chr02	152738339	Chr02	156873850	T	G	CHR02	57.9	FunctionalPolymorphic	0.452381	0.919974	1	ID=CA02g19830	Detected protein of confused Function	Blocky_Hot	ACACCTTGAATTTCCAATTGTGTGGCTACCTGTATTATAATTTATCAGTA[T/G]TAACTATTATTCCGCATCAGATAAATAGTCTAGCTATCAAGAAAGAAAAA
UC_Pep_Genomic_1150497	Chr02	152744222	Chr02	156879733	G	A	CHR02	57.9	FunctionalPolymorphic	0.190476	0.296623	1	ID=CA02g19840	Basic peroxidase swpb5	Hot	GGCTAGTGATGCTTGACTCTTAGTAGCAAGAACTTGGTCAGAGTTCAGCA[A/G]TCCCTTTGAAGCCAACAAGTTCTTGAAGTAGCTGTTATCAAATTTTGTTG
UC_Pep_Genomic_1150500	Chr02	152745544	Chr02	156881055	A	C	CHR02	57.9	FunctionalPolymorphic	0.339286	0.85275	1	ID=CA02g19840	Basic peroxidase swpb5	Blocky_Hot	TGGTGCAAAGACGAGGAGAGCTATGAAAATGAAGAAGCTCATGGACCGAG[A/C]CATGTCGAAGTTCTAAGCACGTTGGTGTAGAAAAAACTTAATTTGAATCT
UC_Pep_Genomic_1150549	Chr02	152807437	Chr02	156942948	G	A	CHR02	57.9	FunctionalPolymorphic	0.0535714	0.866354	1	ID=CA02g19860	Pentatricopeptide repeat-containing protein	Blocky_Hot	GAAAGAGGTTAAGGAAGCACTTGAGGATCTTGTTGGTCGGCTTAAGTCAT[A/G]TGGCTACGAGCCAAACTTAAGTTCCGTGCCTTATGATCTGAGTGAGGAAC
UC_Pep_Genomic_1150550	Chr02	152809895	Chr02	156945406	A	C	CHR02	57.9	FunctionalPolymorphic	0.357143	0.714578	1	ID=CA02g19870	Dehydrin	Blocky_Hot	TTAACCTTGTCCTTTATCCCTTTCTTCTTCCTTCTACCACCGTGTCCATC[A/C]TCCTCCTGCAAAGCCACACACGTTAAACATCATTAAGAGTCGAATAAATA
UC_Pep_Genomic_1150618	Chr02	152833420	Chr02	156968931	C	T	CHR02	58.5	FunctionalPolymorphic	0.101191	0.954534	1	ID=CA02g19890	Mitogen-activated protein kinase 8	Blocky_Hot	CTAGAACTCTTTGGAGTAGCTTCCAGACTAGCCAAATTTTACGAATTCTC[T/C]CACAACTTATCAAAGTTCTACATGACCTGTGCAGAAGGAGAAAAGCGTTC
UC_Pep_Genomic_1150650	Chr02	152847296	Chr02	156982807	G	T	CHR02	58.5	FunctionalPolymorphic	0.0595238	0.941072	1	ID=CA02g19900	Putative HLH DNA-binding domain superfamily protein	Blocky_Hot	AAATACAAACACTTGCTCTTCTCTTTGCTTTGAATACGAAGTCTGATGGA[T/G]TAATCAATCAAAGACTTTGGTTAAAAGACGTCAAATCATAATTTGGCAAA
UC_Pep_Genomic_1150780	Chr02	152903534	Chr02	157039045	C	T	-	-	FunctionalPolymorphic	0.0892857	0.926642	1	ID=CA02g19970	Salicylic acid methyl transferase-like protein	Blocky_Hot	GCAAAGCGTGAAGAATATCTCATACTCATCACCATGGATGTTGAGAAAGT[T/C]TTCCACATGACAGGAGGAGTTGGAGAAACTAGCTATTCCAAAAATTCTTC
UC_Pep_Genomic_1150824	Chr02	152913897	Chr02	157049408	A	G	CHR02	58.5	FunctionalPolymorphic	0.0833333	0.773849	1	ID=CA02g19980	Detected protein of unknown function	Blocky_Hot	GACTGTCTCTTCCCGATGCTCCAGCACGGAAGAAGAGTTTCCGGCGGTGA[A/G]ATTGCCGGAGCGGTCTTCTTCCTTTTGAACGAATGAGTTGTAGAGTTCAG
UC_Pep_Genomic_1151165	Chr02	152973311	Chr02	157108822	T	G	-	-	FunctionalPolymorphic	0.0357143	0.952988	1	ID=CA02g19990	Detected protein of unknown function	Blocky_Hot	AGTTTGAATTTACAATTAGCAACAAGATCTGACGAGGTACTTCTGTAAAT[T/G]TTCAATTTTTGTAATGCCGGCTTAATTGGAACTCTTTAAGTTGGAAATTG
UC_Pep_Genomic_1151169	Chr02	152974133	Chr02	157109644	C	T	-	-	Failed	0	0	0	ID=CA02g19990	Detected protein of unknown function	Blocky	AGACATGATATGGAAGCACTATGGGCTACTTCAGGTGGAGTTCTCAATGC[T/C]TGTCTCTCAACTGCACTTAAGGGGATACTTAATCATGAACGTCCCGTTTC
UC_Pep_Genomic_1151261	Chr02	152991757	Chr02	157127268	T	C	-	-	Failed	0	0	0	ID=CA02g20000	Detected protein of unknown function	Blocky_Hot	CTATAGTTTACGGTATTATCTTGCTCTGGAGACATGATATGGATGCACTA[T/C]GGGCTACTTCAGGTGGAGTTCTCAATGCCTATCTCTCAACTGCACTTAAG
UC_Pep_Genomic_1151367	Chr02	153015657	Chr02	157151168	C	T	-	-	FunctionalPolymorphic	0.0357143	0.934678	1	ID=CA02g20010	Galactinol synthase	Blocky_Hot	TACTCTTTCAGTCATTTTAGCAAAGTAAAATAAATAAATAAATAAAAGTT[T/C]AAAAAAATTGTTACCTGCTCAGCAAATGGGGTAGGAGGGGTAACTTTGAG
UC_Pep_Genomic_1151491	Chr02	153037202	Chr02	157172713	G	A	CHR02	58.5	FunctionalPolymorphic	0.113095	0.636034	1	ID=CA02g20020	Mannan endo-1,4-beta-mannosidase	Blocky	GTAAATTTGTTGTACCTGTTAAGTACAGTCTGCATAATTGGGTTGGGGGG[A/G]AACCAAACGTCATGCTTTTTTGTATACAAATTTAAATGACCAATTAGAAT
UC_Pep_Genomic_1151676	Chr02	153067195	Chr02	157202706	C	T	CHR02	58.5	FunctionalPolymorphic	0.0595238	0.891834	1	ID=CA02g20030	Detected protein of unknown function	Blocky_Hot	ACGCCGTGCTGACTCTACACAATCCAAACAAAAACAGAAACTGTCATTTT[T/C]CATGAAACAAACAGTGTCTGCTGGTAGATCTCCTTCTCAATCAATGACAA
UC_Pep_Genomic_1151848	Chr02	153108165	Chr02	157243676	C	T	-	-	FunctionalPolymorphic	0.101191	0.884855	1	ID=CA02g20060	Detected protein of unknown function	Hot	CTATCAACGGGGCAGAAGGTGCCTCCTCCTTTATCAATTCTTCATATCCT[T/C]TATAGTCTCTTCTTGTACTCATTGCTCTAAACATGGCTGGCTTTAATTAA
UC_Pep_Genomic_1151881	Chr02	153118107	Chr02	157253618	T	G	CHR02	58.5	FunctionalPolymorphic	0.154762	0.879786	1	ID=CA02g20090	Auxilin-like protein	Hot	AGTCTTTCATCCTTTCTTTGGGCCTCAGGAGTAATGATTTTATTTGAATT[T/G]CTTTCTTTCTTTTGGGCACTTTCAGTTGCGGCTCTCTGGTCTGTACTTGA
UC_Pep_Genomic_1151893	Chr02	153129453	Chr02	157264964	C	T	CHR02	59	FunctionalPolymorphic	0.196429	0.857224	1	ID=CA02g20100	Protein yrdA, putative	Blocky_Hot	ACATATCATGAGTCCACAGCTTTGAGTTTCATACAACAACAACAACAAAC[T/C]CAGTGTATTCCCACAGCATGGGGTCTGGGGAGGGTGAGGGTAAGATGTAC
UC_Pep_Genomic_1152019	Chr02	153241051	Chr02	157376562	G	T	-	-	FunctionalPolymorphic	0.0416667	0.778838	1	ID=CA02g20230	Tubby-like F-box protein	Blocky_Hot	AATCATTGGAGCAACAGAACCCGGTCACATATAGTCCCTGATGTAGCCAT[T/G]TCTGATCCCACTGAACAAGGGGAATGGGCTAATTTACCACCTGAGCTTCT
UC_Pep_Genomic_1152043	Chr02	153279290	Chr02	157414801	G	A	-	-	FunctionalPolymorphic	0.107143	0.360423	1	ID=CA02g20260	Late embryogenesis abundant domain-containing protein	Blocky_Hot	CTCAGACAAAGCAGCTGACGCCAAAGAAAGAGCTAAATATAAGGCTTATG[A/G]TGCTTCTGATTTTGCCAAAGAGAAAGCTCGTGATGCTTATGCATCCGCAT
UC_Pep_Genomic_1152060	Chr02	153283973	Chr02	157419484	A	G	-	-	FunctionalPolymorphic	0.107143	0.589594	1	ID=CA02g20270	Transcription factor, putative	Blocky_Hot	TTTGCGTGTGTATGCGGTGGTTGATGCTGTTATTTCTATGCATACCAGGT[A/G]TTTGTGATTCATCGTCGGTCTCTTTCCGATGAAAATTGCGGTGACAATCA
UC_Pep_Genomic_1152144	Chr02	153296282	Chr02	157431793	A	G	-	-	FunctionalPolymorphic	0.0476191	0.590469	1	ID=CA02g20280	DCD (Development and Cell Death) domain protein	Blocky_Hot	CCTCTATCAGAAAATGAGTTCCGTGATGCCATTAGGGAGAACTACTTTTC[A/G]GCAAGGAAGTTCCACTTCGGTCTGTCTGATGAGCAGGTCTGATGATTGCT
UC_Pep_Genomic_1152688	Chr02	153366071	Chr02	157501582	A	G	-	-	FunctionalPolymorphic	0.060241	0.499431	0.988095	ID=CA02g20290	GATA transcription factor 18	Blocky_Hot	CTACTGTTTATCATGTGTTGATTCGTCTCTATTCCTCCTCCACCGTTAGC[A/G]GTAGCTGCTGCTGCTGCACTGGCTCTTCTCTCTTCCTTCTTGAAACGAAT
UC_Pep_Genomic_1153167	Chr02	153446431	Chr02	157581942	T	C	-	-	FunctionalPolymorphic	0.136905	0.36401	1	ID=CA02g20300	Ribosomal protein L30 family protein	Blocky_Hot	TGCTTCAGGAAAGCGGAAGCGGTAAAACAGGAAGAGATGAGTGCTTACAA[T/C]GCTTTTAAAGCTTGTGCTCCAGTCGCATGGAGCCCTAATCTATACATAAC
UC_Pep_Genomic_1153402	Chr02	153520067	Chr02	157655578	C	A	-	-	FunctionalPolymorphic	0.0892857	0.643796	1	ID=CA02g20350	GATA transcription factor 18	Blocky_Hot	CAATGTCGACTTAAATAGTGGTCATTCACAAAATATCTACCAGTAATCCT[A/C]CTTAAATAACCTGATGGTATAGGTAGAAGCTCTTTAGACAATCAAAATTA
UC_Pep_Genomic_1153665	Chr02	153602524	Chr02	157738035	C	T	CHR02	59	FunctionalPolymorphic	0.130952	0.451603	1	ID=CA02g20360	Ethylene transcription factor	Blocky	TGAAGCAGAAGCTGGAGATCCATCAGGAAAGTTCACCTTAGCCTTCTTGC[T/C]TCTGATCCTTCGTGCCTCAACATCATAAGCTCTAGCTGCTTCTTCCGCAG
UC_Pep_Genomic_1153975	Chr02	153982782	Chr02	158118293	C	T	-	-	FunctionalPolymorphic	0.0416667	0.460975	1	ID=CA02g20650	AP2/ERF domain-containing transcription factor	Hot	GAAAAGAAACAAAGCAGTGGTTCATGATCAAGAGAAACCTCAGATTGATC[T/C]GAATGAATTTCTTCAACAGATTGGACAACTGAAAAGAGATGATCAACAGC
UC_Pep_Genomic_1154083	Chr02	154031195	Chr02	158166706	A	C	CHR02	59	FunctionalPolymorphic	0.214286	0.845665	1	ID=CA02g20700	DNA-directed RNA polymerase, putative	Hot	TTGATTCTGTAGGCTCAACCCAGGCTAGTCAACAACAACAACAAATCTAG[A/C]GTAATCCCATAAGTGGGGTCTGGGGAGGGTAGTGACCTTACCAATACCTT
UC_Pep_Genomic_1154157	Chr02	154096942	Chr02	158232453	G	A	CHR02	59.6	FunctionalPolymorphic	0.0654762	0.826118	1	ID=CA02g20760	BAC19.15	Blocky_Hot	GATTGAGCATGTGTGGCATTAGTGCCACTGCTTTCTAGCTTAGACACCGC[A/G]TCTGGTCCACACCACCGTGCTAACTCTTCCTGTTTCACCATCATATTCAA
UC_Pep_Genomic_1154231	Chr02	154112159	Chr02	158247670	C	T	CHR02	59.6	FunctionalPolymorphic	0.0654762	0.788114	1	ID=CA02g20770	Protein kinase ATN1-like protein	Blocky_Hot	ACTCCTGAAGCAACAACATGAAGTCCTGTTTTTCTTCTTGCTATTTTCTA[T/C]ATGCTGGTCCATCAAACAATTCATGGCAGGAGAATTGGTCAACTCTTTGC
UC_Pep_Genomic_1154243	Chr02	154115802	Chr02	158251313	G	A	-	-	Failed	0	0	0	ID=CA02g20770	Protein kinase ATN1-like protein	Hot	TTCCAGCAAAAACAAGATAGGCAAAGTGAATGCAATTTAATAGTATCAAG[A/G]TTTTTTTATTGAACCCCATACCTTCACAATATTGTCATGCTTCACTTTAG
UC_Pep_Genomic_1154247	Chr02	154117604	-	-	G	A	-	-	FunctionalMonomorphic	0	0.479478	1	ID=CA02g20770	Protein kinase ATN1-like protein	Blocky	GAACAATATTAATTTTTAGCTTTTTTATTATTTTAAACCCGCATATACCC[A/G]CAACCCGCACCGCACCGCACCATTTTAAAAAAAAATTACTTTAACCCGCA
UC_Pep_Genomic_1154331	Chr02	154135939	Chr02	158271450	A	G	-	-	FunctionalPolymorphic	0.0535714	0.353331	1	ID=CA02g20780	Homeobox-leucine zipper protein ATHB-40	Blocky_Hot	TAATTGTCAACCTATATACTAGGTATAAGTTTTATCAATATTCGTTGTAT[A/G]TTGCTATGATGCTGCAGCTTGAACGTGATGAGATCTCTTATTAAAGCCAG
UC_Pep_Genomic_1154332	Chr02	154136074	Chr02	158271585	G	A	-	-	FunctionalPolymorphic	0.0595238	0.302172	1	ID=CA02g20780	Homeobox-leucine zipper protein ATHB-40	Hot	GGCGAAGACGTAAGAAGAACAAATTAGGAGAAGGGAGCGGGAGTGATCAG[A/G]CAATGATGATGAGGAAAAGAAAGCTAAGTGAAGAACAAGTTAATCTACTT
UC_Pep_Genomic_1154366	Chr02	154154815	Chr02	158290326	A	G	-	-	FunctionalPolymorphic	0.0178571	0.338737	1	ID=CA02g20810	Detected protein of unknown function	Hot	TTGTCAACGGTCCAATCGGATAAACTGGTGAATTCACGATTGCTTTAATT[A/G]TTTCATTTTCCCTGAACGCTTTGAGTGTACCAGCCTCTGCGTCTTCCCAA
UC_Pep_Genomic_1154367	Chr02	154155050	Chr02	158290561	T	C	-	-	FunctionalPolymorphic	0.0119048	0.351215	1	ID=CA02g20810	Detected protein of unknown function	Blocky_Hot	CAACGGTTCCACCTGATCAACATATTGACCCTCAATTTCTTCATCAAGAA[T/C]CGGACAGTATACAGTCAAAGCAGTAAACCATACATTCGCTGGGATATACA
UC_Pep_Genomic_1154393	Chr02	154162204	Chr02	158297715	A	C	CHR02	59.6	FunctionalPolymorphic	0.107143	0.511145	1	ID=CA02g20820	Glycosyltransferase 1	Blocky_Hot	TTACCCTAATAGACTATTTCCTCACATATTTTCTTGCAACCATGGATTCT[A/C]TTCTCAATGTCTTTGAGGACTTCACACATTGTAGCATTAGAGGAGCCTCC
UC_Pep_Genomic_1154428	Chr02	154182167	Chr02	158317678	C	T	CHR02	59.6	FunctionalPolymorphic	0.101191	0.855647	1	ID=CA02g20840	Ubiquitin-conjugating enzyme m, putative	Blocky_Hot	TGGTATGATGCAATCACAGTTGAGCTTTCTCAAAAATATTCAGTCATCTA[T/C]GAAGTTCCGTTCTTCAATGAGAAAACTTCAAGCACAATGTACCAACTAAT
UC_Pep_Genomic_1154570	Chr02	154204369	Chr02	158339880	A	G	CHR02	59.6	FunctionalPolymorphic	0.17284	0.227567	0.964286	ID=CA02g20850	Geranyl diphosphate synthase large subunit	Hot	CAAATAATTGAGAAGATTAGATCCAAAGAATGAGTCTTTCAACAGCAATT[A/G]CAACTTGGGGTCACACCCATTATGCCTTTTGTGACGTTGGAAATAACGGC
UC_Pep_Genomic_1154571	Chr02	154204426	Chr02	158339937	A	G	-	-	Failed	0	0	0	ID=CA02g20850	Geranyl diphosphate synthase large subunit	Blocky_Hot	GGGGTCACACCCATTATGCCTTTTGTGACGTTGGAAATAACGGCAGATCC[A/G]GTTCTTGCTCCACCAGATTCTTGCATGATCTGAAGGTGAAATTTTCCAAG
UC_Pep_Genomic_1154590	Chr02	154206693	Chr02	158342204	G	A	-	-	FunctionalPolymorphic	0.154762	0.379034	1	ID=CA02g20860	Geranylgeranyl pyrophosphate synthase	Hot	TGCTTCAAAAGATCAAATCTGTCAATCAAGCATTAGATGCTGCTGTCCCA[A/G]TCAGAGAGCCTATCAAGTTCCATGAAGCAATGAGATACTCGCTCCTTTCC
UC_Pep_Genomic_1154594	Chr02	154207488	Chr02	158342999	G	T	CHR02	59.6	FunctionalPolymorphic	0.208333	0.756357	1	ID=CA02g20860	Geranylgeranyl pyrophosphate synthase	Blocky_Hot	TTGGTTTTGATCCGGAAAAGGCAGCTCCACTACTTGCTATGACAGATTTC[T/G]TTCTTCATCGGCAAAAATGATCTCCTTAGGGTGATTATGCCTGTAGTTTT
UC_Pep_Genomic_1154600	Chr02	154208357	Chr02	158343868	A	G	-	-	FunctionalPolymorphic	0.0178571	0.819095	1	ID=CA02g20870	Detected protein of confused Function	Blocky_Hot	TCAGAGAAAAAAATAGCGGAGTTCTTAAGTGAAGAGTCATGAAAATGCTA[A/G]AAGGAGTAATCCACAATCTTGCTGCACTATGTACAACCGGTACTCCAAAT
UC_Pep_Genomic_1154601	Chr02	154208443	Chr02	158343954	G	A	-	-	FunctionalPolymorphic	0.142857	0.904158	1	ID=CA02g20870	Detected protein of confused Function	Hot	ACCGGTACTCCAAATAGAGCCAGATCTGCAGGAACAAAGTTGCTTTTTTC[A/G]GAAGAAACAGCAGAAGCTTTGCTCCTCTCAAAAGCAAGAGCCTTTTGTAA
UC_Pep_Genomic_1155084	Chr02	154357692	Chr02	158493203	A	C	CHR02	59.6	FunctionalPolymorphic	0.130952	0.257328	1	ID=CA02g20900	GRF zinc finger containing protein	Blocky_Hot	CAACATTAACAAATTATCCAAGAATCAACACAAACCTCATAATGAGGACA[A/C]ACCCAAAATATTCTAGCAGGGTTGCGATCTGACCAAGACGTCTGCATTTG
UC_Pep_Genomic_1155129	Chr02	154374449	Chr02	158509960	A	G	CHR02	59.6	FunctionalPolymorphic	0.142857	0.674707	1	ID=CA02g20930	Detected protein of unknown function	Blocky_Hot	GGGTTGTGTGTAATCAAAGTGATTTGGAGTTTGATGAGAGTAAATTCGGG[A/G]TGGTTTTTAGGGTTTCTCATGGGGTTTCGGTGAAATTGGTTGGTGATGTT
UC_Pep_Genomic_1155246	Chr02	154415458	Chr02	158550969	A	G	CHR02	59.6	FunctionalPolymorphic	0.0654762	0.73081	1	ID=CA02g20970	Detected protein of confused Function	Blocky_Hot	AGACGGTAAGCGCAATTGCCTGCCCTGTCTCTCCACCTGGGTAGCTCAAC[A/G]ACAATGGAAAATATACAATCAAACTCAGGAGAAACATTCCACATTCTTAC
UC_Pep_Genomic_1155499	Chr02	154572687	Chr02	158708198	G	T	-	-	FunctionalMonomorphic	0	0.636234	1	ID=CA02g21030	DNA-directed RNA polymerase subunit beta	Blocky	AAATAGTTCATGGGAGAAAATATTGTTATTTGGGCCCTGGAGGACTGACA[T/G]GTCGCACTGCTAGTTTTCGGATACGACATATCCATCCTAGTCACTATGGA
UC_Pep_Genomic_1155553	Chr02	154632387	Chr02	158767898	A	G	CHR03	99.2	FunctionalPolymorphic	0.222222	0.872883	0.964286	ID=CA02g21050	Detected protein of unknown function	Blocky_Hot	GCTTCAGGTTCTATAATTTTTTGACTAATATCTTGATTACTGCATATGAC[A/G]TTAGTGGATGTACTGATCAAGTTGTTGGTTTTAATGCTTCTTAAGGACCA
UC_Pep_Genomic_1155919	Chr02	154685894	Chr02	158821405	T	C	-	-	FunctionalPolymorphic	0.119048	0.495327	1	ID=CA02g21070	UDP-glucose:flavonoid 3-O-glucosyltransferase	Blocky_Hot	TCCTTCATATCCTTTGCCTTCTGCCTTACAAATTCACCATCCTTGTCAAG[T/C]ACCACTTGGTTGATTATGGCTGCAACTTCCTCTCTATGAAGATTTCCATT
UC_Pep_Genomic_1155922	Chr02	154686166	Chr02	158821677	T	C	-	-	FunctionalPolymorphic	0.119048	0.583851	1	ID=CA02g21070	UDP-glucose:flavonoid 3-O-glucosyltransferase	Blocky	GATTTGTGCTTGTGGGGCCCATCCTTCAAAAACTTTTCCCCTGTTCCCTA[T/C]CCTATTGAAAAACCCTTTAGGCAATGCCTCTTTAAGTTCAAGATTTTCAC
UC_Pep_Genomic_1155998	Chr02	154697142	Chr02	158832653	G	T	CHR02	59.6	FunctionalPolymorphic	0.142857	0.795407	1	ID=CA02g21080	Detected protein of confused Function	Blocky_Hot	TATTACTTGATATTAGTCTGGAGGTATTGAGATGTAGAGTTAAGTTTTTC[T/G]ATGGAAGTTGATCCAGTAACAAGATGAATACTACCCCCTCTGTAGCAAAA
UC_Pep_Genomic_1156003	Chr02	154698212	Chr02	158833723	T	G	-	-	FunctionalPolymorphic	0.077381	0.895691	1	ID=CA02g21080	Detected protein of confused Function	Hot	TCCAGCAACTTGCTGCATTTTCTTTTGGTATCCTTGGATTTTGTGATTTA[T/G]AAGAGACGTTATTACGAAAAGCTAAACATTCATCTGATTATAAATTTTCA
UC_Pep_Genomic_1156157	Chr02	154727611	Chr02	158863122	G	A	CHR02	59.6	FunctionalPolymorphic	0.192771	0.842002	0.988095	ID=CA02g21090	Catalytic, putative	Blocky_Hot	CCAACATGGAATAGTTGTAGTCGAAGAAATTGAAGGCCTTATAAAAGTAT[A/G]CAACAATGGCCATGTTGAAAGACCACCTATTGTCCCAAATGTTCCACCTG
UC_Pep_Genomic_1156172	Chr02	154732246	Chr02	158867757	C	T	-	-	FunctionalPolymorphic	0.0178571	0.844499	1	ID=CA02g21100	HEAT repeat-containing protein	Blocky_Hot	CACTCTATTTCTCACTTTTAGATCTTCATTGGACTGGAATCTACACTTGC[T/C]CATTGTCCTATTCATACTAAAACTCACGCACTCTAATGGATAAGTAAAGT
UC_Pep_Genomic_1156224	Chr02	154751434	Chr02	158886945	T	C	CHR02	59.6	FunctionalPolymorphic	0.202381	0.763081	1	ID=CA02g21110	HEAT repeat-containing protein	Hot	TAGTTTCGTGTTAGTTCTCGAAGTCCTCATTCTGTTAATCCTTCTTACAG[T/C]GCAGGGGGAATTGCATTGTCAAGTTTGGTTCCTGCTACTGTTAATTCACT
UC_Pep_Genomic_1156255	Chr02	154761767	Chr02	158897278	T	C	CHR02	59.6	FunctionalPolymorphic	0.202381	0.769361	1	ID=CA02g21120	HEAT repeat-containing protein	Blocky_Hot	CTGAGTTCCATTTTTACATGCTGTCCCTGCTCATTTTCTCACTTTGTTAT[T/C]TTTCTGTGAATGAATCTTTTTCTCATATATTAGTGCGCATCTTTTCTCCA
UC_Pep_Genomic_1156308	Chr02	154782223	Chr02	158917734	C	A	CHR02	59.6	FunctionalPolymorphic	0.204819	0.936895	0.988095	ID=CA02g21150	RAD23 protein	Blocky_Hot	TGGTCTCAGACACATAAAACCAGCTCTTAAATGCAGTCCAATCAAAAACA[A/C]GTTGAGTAGAAAAATGAATTAGTCTCAAATTAAAAGAAGAAGAATACTCC
UC_Pep_Genomic_1156309	Chr02	154782454	Chr02	158917965	G	A	-	-	Failed	0	0	0	ID=CA02g21150	RAD23 protein	Hot	TAAACATGCCACATGTAAAGTTGAAATTAAAGTATTGCCGAAAAAGGAAA[A/G]GGGTCATTCTTTTTGTAACGGACTAAAAAGGAAAGGTTATTTTTTTTTTA
UC_Pep_Genomic_1156335	Chr02	154790139	Chr02	158925650	A	C	-	-	FunctionalPolymorphic	0.0178571	0.832771	1	ID=CA02g21160	Detected protein of confused Function	Blocky_Hot	AAGCAAATTTGGACATTATATACGCATGCTAAATTGTGAACGTGCAAGTT[A/C]ACTTTTCATTTCGTGGTGGAAAGCTAAGGTATACAGTACTATGAATGTCA
UC_Pep_Genomic_1156350	Chr02	154795633	Chr02	158931144	G	A	CHR02	59.6	FunctionalPolymorphic	0.198795	0.678687	0.988095	ID=CA02g21170	Detected protein of confused Function	Hot	AACTTTAAAATATTTTCTCACTGCGTGCTCTCTTGTTCTGCATATTGTTT[A/G]CTTGATGGTAACTCCACCAAGAAGGTACCCTTTTCTGTTCGAGGCAGTAA
UC_Pep_Genomic_1156610	Chr02	154869181	Chr02	159004692	G	A	CHR02	59.6	FunctionalPolymorphic	0.172619	0.763081	1	ID=CA02g21190	Cytochrome P450	Blocky_Hot	AGCTAAAAGCTCATCGATCAGATAGAGTAATTAATAATTTGTATTATATG[A/G]GCAGAGTTATGCAGGGTACATGGTGGAATGCACTAATGGGATGCTCCAAT
UC_Pep_Genomic_1156698	Chr02	154901615	Chr02	159037126	A	G	-	-	FunctionalPolymorphic	0.0119048	0.712686	1	ID=CA02g21200	Detected protein of unknown function	Blocky_Hot	CATTGAAACGGTGGAAATAATTAGCTAGAGATGAATATACATATACCAGG[A/G]CGGAGGTGATGAGGGCCAGCGTTGATGAGATTCATGAGGCCAGCACGGCC
UC_Pep_Genomic_1156722	Chr02	154908535	Chr02	159044046	A	G	CHR02	59.6	FunctionalPolymorphic	0.198795	0.72893	0.988095	ID=CA02g21210	Detected protein of unknown function	Blocky_Hot	TGGCAAGCACTTGGAATTTTCAGCATCATTGCATCCTAAGCAGGGTATGT[A/G]GGAGCAATGAGCATATCCAAGTCCTGGTAAACATATAAGAACAGATTAAA
UC_Pep_Genomic_1156747	Chr02	154915306	Chr02	159050817	C	T	-	-	FunctionalPolymorphic	0.154762	0.829652	1	ID=CA02g21220	Peroxidase 57, putative	Blocky_Hot	GTCTCCGTTATTATTCGGTTACATGTTACGTGCGTGTATTTGATGTGAAT[T/C]CATTTTCTGTATTTCTCTCAAAGCATTGTGGACGTTTCTCTAATAATTAG
UC_Pep_Genomic_1156936	Chr02	154950157	Chr02	159085668	G	T	-	-	FunctionalPolymorphic	0.144578	0.53423	0.988095	ID=CA02g21230	Kinase, putative	Blocky_Hot	CGATCGTCTTGACAAAATTAAAATTGCGTGGAACAAAATAGTATTTTTGA[T/G]AGAAGATGAAGCATCAAAAATCCCTGAAAAATTGTTCGTTGAAGCTCTTT
UC_Pep_Genomic_1157440	Chr02	155227545	Chr02	159363056	C	T	-	-	FunctionalPolymorphic	0.0238095	0.351274	1	ID=CA02g21290	Mannose-6-phosphate isomerase	Blocky_Hot	GGTATTGAGCATCAACTCACTGACCCATATACTCCGCAACAGAATGGAGT[T/C]GGTGAAAGGAAGAATAGGACGATAATGGAGATGTCGAGGTGTTTGTTATA
UC_Pep_Genomic_1157442	Chr02	155234062	Chr02	159369573	T	C	-	-	FunctionalPolymorphic	0.192771	0.795966	0.988095	ID=CA02g21290	Mannose-6-phosphate isomerase	Blocky	ATAGAGACGTGCAACACAAGATTGTTTAGCGGGACAACCCCAATCGTAAT[T/C]CTTGACAGAACCAAGTAACTTGAGTAACCCCTTAAAACTGTCTTGCATAG
UC_Pep_Genomic_1157445	Chr02	155259006	Chr02	159394517	A	C	CHR02	59.6	FunctionalPolymorphic	0.357143	0.826991	1	ID=CA02g21310	Detected protein of unknown function	Blocky_Hot	GGACTTCTTGAGAAATTCAGGAACTGGACAAGGCCTGCAAGATTAACGCT[A/C]AAAGGGCTTCTCAAGTTAAGAAGTTGTAAAGTTCATCAAACTCATCTACA
UC_Pep_Genomic_1157499	Chr02	155375714	Chr02	159511225	C	A	CHR02	59.6	FunctionalPolymorphic	0.0952381	0.855994	1	ID=CA02g21390	Chloroplastic group IIA intron splicing facilitator CRS1, chloroplastic	Blocky	ACTTATCCAAATCAAGAAAGAAGAAAGATTCCAACTTTGCTAAAACCCAA[A/C]ATCCTATTGATGCACTTTCTGGTAAAGTTAGTGGAGGAAGAGGTAAAAGA
UC_Pep_Genomic_1157506	Chr02	155376866	Chr02	159512377	A	C	-	-	FunctionalPolymorphic	0.0476191	0.85861	1	ID=CA02g21390	Chloroplastic group IIA intron splicing facilitator CRS1, chloroplastic	Blocky_Hot	CATACTGCAGATGAAGACTGGAGGCATTGTTGTTTGGGGGAAGAAAAATA[A/C]TCTGGTTGTTTATAGAGGATGTGACTATACTTTACGACAGAAGGAGCTGC
UC_Pep_Genomic_1157520	Chr02	155386296	Chr02	159521807	A	G	-	-	FunctionalPolymorphic	0.0875	0.677512	0.952381	ID=CA02g21400	Kinase R-like protein	Blocky_Hot	ATAGTAGAGAAAATATTACCGCCAGCTTGGTTTTGTCCGTCGCTGCAGTT[A/G]GTTGGATGAGTACCATCTGCGCAATAGCAAGCAAAGACTGCAGAATCTGG
UC_Pep_Genomic_1157571	Chr02	155397094	Chr02	159532605	G	A	-	-	FunctionalPolymorphic	0.0476191	0.514755	1	ID=CA02g21410	Kinase R-like protein	Blocky_Hot	ATTGATAGAATGCTCTCCTTTCTCTCGCACAATCTAGAGAGGCTAAAGTC[A/G]GATATTTTGGGGCAGAAATCTTGGTCCAAGAGAATGTTGTGAGGTTTTAT
UC_Pep_Genomic_1157581	Chr02	155402041	Chr02	159537552	C	T	-	-	FunctionalPolymorphic	0.285714	0.912951	1	ID=CA02g21420	Emb|CAB87778.1	Blocky_Hot	AAATCACCTAGCAAGGTTGCCAGCATCTAGAAACTAAAGAAACGAGGTAA[T/C]AACTAAAGAATTATTCAGGTTTGGAACCCATGAATAAGTTTTAAGAATGT
UC_Pep_Genomic_1157635	Chr02	155422053	Chr02	159557564	G	T	CHR02	59.6	FunctionalPolymorphic	0.10241	0.82485	0.988095	ID=CA02g21440	Ribosomal protein L11-like protein	Blocky_Hot	AACATCAATTTTTCCGTATTGTTTAATTGAATCTATCTTATGGCTGCTGT[T/G]TCTTACTATACATATTAACCTCGGAAGATGTTCATCTGCTATTTTGCATT
UC_Pep_Genomic_1157646	Chr02	155432157	Chr02	159567668	A	G	CHR02	59.6	FunctionalPolymorphic	0.202381	0.220643	1	ID=CA02g21450	Detected protein of unknown function	Blocky_Hot	AACCCCGTTCCGTCTTCCTATTGATGATGAACAAGTAAAGCCTCGACGCA[A/G]CTACGACTTTCGCATGAAGATTGTTGCTTCATCAATGCAAGGGTTTCTAT
UC_Pep_Genomic_1157679	Chr02	155444826	Chr02	159580337	G	A	CHR02	59.6	FunctionalPolymorphic	0.409639	0.799856	0.988095	ID=CA02g21480	Ser/Thr protein kinase	Blocky_Hot	GTGGAGCAGTTAACTCATTTGTTTGGGGCAACTGAATCTGGAGAGGAACA[A/G]GAGCCCTTTAGGAGCCCAACATCATCTACCACAATATCCAGTACCTCAGC
UC_Pep_Genomic_1157762	Chr02	155464535	Chr02	159600046	G	T	-	-	FunctionalPolymorphic	0.0654762	0.411199	1	ID=CA02g21510	Gamma-glutamyl-gamma-aminobutyrate hydrolase, putative	Blocky_Hot	TTGTAAAATGACTTTAAATCAGATAGTTGTTCCACTGTCATTTTTCCCAT[T/G]ACTTTCCTAGCCAACCCCTCTTTCTCCTCATTCATCTTTAATTTCTGCAA
UC_Pep_Genomic_1158062	Chr02	155571908	Chr02	159707419	A	C	-	-	FunctionalPolymorphic	0.214286	0.533292	1	ID=CA02g21540	Detected protein of confused Function	Blocky_Hot	CGTTATAGTTATATGTTTTATGAACTAGCACTATGGAGTTGACTTTCTTT[A/C]TTTCTATCCAGTGTTGCCGAGAGGTTGCGGAGAAGTACCCTGAGATAAAG
UC_Pep_Genomic_1158118	Chr02	155583803	Chr02	159719314	T	C	-	-	FunctionalPolymorphic	0.219512	0.82006	0.97619	ID=CA02g21550	Isocitrate dehydrogenase (NAD+) (Precursor)	Blocky	AAATGTGGTTCACTATCTTTCTCTGCCATTCACTGGGCATGCGCCCTCCA[T/C]CCCCCCTCTCTTTTTCCTATTAATTGATCTGTTTTGACCCAAAATTATGA
UC_Pep_Genomic_1158373	Chr02	155672810	Chr02	159808321	T	G	CHR02	59.6	FunctionalPolymorphic	0.379518	0.768077	0.988095	ID=CA02g21570	Neutral amino acid transport protein	Blocky	AGAAGGAAGTTTCCTTTGATCAAAAGGCCATATAGAGTGCCAATGAAGCT[T/G]CCAAGTTTGGTGATCATGTGCTTGATTCCTTGTGTCTTTTTGGTGTTTGT
UC_Pep_Genomic_1158394	Chr02	155679972	Chr02	159815483	G	A	-	-	FunctionalPolymorphic	0.22619	0.295353	1	ID=CA02g21580	AT5g16210/T21H19_130	Blocky_Hot	AACCATACATTGTGAAATCACCTTTGAAGAAGAATAGAAAGGTAAGTAAG[A/G]AACGGTAAAGGGGATTTTACCCAGCATACTGTTCAAGCACTGAAGTAGAA
UC_Pep_Genomic_1158435	Chr02	155695894	Chr02	159831405	T	C	CHR02	59.6	FunctionalPolymorphic	0.267857	0.794886	1	ID=CA02g21600	Detected protein of unknown function	Blocky_Hot	CAGACACTGATTGAGCTGTCACAACCTCCTTATAAGCTATTGATGGAAGG[T/C]TCATGACACTTTGTGGATGCAAGGTTGGCAGATTGGACGCCATCACTGCT
UC_Pep_Genomic_1158519	Chr02	155763727	Chr02	159899238	G	A	CHR02	59.6	FunctionalPolymorphic	0.190476	0.869089	1	ID=CA02g21640	Putative MATE transporter	Blocky_Hot	TGACTAGCAAGAATTGGAACTCACCAGAAAGTACTGCCTGAATGCAGTCT[A/G]TCCCAATCAAGAGGCAAAGAAGTGGAGTCATGTCTCTGAGATAATCCACA
UC_Pep_Genomic_1158702	Chr02	155799739	Chr02	159935250	G	A	CHR02	59.6	FunctionalPolymorphic	0.162651	0.684837	0.988095	ID=CA02g21650	Detected protein of unknown function	Hot	TGGAGGTGCTGATATGATTCGTAATACGGGAAAGAGTGATGGAATTTTTG[A/G]AAGCTCGTAGAAAAATATTCTATCCATCCATGAATTTTAGAAGTGATTAA
UC_Pep_Genomic_1158954	Chr02	155874444	Chr02	160009955	T	C	CHR02	59.6	FunctionalPolymorphic	0.214286	0.613012	1	ID=CA02g21690	TRANSPARENT TESTA 12 protein, putative	Blocky	CAACATAATCCACCACTTGCTGATCATTGCTATAGACTTTACCCAAAACT[T/C]CGCGGCACAAAAATGTTACTGTGCTTGCCACTATTGTCTCTGCAACTGCA
UC_Pep_Genomic_1158961	Chr02	155877012	Chr02	160012523	T	C	CHR02	59.6	FunctionalPolymorphic	0.208333	0.818292	1	ID=CA02g21700	Detected protein of confused Function	Blocky	CCTCCCACTCTCAGCACCAGCATAAGGATCAATTGTCACATTGATAACAG[T/C]AGGTTTTCTAGCAGAAAAAGACTCAGAAAGTGCAGATCTAAGTTCATCAG
UC_Pep_Genomic_1158971	Chr02	155883805	Chr02	160019316	G	A	CHR02	59.6	FunctionalPolymorphic	0.184524	0.848909	1	ID=CA02g21710	Anti-silencing protein, putative	Blocky_Hot	GGCCTATTAAGCAAATATATGATCTCCCAACAGGAGTAACTATACACAAT[A/G]GCACATGAAAGAAGCAGTGTAACTTGGAAAAGTATGCATCTAAGATAGAA
UC_Pep_Genomic_1158987	Chr02	155888567	Chr02	160024078	G	T	CHR02	59.6	FunctionalPolymorphic	0.184524	0.834984	1	ID=CA02g21720	DNA ligase	Blocky_Hot	AAATTTCATGAAGCCACAACAGGCTATTCATAGACCAAAATGACACAACG[T/G]AAACTCTCCAGGTATAAGAGATGGGATGAAGGTCCATTAATTGGATTCCC
UC_Pep_Genomic_1158995	Chr02	155894401	Chr02	160029912	G	T	-	-	FunctionalPolymorphic	0.0476191	0.455478	1	ID=CA02g21720	DNA ligase	Blocky	CGATAATTACTTAATAAACAAGTCCAACCCACTGAAATCCCAACAGAGAT[T/G]CTTCACAATTCAAGAAACATGTGCTCCCAGCAGTTCCTCTAGATTGGTAA
UC_Pep_Genomic_1159076	Chr02	155916956	Chr02	160052467	A	G	-	-	Failed	0	0	0	ID=CA02g21740	ATP synthase subunit beta	Blocky_Hot	ACATTGTATTCTATTTACATGCTACTGTAGAGTCAGGATTTTTACCAAGA[A/G]CTTGACATTGTATTCTATTTACATGCTACTGTAGAGTCAGGATTTTTACC
UC_Pep_Genomic_1159324	Chr02	155975247	Chr02	160110758	T	C	-	-	FunctionalPolymorphic	0.333333	0.902369	1	ID=CA02g21780	Eukaryotic translation initiation factor	Blocky_Hot	TACACCACAAAGCATTTTGGTTGTGAGCTTGGAGCTCAGTCAAAGTTCGA[T/C]GAAAAAACTGGAACTGCCCTTGTCAATGGGGCTCATGATACTGCCAAGCT
UC_Pep_Genomic_1159349	Chr02	155978169	Chr02	160113680	A	G	-	-	FunctionalPolymorphic	0.333333	0.904912	1	ID=CA02g21790	Detected protein of unknown function	Blocky_Hot	TGCATGGACAAGGGAGGAAGTTGAATCTAAAGACTGTACCTCTATTGACA[A/G]GAAACAAAATTTTACTACTGAGGCAAGGACTACAATTTACGTGAATAAGC
UC_Pep_Genomic_1159351	Chr02	155979241	Chr02	160114752	G	A	-	-	FunctionalPolymorphic	0.214286	0.777065	1	ID=CA02g21790	Detected protein of unknown function	Hot	ACCTTGAGGGTTCCGCGGCAAGAACAGGGTACCTCCATGTTAGAATCATC[A/G]TCGCCATCATGGCAAATCCTACATTCGTTCTTCATCTTCCTTGGTGCAGA
UC_Pep_Genomic_1159375	Chr02	155982741	Chr02	160118252	A	G	-	-	FunctionalPolymorphic	0.214286	0.828783	1	ID=CA02g21800	Membrane associated ring finger 1,8, putative (Fragment)	Hot	TGACGTTAACGTAGGATCACCAGAGTTGCAGTGCCAAACTCCCCACTGGT[A/G]TTGAGATAAATAGTATTTCAAGGGTTCATTGGACATGTATAAAAGTCCAT
UC_Pep_Genomic_1159381	Chr02	155983640	Chr02	160119151	T	C	-	-	FunctionalPolymorphic	0.333333	0.735112	1	ID=CA02g21800	Membrane associated ring finger 1,8, putative (Fragment)	Blocky_Hot	CAATCTCACATTAAACAGACATGGTTAAAACCAACCTACTTTCAGCAGCA[T/C]ATACAGGATACTCAATAGCAACATTCAGGCTCTGGCATAAAAAATGGACA
UC_Pep_Genomic_1159395	Chr02	155986843	Chr02	160122354	A	G	CHR02	59.6	FunctionalPolymorphic	0.309524	0.758102	1	ID=CA02g21810	Auxin:hydrogen symporter, putative	Hot	ATGGGTGTAACCATTCCAACAATAAAAGCCAACAATGTTGCCAACATTGG[A/G]GGTTGGAGAACATGGCGAACTGGAGTTTGTTCAGCAACAATTCTTAATCT
UC_Pep_Genomic_1159632	Chr02	156042744	Chr02	160178255	G	A	CHR02	59.6	FunctionalPolymorphic	0.313253	0.768042	0.988095	ID=CA02g21840	ATP-dependent Clp protease proteolytic subunit	Blocky	TGCAATAACCTTTCTTCAGAAGGCAAATTTTTCTTCGCCTTCTTGGTCCC[A/G]TCGATCTTCCATTGATCCCAAACTCGTGTTTTCGGTGGAGGCGTGCCATC
UC_Pep_Genomic_1159655	Chr02	156048106	Chr02	160183617	T	C	CHR02	59.6	FunctionalPolymorphic	0.0892857	0.844423	1	ID=CA02g21860	Methionyl-tRNA formyltransferase, putative	Blocky	GTCCCATATCTCCCCCTTTCTTGATATTTATTACTAATAATAAGCAAAAG[T/C]ATAATCTTTGCTGTTAATTGTAGGTATCTGCTTCGGTTCTTGATGCTTTA
UC_Pep_Genomic_1159661	Chr02	156051043	Chr02	160186554	G	A	-	-	FunctionalPolymorphic	0.0476191	0.380168	1	ID=CA02g21860	Methionyl-tRNA formyltransferase, putative	Blocky_Hot	ATTCTTAGTTTAAAATGCATCATATGGCCGGTAGAGTTGGAGAACAAAAC[A/G]TATTTAGCTTTTATTTTTGATCACTGCAAGTTATTTGTGTAATAGTTGGA
UC_Pep_Genomic_1159701	Chr02	156068538	Chr02	160204049	C	T	-	-	FunctionalPolymorphic	0.253012	0.853297	0.988095	ID=CA02g21890	Detected protein of unknown function	Blocky	TAACCTCCCAAACATTGATGTAACGCCCATCAGGTCCCTTTTTCAATTTC[T/C]TAAGGGCATTTTCCACTGCAATTTTTCTAGCTTGCTTTCCTGGAGATAAC
UC_Pep_Genomic_1159720	Chr02	156073499	Chr02	160209010	G	T	CHR02	59.6	FunctionalPolymorphic	0.301205	0.866982	0.988095	ID=CA02g21900	A1 cistron-splicing factor AAR2	Blocky	ATTAGACTTGCCATGACATAGTAACTCAAGTAGATTATTAAGAACACAGT[T/G]TCAAAACAATACCCTGAATGCTTAAGAATTGAATTGCATAAGAGATTTTT
UC_Pep_Genomic_1159740	Chr02	156083301	Chr02	160218812	G	A	CHR02	59.6	FunctionalPolymorphic	0.301205	0.807022	0.988095	ID=CA02g21910	CePP protein	Blocky	TCTCTGCACACATAACACATCGCCAACAAGTAAAGGGAGAAAAGGGAATG[A/G]AAAGAGAGAAAGAGCCAAAGAGGAGTAACGAAAATTCCTCGGAGAACTCA
UC_Pep_Genomic_1159958	Chr02	156126329	Chr02	160261840	T	C	-	-	FunctionalPolymorphic	0.253012	0.851948	0.988095	ID=CA02g21920	Pyridoxal kinase	Blocky	GCTCTGGATTAGCCGAATTTCCAAACTGCTTGATTGGCAGTCATAGCCAG[T/C]CTTTTGATAATCTGCCAGTGTCCTCAATAAAAGTGCCTGCATGAAGCAAC
UC_Pep_Genomic_1160033	Chr02	156160145	Chr02	160295656	T	C	-	-	FunctionalPolymorphic	0.125	0.352715	1	ID=CA02g21980	Protein binding protein, putative	Blocky_Hot	ATAACAGTAAGAAGATATCAAGTCAGTAACAAGGATCCTTTTTTATAAGG[T/C]AACATTATTGATATGTGCCAGCTAAAAGTTCCGCGTAGAGTTCATCCAAA
UC_Pep_Genomic_1160050	Chr02	156170505	Chr02	160306016	A	C	CHR02	59.6	FunctionalPolymorphic	0.172619	0.707431	1	ID=CA02g21980	Protein binding protein, putative	Hot	ACTTCCTTTTTATTTGTAAATATGGGCCCATAACTCACAGGTCCCGGGAT[A/C]GAAACCTGCCTCTTTCCAGGGGTCCATAGGAAAGAGCCTCTCTACCTCAC
UC_Pep_Genomic_1160085	Chr02	156183416	Chr02	160318927	G	A	CHR02	59.6	FunctionalPolymorphic	0.172619	0.673989	1	ID=CA02g21990	Protein binding protein, putative	Blocky_Hot	AAAGACTTCTTTTTTATTTTGGGACGAGGAATATAAAAATGGAGTGGCAC[A/G]GAGATAGTAAAGAGGAGCTTAAAAATGAACTCACAGGGTCTCTATATATG
UC_Pep_Genomic_1160108	Chr02	156195263	Chr02	160330774	C	T	-	-	FunctionalPolymorphic	0.209876	0.68737	0.964286	ID=CA02g22000	Aquaporin MIP family NIP subfamily	Blocky	TGCTCGGATGCCCCAATATGGAGGTGTGAAAGGTTGGATATGAATGACTT[T/C]ATGTCGGGTAGAGGTAGGCCGAAGAAATATTGGAGGGAGGTGATTAGACA
UC_Pep_Genomic_1160109	Chr02	156195384	Chr02	160330895	A	G	CHR02	59.6	FunctionalPolymorphic	0.113095	0.855565	1	ID=CA02g22000	Aquaporin MIP family NIP subfamily	Blocky_Hot	TTACGAAGAACATCACACTTGATAGAAAAGTGTGGCGGACGCGGATTAAG[A/G]TAGACGGTTAGTGGGTAGGAGTGTGTTCTTACTAGTGGGGGAGTGCTTTG
UC_Pep_Genomic_1160205	Chr02	156379906	Chr02	161390464	C	T	CHR02	61.3	FunctionalPolymorphic	0.259036	0.752233	0.988095	ID=CA02g22050	R2R3-MYB transcription factor MYB1.1	Blocky_Hot	CCGGTAAATATTAAAGTTGAGTTCGAAATGGGTAGAGCACCTTGCTGTGA[T/C]AAAGCCAATGTTAAGAGAGGACCATGGTCACCTGAAGAAGATTCCAAACT
UC_Pep_Genomic_1160293	Chr02	156408219	Chr02	161418777	A	G	-	-	FunctionalPolymorphic	0.0178571	0.750848	1	ID=CA02g22070	Detected protein of unknown function	Blocky_Hot	GACAACAATTACACCAACCCAAACAAGTAATAACTGAATGAAGAGACTGC[A/G]ACTTACAGGTCGCCCAAACTTGGATAGCTCTGCGACTTTAGCTCTGGAGT
UC_Pep_Genomic_1160299	Chr02	156413570	Chr02	161424128	C	T	-	-	FunctionalPolymorphic	0.0416667	0.833749	1	ID=CA02g22080	GTP-binding protein hflx, putative	Blocky_Hot	TCATCAAGAAGCTCCAGCAACTCTTGCAATCCAACACCTGTTAAGGCAGA[T/C]ATCTTGACATGTGGAGCGGGCTCAGATCCAAACTGGGTTTCACTTCTAAC
UC_Pep_Genomic_1160301	Chr02	156414134	Chr02	161424692	T	C	CHR02	63	FunctionalPolymorphic	0.0892857	0.83037	1	ID=CA02g22080	GTP-binding protein hflx, putative	Hot	TTAGGTTTGGTGCATTCGAGTCCAGAACATGCTGCAAGAAAAATGTAATC[T/C]GTCAGGTTAGAAACTTTATAGCTCAAGCAAATTTTTTTCAGCTAACACAA
UC_Pep_Genomic_1160342	Chr02	156434919	Chr02	161445477	C	T	-	-	FunctionalPolymorphic	0.0416667	0.389936	1	ID=CA02g22100	NBS-LRR resistance protein-like protein	Blocky_Hot	AAAATAATTGTAGGTTTTGAGGATGAGACAGATTGGATAATTAGTAAGCT[T/C]ACTAGTGGACCGAAAGAGCTAGATGTCATTTCAATCACGGGTATGCCGGG
UC_Pep_Genomic_1160418	Chr02	156465495	Chr02	161476053	T	C	-	-	FunctionalPolymorphic	0.262821	0.745834	0.928571	ID=CA02g22110	Gypsy/Ty-3 retroelement polyprotein; 69905-74404	Hot	GGAAATTATCAAGGTTATAATAGGAAATTTCAGATTGATATTCCCAGGTT[T/C]GATCATCAGGTATTGAAGGATTGGTTCTATAGTTGCGAGCAATTCTTCGA
UC_Pep_Genomic_1160419	Chr02	156465657	Chr02	161476215	A	G	CHR02	63	FunctionalPolymorphic	0.0892857	0.47966	1	ID=CA02g22110	Gypsy/Ty-3 retroelement polyprotein; 69905-74404	Blocky_Hot	GTTGTCCAATGGCATCAATCCTTTATGAAGCATAGGTTAACAAGGGAATG[A/G]CCGAAGTGGGGGGAGTATGTTCGATGCTTGTACGCAAGATTTGGGGCAGA
UC_Pep_Genomic_1160421	Chr02	156466819	Chr02	161477377	C	A	-	-	FunctionalPolymorphic	0.0416667	0.83285	1	ID=CA02g22120	Gypsy/Ty-3 retroelement polyprotein; 69905-74404	Blocky_Hot	ACTAGCTACTATGAAGATGATACAACAGAACGGCATGGACAAACTATTAG[A/C]AAAACCAGCTGAACTTTGCATGATGTCTGTAGGAGTACTTAAAGAGTATA
UC_Pep_Genomic_1160547	Chr02	156536337	Chr02	161546895	G	A	-	-	FunctionalPolymorphic	0.391566	0.800435	0.988095	ID=CA02g22150	AP2 domain-containing transcription factor	Hot	CTTCTTCTTGGGTGCCTACAGTATCGATCCAAGAGTTTTAACTTCTATAC[A/G]CTCACACAATTTCATCACCGAAACAACAACTACAAATAATCATCCTTACA
UC_Pep_Genomic_1160755	Chr02	156571990	Chr02	161582548	G	T	-	-	FunctionalPolymorphic	0.379518	0.85047	0.988095	ID=CA02g22170	GRF domain class transcription factor	Blocky_Hot	TGTATGAGGGGAAAAAAGGGTATTTGGTTGGATGGAACCACAGTGCAATT[T/G]ATTTTAATGGTCTTGTCAATAAAAGAAAAGTTCAATAAACCCAAAAAGGA
UC_Pep_Genomic_1160859	Chr02	156600987	Chr02	161611545	C	T	CHR02	64.1	FunctionalPolymorphic	0.160714	0.83672	1	ID=CA02g22190	60S ribosomal protein L23a	Blocky_Hot	GTGCTGACACCAAACCATAGTGCACTAGATTTGGCCAAAAAAATCAAAGC[T/C]ATTTGAATATTAATTTTCCATTTTACTTCCCTTTGCATGCCAACCTGGCG
UC_Pep_Genomic_1161096	Chr02	156805872	Chr02	161816430	A	G	-	-	FunctionalPolymorphic	0.180723	0.813686	0.988095	ID=CA02g22260	Tetratricopeptide repeat protein	Blocky_Hot	CTAGAAAGCGGCATGAAATTATACCTGCAAAAATTGTCAGCCAAATTTAA[A/G]AGAACCATATACTTCCCTTGAGATCAACCAGATAGAAGATAAGTCTTACC
UC_Pep_Genomic_116112	Chr01	43866542	Chr01	46977555	C	T	CHR01	65.854	FunctionalPolymorphic	0.339286	0.740983	1	ID=CA01g09930	Minor histocompatibility antigen H13, putative	Blocky_Hot	TTACTTTTTTTGGCCGAACGGAAACTCCAAGGTCTGAATTCTAATATCCG[T/C]AACCCTTTGAGGCACCCAACAATTTGGAGTAAACGGTAAGCAAACATTCA
UC_Pep_Genomic_1161156	Chr02	156819987	Chr02	161830545	T	G	-	-	FunctionalPolymorphic	0.180723	0.895623	0.988095	ID=CA02g22270	Tetratricopeptide repeat protein	Blocky_Hot	ATAAAAAGGCATTTAAGCAAGCAATGGGAAATCACAATCAGGTTTCTCAA[T/G]GAACATGTAGAGCTCTGGGGTTAAAAAGAAAAAAAAATCACAGTTGACTT
UC_Pep_Genomic_1161166	Chr02	156825098	Chr02	161835656	A	G	-	-	FunctionalMonomorphic	0	0.331495	1	ID=CA02g22270	Tetratricopeptide repeat protein	Hot	TGTCGGATCCTCCAAAAATAGTGTATTTTTGAAGGATACGACACGGGTGC[A/G]GCAACATTTTTGGAGCGTCTGAGCAACTTAACGTCTAACTACTTTAACAA
UC_Pep_Genomic_1161183	Chr02	156830673	Chr02	161841231	T	C	-	-	FunctionalPolymorphic	0.180723	0.77809	0.988095	ID=CA02g22280	Tetratricopeptide repeat protein	Blocky_Hot	GCTGCAAACCAGAGAAGGATAACCCACTTTTTTGCAATTGTTGTTGGTTC[T/C]ATTTGCTTGTCTCTCATGAAAATCATTTGATTTACGCTCGATCTTCTTAT
UC_Pep_Genomic_1161239	Chr02	156876749	Chr02	161887307	C	T	-	-	FunctionalPolymorphic	0.0297619	0.702388	1	ID=CA02g22350	Detected protein of confused Function	Hot	TTCCATGTAAGCAAATGAGTCATTGCAATGAATCTGCAAACTCGTGCCTT[T/C]GGAACCATAGCTTCAAACACACTTCTTTCCATCTTTTAAAATATTTTGGG
UC_Pep_Genomic_1161290	Chr02	156900391	Chr02	161910949	T	C	CHR02	65.8	FunctionalPolymorphic	0.244048	0.799996	1	ID=CA02g22360	Gb|AAC18972.1	Blocky_Hot	TAATCGTAGAGATCATTTTGTAAGTACCTTATGATTGCGTGTCTTTTCCA[T/C]TGTTAGTGCATAAAACTTAAACTTGTTTTCAGAAGGCCACGACACTCGCA
UC_Pep_Genomic_1161291	Chr02	156901839	Chr02	161912397	T	G	-	-	FunctionalPolymorphic	0.0892857	0.885002	1	ID=CA02g22360	Gb|AAC18972.1	Hot	AGTAACAAAACTTAGGCAACTCATTGTTCAACTCTGTCCAATATAACTTC[T/G]TAGCCTTTTTCTTACTCCGATTCACTTTCTATGGAGGTTTATCTTTTATA
UC_Pep_Genomic_1161307	Chr02	156931503	Chr02	161942061	G	A	CHR02	65.8	FunctionalPolymorphic	0.375	0.319987	1	ID=CA02g22400	Detected protein of confused Function	Blocky_Hot	AACGTGACGGGCCGGACTGCCACTCTATAGAATTTACCTTTAAGTTTTGG[A/G]AGCACCTTCTTATTACACAAAACACCCGAGGCCAGCCTCCATTTCATCCA
UC_Pep_Genomic_1161784	Chr02	157078634	Chr02	162089192	A	C	-	-	FunctionalPolymorphic	0.190476	0.740055	1	ID=CA02g22480	Detected protein of unknown function	Hot	GACTCCACAAGTTTGGATGCCTTTCCCTCAAAGCTCTTCTCAAGCTCAAG[A/C]CCAACCTTAACATTGATTTCACATAGCTATTAGCTGCTAACAATCTTAGG
UC_Pep_Genomic_1161938	Chr02	157146408	Chr02	162156966	G	A	CHR02	65.3	FunctionalPolymorphic	0.14881	0.757624	1	ID=CA02g22520	Formin-like protein	Blocky_Hot	ACACTCCACAAGGCTCATCTGTCAGCAACGAAGAAGGTTTCTACACTCCC[A/G]GTTTACGCGAGAGTTACCAAAGCAACAAGAACTATGTCCCTTATTCAAAG
UC_Pep_Genomic_1161974	Chr02	157152965	Chr02	162163523	T	C	-	-	FunctionalPolymorphic	0.222892	0.852687	0.988095	ID=CA02g22530	Detected protein of confused Function	Blocky_Hot	CACAAGAGTGCCAACTGGAAGATGTCAACCACATTTTCCGCATTCAATCT[T/C]TGCTCCAGCTGCCACTCACATTCTCGCTTTAGATGGACGACTGCATATGC
UC_Pep_Genomic_1162487	Chr02	157250954	Chr02	162261512	A	G	CHR02	65.3	FunctionalPolymorphic	0.261905	0.733464	1	ID=CA02g22540	Invertase inhibitor	Blocky_Hot	CTTTTACAGTAAATTTCTTATAATAGCTCTGGCAACATCAGAAAGCTCAC[A/G]CACAACTGTGTTTAGAGCAGTAAGAGGGGACTTACTACCACTAAAATTTT
UC_Pep_Genomic_1162511	Chr02	157255788	Chr02	162266346	A	G	CHR02	65.3	FunctionalPolymorphic	0.271084	0.838798	0.988095	ID=CA02g22550	Detected protein of confused Function	Blocky_Hot	AAACATTCAAATTAACCACTCAATGTAGCAAACTTTGCCTTATGTAGTCA[A/G]TATAGGTAAGACACTCGCCATAAGATCGATGCTATCCTTTTTATTTCCAT
UC_Pep_Genomic_1162652	Chr02	157284951	-	-	A	C	-	-	FunctionalMonomorphic	0	0.329117	1	ID=CA02g22560	Porin/voltage-dependent anion-selective channel protein	Blocky	CCCTTCTTATTTGCGTTGGTGATGGACGTGTTGACGCGGAGTATTTAGGG[A/C]GAGGTGCCTTGGTGTATGTTATTTGCGGATGATGTAGTGCTGATTGATGA
UC_Pep_Genomic_1162687	Chr02	157292002	Chr02	162302560	A	G	-	-	FunctionalPolymorphic	0.202381	0.468442	1	ID=CA02g22570	Detected protein of confused Function	Blocky_Hot	CGGTAAACTTGGACAACTTTACCCTCACGTCCTTTGTAGGTCCCACGAAC[A/G]ACCTGAACTTCGTCGTCTTTCCTCACCGGCATGGATCTGACGTTGTGCTT
UC_Pep_Genomic_116280	Chr01	43949354	Chr01	47060367	A	G	-	-	FunctionalPolymorphic	0.285714	0.756653	1	ID=CA01g09940	Detected protein of unknown function	Blocky_Hot	CAATAGAAACACCTTCTTTGTTTCATTTATTGTTTTCTTGATTGCTACAA[A/G]ACTATCACAGATACTCTTGAATTTGTTAAGATATTCATTTAGTGAGGAGC
UC_Pep_Genomic_1162973	Chr02	157354977	Chr02	162365535	C	T	CHR02	65.3	FunctionalPolymorphic	0.271084	0.797553	0.988095	ID=CA02g22580	Phototropic-responsive NPH3 family protein	Blocky_Hot	GCAAGCTTTCGGATACTTACAGCTAGAGATAGAGCGATCATGGGGTCGTC[T/C]AATTCATCAGAAATATCATTCGAAGAAAGTACAAAAGTGGAAAAGAGTAA
UC_Pep_Genomic_116302	Chr01	43964681	Chr01	47075694	C	T	-	-	FunctionalPolymorphic	0.271084	0.785412	0.988095	ID=CA01g09950	T1.1 protein	Blocky_Hot	TTGGAGGATGTTGAAGCTCAAAAGAGTAGCAAAACTGGTGTTGACTCAAA[T/C]AGTTTTTTTGAAATGGGAAAAATATTCCCGTCTGCATCCGATATGGAAAG
UC_Pep_Genomic_1163077	Chr02	157382215	Chr02	162392773	A	G	CHR02	65.3	FunctionalPolymorphic	0.119048	0.910262	1	ID=CA02g22590	Adenylyl-sulfate kinase	Blocky_Hot	GATAAAAGGTTCTATCTGTTATATCAGCATCTCTTCCTTTTGTCAATTAG[A/G]AAGTATATTATGTAGTTGTACAGTTGTATGTACTCTTGATTTGATGAATT
UC_Pep_Genomic_1163090	Chr02	157388898	Chr02	162399456	A	G	CHR02	65.3	FunctionalPolymorphic	0.190476	0.877377	1	ID=CA02g22620	Peptidyl-prolyl cis-trans isomerase-like protein	Blocky_Hot	AAGGTAATTTACCCCCTTTTTGAAGATATTCAATCTGTAATTAGCTTTGG[A/G]ATTTGAATGGAAGTCCAATTGCACATGAATTATTTACTATAACTTCCACA
UC_Pep_Genomic_1163130	Chr02	157400844	Chr02	162411402	A	C	-	-	FunctionalPolymorphic	0.14881	0.747172	1	ID=CA02g22630	GRAS family transcription factor	Blocky_Hot	TTGCTAGAAGCACTTGCTACCCGCACCGACGAAACACCTCATCTCCGTCT[A/C]ACCACGGTGGTTTCCGCCAGCAGTGCAACCGGAGGAGCATCGTCGGTGCA
UC_Pep_Genomic_1163140	Chr02	157406771	Chr02	162417329	T	C	-	-	FunctionalPolymorphic	0.154762	0.872763	1	ID=CA02g22640	Beta-glucanase, putative	Blocky_Hot	ACACATGTGCGGAAGAAGCAACCTTCTTCACATGGTTAGCGTGGATGCAG[T/C]TCTTACTGTAGAACAACCTTACAAAGAGGAAATTGGTTATTAGTAGGTTG
UC_Pep_Genomic_1163142	Chr02	157407242	Chr02	162417800	T	C	-	-	FunctionalPolymorphic	0.108434	0.678585	0.988095	ID=CA02g22640	Beta-glucanase, putative	Blocky	CCCACACATCCATTTAGGCATCCTCATCTGTGCTACCTTCATCTTCTAAA[T/C]GTCTGCGTTCTTGACTGACTATCTCTTTGTCCCCATACAACGATGTAGGT
UC_Pep_Genomic_1163161	Chr02	157412569	Chr02	162423127	A	G	-	-	FunctionalPolymorphic	0.343373	0.799607	0.988095	ID=CA02g22650	Detected protein of unknown function	Blocky_Hot	GATTTAGGAGTAATGGAACACGTATCGAAGCTTCTTCCGGTTTCTTGATG[A/G]GCTTTTACTGTCAATGTTAGTACCAGAAGTACCATGATAATGGAAAGTGA
UC_Pep_Genomic_1163164	Chr02	157413593	Chr02	162424151	A	C	CHR02	65.3	FunctionalPolymorphic	0.26506	0.844086	0.988095	ID=CA02g22650	Detected protein of unknown function	Hot	TTAATTAGGCGTTGAGAATATAAAGGTGATTTCTTGTCAAACATATGTAT[A/C]AAAATCTTGCTTACATTATAAATCCAAGAGGCCAATGCCAAACGAGCAAA
UC_Pep_Genomic_1163185	Chr02	157446456	Chr02	162457014	T	C	CHR02	65.3	FunctionalPolymorphic	0.142857	0.785247	1	ID=CA02g22690	F-box family protein	Blocky_Hot	ATGTCCATCATCATCAAAACAGCCAGGGGATTGGTCTTGCTCGCTCTCCC[T/C]TTCAAAGTTCATTGCAAGAATGAGAGACCTATATACTAAACCATTAAACC
UC_Pep_Genomic_1163461	Chr02	157501070	Chr02	162511628	A	C	-	-	FunctionalPolymorphic	0.196429	0.899612	1	ID=CA02g22700	N-acetyl-glutamate synthase	Blocky_Hot	ACTTCTCAACATATGACGTAATCTTTTACCTAAATGGCATAAGTATGTAT[A/C]TATGACTTATGGATGTCGGATTGTCGGTTCAATGTATTACTACAAACCAA
UC_Pep_Genomic_1163485	Chr02	157507697	Chr02	162518255	G	T	-	-	FunctionalPolymorphic	0.204819	0.819872	0.988095	ID=CA02g22710	Cytochrome P450	Blocky_Hot	TATTGAAGACTCATGACTTAATCTTTGCAAATAGGCCACAACTTCTTTCT[T/G]TGGAGATTCTGAGCAACAACAGCCCCAGTCTCTCTTTCTCTCCTTATGGG
UC_Pep_Genomic_1163487	Chr02	157508503	Chr02	162519061	T	C	-	-	FunctionalPolymorphic	0.184524	0.896894	1	ID=CA02g22710	Cytochrome P450	Blocky	ATAAACTCGATGGCACAAAAACATATGCTCATATTCATTCGCGAGGACTT[T/C]AGTACTTTGCAATTGGATGCTTGATAGGGCATAATTATCGTATTGATGTA
UC_Pep_Genomic_1163535	Chr02	157526034	Chr02	162536592	C	T	-	-	FunctionalPolymorphic	0.222892	0.862186	0.988095	ID=CA02g22730	mRNA, clone: RTFL01-16-G24	Blocky_Hot	ATTTGAAAGACAATGAATATATTCTGGGTCATTACAGGGCTGAATGGCCA[T/C]TGAAGCAAGCGTTGCTCAGCATTTTCACCATTCATAATGAGACCCTCAAT
UC_Pep_Genomic_1163550	Chr02	157533457	Chr02	162544015	G	A	-	-	FunctionalPolymorphic	0.253012	0.841901	0.988095	ID=CA02g22740	Galactomannan galactosyltransferase	Blocky_Hot	AATGGGTCCACAATCACCGGAGTACGATAAATGGGGTGAAATTTTACATA[A/G]AACTTTCAAAGACAAGATTTTCAAGGAATCAGATGATCAATCAGGTCTAG
UC_Pep_Genomic_1163624	Chr02	157559500	Chr02	162570058	A	C	CHR02	65.3	FunctionalPolymorphic	0.285714	0.865553	1	ID=CA02g22760	Detected protein of unknown function	Blocky_Hot	ATATAATGAGATCGACGAGAAAACTACAGCTATCGCTACTTTTCTCTAAA[A/C]CCTCAAAGCTTACCTGTCTCATTGACATTTTGTCGAACACCTTGTGGTTT
UC_Pep_Genomic_1163648	Chr02	157573423	Chr02	162583981	C	T	-	-	FunctionalPolymorphic	0.361446	0.563909	0.988095	ID=CA02g22770	Detected protein of unknown function	Blocky_Hot	TCCTTTCCTTGACATTGGTTCTCCAGTCTTACCAAATCTCTCATCTGTTG[T/C]TGATCTTGCAACTCCTAATGTCACAAATTTAATGACCATTAAGTTAGGTT
UC_Pep_Genomic_1163701	Chr02	157588662	Chr02	162599220	T	C	CHR02	65.3	FunctionalPolymorphic	0.154762	0.864183	1	ID=CA02g22800	Detected protein of unknown function	Blocky_Hot	CTCAGCATCTCCAATTCCACCCGAGTCCTTACGGACGAAATTCGCATTAG[T/C]TCCCTGAAATCTTCATCCCCACTAGACACAGATGAATTGCCACTGAAACT
UC_Pep_Genomic_1164220	Chr02	157651400	Chr02	162661958	C	T	-	-	Failed	0	0	0	ID=CA02g22810	BSD domain-containing protein	Blocky_Hot	TGAATCAACTGAGGGGGTTGGTTTTCAACGTGAGGAGATGCTTGCTGCCC[T/C]GTCCGCTGCTCTGTCTAAGGATGTGGTTCAAGACATGTCTAGTGTGGATG
UC_Pep_Genomic_1164221	Chr02	157654179	Chr02	162664737	A	G	-	-	FunctionalPolymorphic	0.130952	0.845927	1	ID=CA02g22820	ACR1	Blocky_Hot	TTTTCAAAATAGAACTGGGGAAACTATAGGCCTCATCTTAATATCCACTA[A/G]ATGGTTTTCTTGGAAGTACTTTAATCAAGTGAATAAAGCATAGACTAACC
UC_Pep_Genomic_1164249	Chr02	157707739	Chr02	162718297	C	T	CHR02	69.2	FunctionalPolymorphic	0.196429	0.320867	1	ID=CA02g22850	Multidrug resistance pump, putative	Blocky_Hot	GAAACTAAATTTATTGTTATAACCTGGATTGTATCGACGATCAAGCATTT[T/C]AGAGGTTAGATTTTACATTCGAATAATTAGACATTTCAAAAGTAAAAAAA
UC_Pep_Genomic_1164251	Chr02	157735941	Chr02	162746499	C	T	CHR02	69.2	FunctionalPolymorphic	0.186747	0.763042	0.988095	ID=CA02g22900	Membrane protein, putative	Blocky_Hot	TCCAAAATCAGTGAATTAAAGCTCTCATTATGCATGGGATTAGGGTCGGA[T/C]CATGAGGATCTAATATATATAGCCTTATCCTGCATTTCTCACATTAAAAA
UC_Pep_Genomic_1164252	Chr02	157741564	Chr02	162752122	C	T	CHR02	69.2	FunctionalPolymorphic	0.386905	0.745862	1	ID=CA02g22910	Kip-related protein	Blocky_Hot	GTGTTGGTCTTGCGGATATATCTTCATTGTACGTCTCATTGTCGCACCCA[T/C]TTGTAGCGACCTTCCAATGGCTCCTCCTTTGCAAAGTCAAAGTTGTATCT
UC_Pep_Genomic_1164507	Chr02	157971540	Chr02	162982098	C	T	CHR02	70.9	FunctionalPolymorphic	0.184524	0.88283	1	ID=CA02g23040	Short-chain dehydrogenase, putative	Blocky_Hot	GTTGGGCCTCAACTTGGCCGCTCCATCGCTCGCAAGTTCGCTCATGAAGG[T/C]TATACAGTTGCTATACTCGCCCGCGACTTAGGTAATTTTTCTTCTTTCTT
UC_Pep_Genomic_1164528	Chr02	157976758	Chr02	162987316	G	T	-	-	FunctionalPolymorphic	0.119048	0.663908	1	ID=CA02g23050	SAP domain-containing protein	Blocky_Hot	GGACTCTGCCAAATTCAATCTTCCAGGTGGATGAGGCTTTTGCTGGTGGT[T/G]TTTTGTTCTTTTGCTTCCTGTCATTGCTTTTCCACGTTCATTAATAGAAT
UC_Pep_Genomic_1164536	Chr02	157980518	Chr02	162991076	C	T	CHR02	70.9	FunctionalPolymorphic	0.178571	0.871435	1	ID=CA02g23050	SAP domain-containing protein	Blocky	TCGCTTCCTTCTCCTTCTTCTGATGAGCCATTTTCTGGTTCGGAAGAAGA[T/C]GAAATCTCAATGACACTGGGTTTTGCTCTTCTTCTCTTCCCCATTACTAC
UC_Pep_Genomic_1164542	Chr02	157982817	Chr02	162993375	T	C	-	-	FunctionalPolymorphic	0.119048	0.676385	1	ID=CA02g23060	CDPK-related protein kinase	Blocky_Hot	CGGCTTGACACTCCATGCAACAACTTTGCAAAACCAAGAAAACTGAGCTT[T/C]CCATCAGTGTGCCTGAGCCAGTCATGTAGAACAGCATGGACAGGAACCGA
UC_Pep_Genomic_1164700	Chr02	158032891	Chr02	163043449	A	G	CHR02	70.9	FunctionalPolymorphic	0.325301	0.91595	0.988095	ID=CA02g23080	Peptidyl-prolyl cis-trans isomerase d, ppid, putative	Blocky_Hot	TTTTAGAACTGTGGTGTGCAGCCGGCTTGTGCGCCCTCGATTAAATCAAA[A/G]GGTACCTGTTACTTCCCACCAGTGCAGGTACCGGGTAACTCTGTCCACCA
UC_Pep_Genomic_1164710	Chr02	158038616	Chr02	163049174	A	G	-	-	FunctionalPolymorphic	0.26506	0.88732	0.988095	ID=CA02g23090	Peroxidase	Blocky_Hot	ACTTATTTTTTACCTGAAAGCACCACAACATCTTTTATGTCAAGACCCTT[A/G]GATACAAATTTTGCAGTAATGTTTGCTAAGGGCTCGAAAGGTGATGGAAT
UC_Pep_Genomic_1164718	Chr02	158044016	Chr02	163054574	A	G	-	-	FunctionalPolymorphic	0.259036	0.810114	0.988095	ID=CA02g23100	Protein kinase	Blocky_Hot	ACTCAAAAGAGAAAATGAAGAAAAGGAGCTGGAGAGGAGAGGAATTGAAG[A/G]TACTTACTTTGACTCGTAGCCCATCAACTGGTTTGAGGGAAGAAGGTACA
UC_Pep_Genomic_1164737	Chr02	158051153	Chr02	163061711	G	A	-	-	FunctionalPolymorphic	0.259036	0.85052	0.988095	ID=CA02g23110	50S ribosomal protein L25	Blocky_Hot	GACTTCAGATGCCTCTAGCAGTCTCAATATAGCTTGGACAAAAACTATCT[A/G]TCAACAGTTGCCTTAATCTTACAAACTGGGATGGCTTCATTCTTGCTTAA
UC_Pep_Genomic_1164932	Chr02	158121888	Chr02	163132446	A	C	CHR02	70.9	FunctionalPolymorphic	0.160714	0.75413	1	ID=CA02g23140	Serine/threonine-protein kinase SAPK10, putative	Blocky_Hot	GGCTGATTTCGCTTCAACTTTGTTTTCTGGTAGGTGTAGTAACATGTACC[A/C]ACTTGGTAATTTTTTTGTACTGGGTGATGATAAATTTACTGCTCTAACTG
UC_Pep_Genomic_1164933	Chr02	158122490	Chr02	163133048	G	A	-	-	FunctionalPolymorphic	0.0714286	0.803793	1	ID=CA02g23140	Serine/threonine-protein kinase SAPK10, putative	Hot	GCAACTGTTTGAGCCTCTGACATGGTTTGAGCATATTTAAACAATAGTGC[A/G]TATGGAACCCTCATACTCATATTTGTGACTAGACTGACATTCCCATATGT
UC_Pep_Genomic_1164941	Chr02	158130717	Chr02	163141275	A	C	-	-	FunctionalPolymorphic	0.0416667	0.655031	1	ID=CA02g23150	Disease resistance protein	Blocky_Hot	GACCTTACCACAACCTTAGAGACGGAGAGGTTGTTTCCAAAAGACCCTCG[A/C]CTCAAGGGGCAAATAGTCCAAAGCAGTCCAGAAAAAGAAATAGAAATAGC
UC_Pep_Genomic_1164952	Chr02	158137138	Chr02	163147696	C	T	-	-	FunctionalPolymorphic	0.271084	0.504106	0.988095	ID=CA02g23160	Disease resistance protein	Blocky_Hot	CTCAGCTGGTACTTCTACTAGATCGTTGCAGTGCTCGATATTCATCTCTA[T/C]GAGTTTTGGCCACATGTGAGGGATCTTTGCAGCAGAGTTTTCAAATGCAT
UC_Pep_Genomic_1165013	Chr02	158214083	Chr02	163224641	A	C	CHR02	70.9	FunctionalPolymorphic	0.125	0.612663	1	ID=CA02g23210	LINE-type retrotransposon LIb DNA, complete sequence, Insertion at the S11 site	Blocky_Hot	AACTTCTCGTTCTGCGGCACAAAGTTAGGTTCCCAGTTCTTGATAGATAG[A/C]TAACGGCCATTGATAAACCAAGGACCATTTTGCAGAACTTGGGAGACGCT
UC_Pep_Genomic_1165396	Chr02	158685734	Chr02	163696292	A	G	-	-	FunctionalPolymorphic	0.494048	0.829981	1	ID=CA02g23540	Histone-lysine N-methyltransferase SUVR5	Blocky_Hot	GAGATCACGAAACTGATTAATGGGGCATCGGAGGTCTTAAACATAAGGCA[A/G]CGCCATTAAGCCATTTTGTTGCATGGAATAAACTTTTTCTTAAATTAAAG
UC_Pep_Genomic_1165414	Chr02	158697477	Chr02	163708035	T	C	CHR02	70.9	FunctionalPolymorphic	0.452381	0.803057	1	ID=CA02g23550	Detected protein of unknown function	Blocky_Hot	GAAAAAAAGAAAGCAAAGGACATGCCGTAGCTTATTGCAACCAAGATCGA[T/C]TGCCCTGCAAACAGAAAACAGATGGCATGACCTTAGTGGACAAGCAATAA
UC_Pep_Genomic_1165438	Chr02	158706523	Chr02	163717081	C	T	-	-	FunctionalPolymorphic	0.384146	0.76502	0.97619	ID=CA02g23560	Protein binding protein, putative	Blocky_Hot	CCTTCTCCCAATGTGTTTCAGAAGAGCCTCAAAACACAGAATACTTTAAA[T/C]AAGCCTAGAACTCCTCTTCCTACAGCTCAAACCCCGGGTCAGAAGAAGCA
UC_Pep_Genomic_1165441	Chr02	158708057	Chr02	163718615	T	G	-	-	FunctionalPolymorphic	0.152439	0.548857	0.97619	ID=CA02g23560	Protein binding protein, putative	Blocky	GTTCGAAACACTTCCAATCATGATGGGATTACATCAGGGATCGACTCTTA[T/G]CCCATTCCTATTTGTCTTGGCGATGGATTAGTGCGACATATCCAAAGTGA
UC_Pep_Genomic_1165502	Chr02	158764120	Chr02	163774678	G	A	-	-	FunctionalPolymorphic	0.464286	0.866244	1	ID=CA02g23590	Zinc ion binding protein, putative	Blocky_Hot	TACATCAGTGGTAATCAGTGATTCAATTGCTAATTGCGTTATTTCCTCAA[A/G]ATGTACTAGGCTTTCTAACAGTTGCTTGGTGCAGGACAAACTGAGCATTT
UC_Pep_Genomic_1165509	Chr02	158769319	Chr02	163779877	G	A	-	-	FunctionalPolymorphic	0.315476	0.778219	1	ID=CA02g23600	Serine-threonine protein kinase, plant-type, putative	Blocky_Hot	GGAGCTGTGAAGTTCTGAATATAATCTAGACCATCGGCGATATCTAAGGC[A/G]ATACGAATTCTGCAGTTCCAGCTCTGAGCCCCTGTGTTATCATCCTTGCA
UC_Pep_Genomic_1165511	Chr02	158774023	Chr02	163784581	A	G	-	-	FunctionalPolymorphic	0.464286	0.8771	1	ID=CA02g23610	LysM type receptor kinase	Blocky_Hot	GATACAGTATTGAAAGGGGGTTGAGATCTGAAGGTCAAATAAGATTGGCA[A/G]GTACGGTTAACGCCATTGCAGAAGTAACCAAAAGCAGAAGTGGAGTTATC
UC_Pep_Genomic_1165521	Chr02	158785037	Chr02	163795595	T	G	-	-	FunctionalPolymorphic	0.283133	0.792794	0.988095	ID=CA02g23630	Grr1, plant, putative	Blocky_Hot	CGGCTTGAAGACTTCCATTCCCAATCTTTGAACAAGATTCCACCGTTAGA[T/G]AGGTCAGATTAGGACAACTTTTTGCAATAGCCATCAAAGACTCATCAGTA
UC_Pep_Genomic_116559	Chr01	44132059	Chr01	47243072	T	G	CHR01	61.918	FunctionalPolymorphic	0.14881	0.831165	1	ID=CA01g09960	E3 ubiquitin-protein ligase BRE1-like 2	Blocky_Hot	AAAATGCTATTGATGCTGAGCGACTTAAAACCGAAAATTTTGCTCGTCTT[T/G]TGGAAAGAAAGTCATCTGCAGAAGGTTGGGAACCTGGAAAGATCTTGATA
UC_Pep_Genomic_1165641	Chr02	158835094	Chr02	163845652	T	C	CHR02	70.9	FunctionalPolymorphic	0.385542	0.659487	0.988095	ID=CA02g23670	Putative zinc finger protein	Blocky_Hot	CAAGATTAGGAAAATTATTTGGCTCAGGTTGAGGAGCAGTTTCAGGTCGT[T/C]GTCCAGCAGGCCTACTAGGAATTTCAAGGCCGGGGATTGGTTTTGATCTG
UC_Pep_Genomic_116568	Chr01	44145634	Chr01	47256647	C	T	CHR01	61.918	FunctionalPolymorphic	0.14881	0.766963	1	ID=CA01g10000	E3 ubiquitin-protein ligase BRE1-like 2	Blocky_Hot	TATATGGTCAAGTGCTTCCATATGTCGCGAGGCTAAATTTTGTTTTCTGT[T/C]CATGTAGAATGAACTGAAGGACGATAGATATGTGTCTTCATCTCGTGCTT
UC_Pep_Genomic_1166056	Chr02	158982649	Chr02	163993207	T	C	-	-	FunctionalPolymorphic	0.295181	0.927651	0.988095	ID=CA02g23720	Translation initiation factor 2b, delta subunit, putative	Blocky_Hot	TGTTTCATTTTTGATCGAGTGCAGGCCCCTCTCAATCAGCATGGGGAATG[T/C]TATTAGGTTCCTTAAGACTAGGATTGCAAAATTGCCTTTGACTTTGTCAG
UC_Pep_Genomic_1166070	Chr02	159100514	Chr02	164111072	G	A	-	-	Failed	0	0	0	ID=CA02g23830	Detected protein of unknown function	Blocky	TAAGAAAATAAAGAAGACTTTCAAATCTTGTGGCCTTAAATTAAAGTTGT[A/G]TCAACTGTATTAAAATGTCCTTTAATCTTGTGGTCATAAACATGCCATGT
UC_Pep_Genomic_1166071	Chr02	159101511	Chr02	164112069	C	T	-	-	FunctionalPolymorphic	0.451807	0.835465	0.988095	ID=CA02g23830	Detected protein of unknown function	Blocky_Hot	CTGCTCTTCATCAGCATGGTATATAGGTGAAATTTGAGAGGGATTTGGAG[T/C]TACTAAATCAGCTGGGTACAAATTAAATGGGTGATAAAGAGGGATAATAC
UC_Pep_Genomic_1166080	Chr02	159153251	Chr02	164163809	A	G	-	-	FunctionalPolymorphic	0.451807	0.755216	0.988095	ID=CA02g23900	T25B24.5 protein	Blocky_Hot	CGGTCTAACCATAGCCTCACGGTATACAACAGCAACAACAACATACCCTT[A/G]TGAAACTAACATGCCCACCCTGACTGTGGCACCTGCTTCACTCACTCAAC
UC_Pep_Genomic_1166091	Chr02	159173240	Chr02	164183798	T	C	-	-	FunctionalPolymorphic	0.444444	0.813296	0.107143	ID=CA02g23910	Xyloglucan glycosyltransferase 4	Blocky_Hot	AGATTTTGGGAGTAGTTTTTAAAACAATTAAAAAGGGCAGCCCCGTGCAC[T/C]GATTGCGCTCCGATCACATGGCAACAACTTTACCGGTTACTTCAAGGCTC
UC_Pep_Genomic_1166122	Chr02	159201794	Chr02	164212352	A	G	-	-	FunctionalPolymorphic	0.0476191	0.814257	1	ID=CA02g23930	Proline oxidase/dehydrogenase 1	Hot	ATATTAACAACAACATTATTAATTTCAACGATGTTAAGGAGCTGTTCTAC[A/G]GCGTTCCTACAACAAAGTTGATTAGATCATCGTTAACGTTACAAATGGCG
UC_Pep_Genomic_1166123	Chr02	159202132	Chr02	164212690	A	G	CHR02	71.5	FunctionalPolymorphic	0.097561	0.212331	0.97619	ID=CA02g23930	Proline oxidase/dehydrogenase 1	Blocky_Hot	AGCACAACAGCGTTTATTCAAACGATTGAATCAACGAAATCACTTCCTCA[A/G]TCTTCTGTAAGAATCCAAACTCCTAATTATTTGATTATTTAATTTTTGTT
UC_Pep_Genomic_1166263	Chr02	159250267	Chr02	164260825	T	C	-	-	FunctionalPolymorphic	0.0714286	0.760406	1	ID=CA02g23950	Unknown protein	Blocky_Hot	ACTCCAACGTGAGTTCATTTATCCTTTACCTTATGTATCTTATTAGTTTG[T/C]ATCTTCGTGCATACATGCTGACTGCTTGCGTTTCTCTATCTTTTTCATAT
UC_Pep_Genomic_1166274	Chr02	159253383	Chr02	164263941	A	C	CHR02	71.5	FunctionalPolymorphic	0.469512	0.854839	0.97619	ID=CA02g23970	Ribosomal RNA-processing protein-like protein	Blocky_Hot	CTCAAATTTGCTCTGCAACACCATGATCTCTGTGCACAAATAAAAAAAAA[A/C]AACAATGATAAGTTACGACCAGAAGACCGAGCAATAACCATATTGAAATG
UC_Pep_Genomic_1166305	Chr02	159263496	Chr02	164274054	C	A	-	-	Failed	0	0	0	ID=CA02g23980	Seed maturation protein PM30	Blocky	CGTGGTCGGAGATAATTGATGAAATCAGAAATTTTAATAAGTGGATTTGA[A/C]AAAAAGCATGATAGTACTAGAATAATGCCATATTGATATGTATGACTTGA
UC_Pep_Genomic_1166346	Chr02	159317958	Chr02	164328516	A	G	-	-	FunctionalPolymorphic	0.14881	0.807037	1	ID=CA02g23990	Pentatricopeptide repeat-containing protein	Blocky_Hot	TGATCAAATCCCTATTTTAAATGCTATTTTCTCTAAACCAAATCGGACTA[A/G]TGACGAAATTAAGCTTGATTTAGAGTCTAATAATGTGATTATCACACATG
UC_Pep_Genomic_1166497	Chr02	159368804	Chr02	164379362	G	A	-	-	FunctionalPolymorphic	0.432099	0.831763	0.964286	ID=CA02g24000	BRASSINOSTEROID INSENSITIVE 1-associated receptor kinase 1, putative	Blocky_Hot	TTCTTGATAATTGGGATAGCACTTCTGTTGATCCATGTAGTTGGGCAATG[A/G]TCACTTGCTCTACTGAGAGTTTGGTTATTGGCCTGTAAGTATCTCTTGCA
UC_Pep_Genomic_1166705	Chr02	159421297	Chr02	164431855	T	C	CHR02	72.1	FunctionalPolymorphic	0.261905	0.818061	1	ID=CA02g24030	CONSTANS (Fragment)	Blocky_Hot	CACGGAGGATGATGGTTTCTTGAGTTTGACTCAAGATGCAGATGATACAA[T/C]GATAGATGAAGAAGATGAAGATGAAGCACCTTCATGGTTGTTGCTTAATC
UC_Pep_Genomic_1166729	Chr02	159427249	Chr02	164437807	G	A	-	-	FunctionalPolymorphic	0.214286	0.561282	1	ID=CA02g24040	CONSTANS (Fragment)	Blocky_Hot	GTGACAGTTGCCACTTTGCTGCATGTACCGTTTACTGCCAGGCAGATTCC[A/G]CCTATTTGTGTGTGGGCTGTGACGCCCGCATACATGCAGCAGGTCTGGAG
UC_Pep_Genomic_1166778	Chr02	159440693	Chr02	164451251	G	A	CHR02	72.1	FunctionalPolymorphic	0.315476	0.86833	1	ID=CA02g24050	Detected protein of unknown function	Blocky_Hot	CTTCGTCAGAATCATCATCATCATCGCCATCATCATTGTCTGCGAACAAT[A/G]TTAATGAGTCCAATCATCGTCAAGAGAAGCCGGTAGAGCTAATGAAACTG
UC_Pep_Genomic_1166873	Chr02	159457956	Chr02	164468514	A	G	-	-	FunctionalPolymorphic	0.120482	0.777806	0.988095	ID=CA02g24060	Polypeptide with a gag-like domain	Blocky_Hot	TCCCCAAAAGATCAATTTTGATAGTCGTAAATCTAATCAGTCCTTTGATA[A/G]TAGAAAATCAAATTTCTCATACAACCAGAGTCAAGGTTTGTTCTATAAGT
UC_Pep_Genomic_1167040	Chr02	159598336	Chr02	164608894	G	T	-	-	FunctionalPolymorphic	0.319277	0.314921	0.988095	ID=CA02g24130	NADH dehydrogenase subunit 7 (Fragment)	Blocky_Hot	ATTTTAGTAGGGATGTTTGCTTCCATTACTGACCAGAAAGGCACCAAATT[T/G]TCCTTTAGGTGCTTCAATTGCGGTATAGGTAGAAGGAGCTGGTACGGAAA
UC_Pep_Genomic_1167116	Chr02	159620916	Chr02	164631474	G	A	CHR02	72.6	FunctionalPolymorphic	0.378049	0.593866	0.97619	ID=CA02g24150	Amino acid transporter	Blocky_Hot	TCTTTCCGGAACAACTTCAAGTGGAACCCACCATGCTGGTGTCCTGGAAG[A/G]GTGGTTTGGTGCTCACTGGTGGAATGGACGATTCTTTGTTCTTCTTGTGA
UC_Pep_Genomic_1167138	Chr02	159660220	Chr02	164670778	T	C	-	-	Failed	0	0	0	ID=CA02g24160	FHA domain protein	Blocky_Hot	CAGTATATGTAACCCCGTGGGAGTCAACAAATCCCATACTCTGAAGTCTC[T/C]TGTGGTAACTGACCAGAAACTCGTAGGCATCCTCACGCAGATCACCCTGA
UC_Pep_Genomic_1167142	Chr02	159680408	Chr02	164690966	G	A	-	-	Failed	0	0	0	ID=CA02g24180	DNA-directed RNA polymerase	Blocky_Hot	ACAACAACGACAACATACCCAGTATACTCCCACAAAGTGGGGTCTGGGGA[A/G]GGTAGAGTGTACGCAGTCCATACCACTACCACAGATGTGAGGTAGAGAGG
UC_Pep_Genomic_1167286	Chr02	159768380	Chr02	164778938	G	T	CHR02	73.2	FunctionalPolymorphic	0.493902	0.819674	0.97619	ID=CA02g24220	E3 ubiquitin-protein ligase UBR4	Blocky_Hot	AAATGAGAAAAATCTCCTTAGTTGTGATATTGACCAACCAAAACATTGTC[T/G]CCTCAATACTTAGATATTAGAAGTTGCATCTTAAGAAAAGACTCTAAGAA
UC_Pep_Genomic_116771	Chr01	44371531	Chr01	47482544	C	T	CHR01	63.613	FunctionalPolymorphic	0.214286	0.746092	1	ID=CA01g10060	T4.18 protein	Blocky_Hot	TTATTCGTTCGAGCACTATAAAAGATTACCCGTCGCATAGACCCCTTGAC[T/C]GGATCCTTTCCTCCAAACAAGTAGAGATGGCAACCACTGAGAACAGCACA
UC_Pep_Genomic_1167797	Chr02	160123251	Chr02	165133809	C	T	CHR02	73.2	FunctionalPolymorphic	0.351191	0.546285	1	ID=CA02g24290	Detected protein of unknown function	Blocky_Hot	CGCCATGTTTCTATTTGGGAACTCAAACAGGAACATATCATCATTCAACT[T/C]GTAAATATTTATACCAAAAGCTTTCTTCCAGTTTGTTGAGGTCCATCTTC
UC_Pep_Genomic_1167829	Chr02	160229968	Chr02	165240526	G	T	-	-	Failed	0	0	0	ID=CA02g24350	FUL-like protein	Blocky_Hot	TTAGCTTTCTTCAACAATCCACATCGTCTCTTTGAGAATGTCACTTGCCT[T/G]CTTATCTTGTTCTCGATCCGCTTCAACTCTACCCTACCTCTTCCCATCTT
UC_Pep_Genomic_1167845	Chr02	160304040	Chr02	165314598	C	A	-	-	FunctionalPolymorphic	0.363095	0.858938	1	ID=CA02g24440	6-deoxocastasterone oxidase	Blocky_Hot	ACTAATATATATCTATTCAACTCTGGATCCATTGATACTATTGTTGGACA[A/C]CCAAGTATGTGTGACTTGAAAAAACTCCCATATCTGTTGACACAAACATG
UC_Pep_Genomic_1167883	Chr02	160412814	Chr02	165423372	A	G	CHR02	73.2	FunctionalPolymorphic	0.190476	0.842075	1	ID=CA02g24500	Protein COBRA, putative	Hot	AGGTTAAGATGTTCAGGCAGTTACATCTATGCTTTGAAAGGAAAACAACA[A/G]CCTTCTGAGAGAAGGTTTTCCACATCTTTAATTTACTTTGTAAGATTTAA
UC_Pep_Genomic_1167903	Chr02	160511613	Chr02	165522171	T	G	CHR02	73.8	FunctionalPolymorphic	0.107143	0.53441	1	ID=CA02g24610	Esterase PIR7B, putative	Hot	GTGGAGGCTCTCTTCGGGAGTTTTTTTTATGATAAGAAGGTGCCTCCTAA[T/G]CTTAAAGGTAAGTTCTACAAAGTGATAGTCCGACTGGATATGTTGTATAG
UC_Pep_Genomic_1167925	Chr02	160533401	Chr02	165543959	T	C	-	-	FunctionalPolymorphic	0.178571	0.71081	1	ID=CA02g24620	Pentatricopeptide, putative, expressed	Hot	CCTAATGAGGAGACATTTTTTGTGATTTTGAATTGTTATTGTAAAGGAGG[T/C]TGTATAGGAGAGGCAAAACAGGTATTGGGGTTGATGATAGTTCTGGGTGT
UC_Pep_Genomic_1167990	Chr02	160595830	Chr02	165606388	T	C	-	-	FunctionalPolymorphic	0.398809	0.821402	1	ID=CA02g24640	TCP transcription factor 5	Blocky	TTTCCTCCAAATGCTCGCGATACACGAACAATTCTTGGATCCTTTAACCT[T/C]GTCCATGATGTTGTTGAATTAGACGTTGACGAAGAAGCCTTGTTATTATT
UC_Pep_Genomic_1168026	Chr02	160610740	Chr02	165621298	G	A	CHR02	74.3	FunctionalPolymorphic	0.208333	0.811638	1	ID=CA02g24650	Detected protein of unknown function	Hot	TTAACGTCAAACTTATACTCCATCCTCATCTTCTCAACATCAGCTTTGTT[A/G]AGAAAGGTGCGCTTGATTGGAGGGCGATTACGCCTCTGATCACGAGTGTG
UC_Pep_Genomic_1168043	Chr02	160616461	Chr02	165627019	T	C	CHR02	74.3	FunctionalPolymorphic	0.0783133	0.896811	0.988095	ID=CA02g24660	RNA binding protein, putative	Blocky	AATTTTTCCATAGACAAGACTTAATAGATTGTAGAATGCTGAATCTAATA[T/C]AACCTGGTATTGGTGAAAAACTAGTTGCATCCGGATGTGGAAGCACCAAG
UC_Pep_Genomic_1168053	Chr02	160654651	Chr02	165665209	C	T	-	-	FunctionalPolymorphic	0.291667	0.857318	1	ID=CA02g24700	Nucleic acid binding protein, putative	Blocky_Hot	TTTTTTTTCAGTTACTAGTTTAGGATAGGTGTGTTGCACATGTGTATTGA[T/C]CTTGAGTAATAAATCCATGAATTCAAAGCAGTTTATACTAACCGCATGAG
UC_Pep_Genomic_1168088	Chr02	160700439	Chr02	165771263	C	T	-	-	Failed	0	0	0	ID=CA02g24750	Exocyst complex component 7	Blocky	TTGGAGGCAGTTTCTTGGATTATATGGGAGACTGTGTACCTTCAGCCCCC[T/C]TAATGGAAGAGGAAGAAAACCTGATAGCTGCTGCACAGAACATTGTGAAA
UC_Pep_Genomic_116811	Chr01	44398258	Chr01	47509271	A	G	-	-	FunctionalPolymorphic	0.108434	0.76026	0.988095	ID=CA01g10070	Dead box ATP-dependent RNA helicase, putative	Hot	TAATTTTTTAATAATGTGGATTCATTCAATGTACTGCAGACAAGGAGGAC[A/G]TACGGAGGACGTACTATGGTGGATGAGAAATGAAAAAGGAATGTTCAGAG
UC_Pep_Genomic_1168130	Chr02	160764113	Chr02	165774671	G	T	CHR02	74.3	FunctionalPolymorphic	0.0903614	0.611734	0.988095	ID=CA02g24760	Cysteinyl tRNA synthetase	Blocky_Hot	CTGTCCATCAAAGCAATTCCTACGGCAGCCAAATCATTTCGAATTGCATC[T/G]GATCTATCATATTCTTTCTTTTTTCTTGCTGTTTCCCTCTCTGTGATTTT
UC_Pep_Genomic_1168139	Chr02	160798985	Chr02	165809543	G	T	-	-	FunctionalPolymorphic	0.321429	0.328302	1	ID=CA02g24790	Folate carrier protein, putative	Blocky_Hot	GCTTTAAGAACCATATTCAAAGATGAAGGATGGAGGGCACTTTACAAGGG[T/G]CTTATGCCAAGCCTATTTTTGGTTAGAATTACATTTTCTTCAAGTCTCTC
UC_Pep_Genomic_1168140	Chr02	160799529	Chr02	165810087	T	G	CHR02	74.3	FunctionalPolymorphic	0.107143	0.789374	1	ID=CA02g24790	Folate carrier protein, putative	Blocky	TGTGTCATAGGGAATCGTGTAAACCGAAACTATTCTAACCTTTTCTCCTT[T/G]AGCAACTAAGATATTATTTGTATTTCATGACTACAATTATCCAAAGGCAC
UC_Pep_Genomic_1168417	Chr02	160909044	Chr02	165919602	C	T	-	-	FunctionalPolymorphic	0.0119048	0.397696	1	ID=CA02g24850	Pentatricopeptide repeat-containing protein At5g39350	Blocky_Hot	GTTCAACCGATGAGTGAACCTCTCTGCCCATCTCAACATCTTTCAGACAC[T/C]CACACGCAGGCAACAGGGAAAGCACAGTGGCACAATCAGCGTCAACACCC
UC_Pep_Genomic_116842	Chr01	44423146	Chr01	47534159	G	T	CHR01	63.613	FunctionalPolymorphic	0.277108	0.895841	0.988095	ID=CA01g10080	Serine/threonine-protein phosphatase	Blocky_Hot	CAAGCTGGCCCGTACAGCAAGGTTATCAAGAAAAAGAAAAAAGTTTGTCC[T/G]TTAGCTTAAAAAATTTAACTTTCTGAATGATTGATTAATTTCAGTCTTCT
UC_Pep_Genomic_1168423	Chr02	160913504	Chr02	165924062	C	A	CHR02	74.3	FunctionalPolymorphic	0.144578	0.30728	0.988095	ID=CA02g24870	Zinc finger family protein (Fragment)	Blocky_Hot	TCAGCAATTTCATAGTTGTTTTCATAATCATCAACACAGCCAGAATCAGA[A/C]AGCATGAGACAAATGCTTTTACAGTATTAGGTAGTAATGGCCCGTGCTGA
UC_Pep_Genomic_116845	Chr01	44432916	Chr01	47543929	G	T	CHR01	64.172	FunctionalPolymorphic	0.108434	0.84051	0.988095	ID=CA01g10090	Phytoene synthase	Hot	CACTAAGCCAGGCCCTACGATATCACTCCACCATCTCGATACTCTATCGC[T/G]GAGTCATTGACTCTGATACTAGTTAAGGCCACGTAATTTAAAAATTTGAG
UC_Pep_Genomic_1168880	Chr02	161006024	Chr02	166016582	G	T	-	-	FunctionalPolymorphic	0.315476	0.908604	1	ID=CA02g24880	Detected protein of unknown function	Blocky_Hot	ATCAGCTCCAGACCACATGAACTATAAACAAAAGGCATTGGAAAATAGAA[T/G]CATGAGAGTCTATCTTTAATTGCTTTAGAATATAATAAATTTTCACTAGG
UC_Pep_Genomic_1168955	Chr02	161028119	Chr02	166038677	T	G	-	-	FunctionalPolymorphic	0.220238	0.767769	1	ID=CA02g24890	4-coumarate:CoA ligase-like	Hot	CTCACTCGTTTATAATGTGCAGCGGTTGATGCAACGAAGTTGATGATGTC[T/G]TCATGGCTTTCTTTTGCTTTTGAGTTCAAGACTACCCATGCTGCTGGTAT
UC_Pep_Genomic_1168956	Chr02	161028569	Chr02	166039127	C	T	CHR02	74.3	FunctionalPolymorphic	0.277108	0.686244	0.988095	ID=CA02g24890	4-coumarate:CoA ligase-like	Blocky_Hot	GATATCCCCGTCATCATCAATGTAGCCAATGTCACCAGTGTGAAGCCACC[T/C]ATCCTTATCAATGGTAAGGCAAGTCTCAGATTCATTTTTGTAGTAACCTG
UC_Pep_Genomic_1168967	Chr02	161033200	Chr02	166043758	G	T	-	-	FunctionalPolymorphic	0.216867	0.934261	0.988095	ID=CA02g24900	Mitochondrial processing peptidase	Hot	TAAAGCGGATATAGCAACATCCTGCCAAAAGAAAGAAAAGAAACAGAAAT[T/G]GGTTAAAACTCAGAAAGGGAGATAAAGGAAATTTGCGTAACCCGATTGTT
UC_Pep_Genomic_1168970	Chr02	161033995	Chr02	166044553	A	G	-	-	FunctionalPolymorphic	0.240741	0.748971	0.964286	ID=CA02g24900	Mitochondrial processing peptidase	Blocky_Hot	ATGATCCAAATATGGTTCGTGTATTGCAACTGATATGGCTTACAGCACAC[A/G]TTTATTTTATCTTTAGTTGCAGTGACATATCGGCAGTCGAAGCCGTAATG
UC_Pep_Genomic_1169115	Chr02	161061699	Chr02	166072257	A	G	-	-	FunctionalPolymorphic	0.231707	0.679728	0.97619	ID=CA02g24940	Putative retroelement pol polyprotein	Hot	GTTCCGATCAATCATCCCATGTATCTTCACCCCTCTGACTACCCTGGGAT[A/G]ACTCTTGTCACCACACAGTTCAATGGAACCGGTTATGGGAGCTGGAGCAG
UC_Pep_Genomic_1169119	Chr02	161062588	Chr02	166073146	A	G	-	-	FunctionalPolymorphic	0.228916	0.46681	0.988095	ID=CA02g24940	Putative retroelement pol polyprotein	Blocky_Hot	GTAAGCAGGGTACTGCTGCATGTGTTTCATATCTACAAAATTCACCACCT[A/G]CTGCTATATCCCCTGATGTGCCTTCAATTTCTGCTGCTTCTCAACCAGCA
UC_Pep_Genomic_1169254	Chr02	161096100	Chr02	166106658	G	T	CHR02	74.3	FunctionalPolymorphic	0.232143	0.34771	1	ID=CA02g24970	Pentatricopeptide (PPR) repeat-containing protein-like	Blocky_Hot	GCCAAAACCAAATCTTTAAGAACTACCAAGTGCGTCCATGCCCATGCCAC[T/G]ACACTCGGGCTCCTTCAACCCCTCAGCTCGACCCATTTGCTTTCTCTCCT
UC_Pep_Genomic_1169318	Chr02	161135254	Chr02	166145812	T	C	-	-	FunctionalPolymorphic	0.0963855	0.888001	0.988095	ID=CA02g25010	F-box/kelch-repeat protein	Hot	TTGATGACACTTTGTGTTTCAGAAAAGGGCATAAGGAATTGGAGAGAAAT[T/C]GACTGCATGACTTATTTCCCAAGTCATACTTTGCATTTCTGGAGTTATCT
UC_Pep_Genomic_1169356	Chr02	161165936	Chr02	166176494	A	G	CHR02	74.3	FunctionalPolymorphic	0.416667	0.957715	1	ID=CA02g25020	Probable galacturonosyltransferase 13	Blocky	GTGATCTTCATTTACTATTTTTTCAACTATTGAAGATTTGATCGTCACAA[A/G]TATCTTTAGATTCTGAATTGACATTGTTAAACTCGCTGAATTTTTGTAGA
UC_Pep_Genomic_1169371	Chr02	161177804	Chr02	166188362	C	T	-	-	FunctionalPolymorphic	0.172619	0.938468	1	ID=CA02g25040	Chaperone protein clpB	Blocky_Hot	GTATCTCTTGGAATCAATGTGCTGTAAGCGAAGACTTCAGATAGCAATAC[T/C]AGTTAGTTGAGATTAAACGAGTTATCCATGCTGGAAGAACGCTTAATTAC
UC_Pep_Genomic_1169385	Chr02	161201985	Chr02	166212543	C	T	CHR02	74.3	FunctionalPolymorphic	0.255952	0.876275	1	ID=CA02g25050	Pentatricopeptide repeat-containing protein	Blocky_Hot	AAGTACAAGAATTGAAGTGATTAGTCCTGGATATTGATGTCTGATGGTTG[T/C]TATGCTTCCTTTCTCCCAACTCACTTACCCCAAAAAGAGAGAGATGAAAT
UC_Pep_Genomic_1169482	Chr02	161287424	Chr02	166297982	A	G	CHR02	75.5	FunctionalPolymorphic	0.144578	0.77917	0.988095	ID=CA02g25090	Pentatricopeptide repeat-containing protein	Blocky	CCATTATTCTGCAGTCGATTAAGGATTTCCTCAGCTTTCCAACATTCACC[A/G]GCTCTAGCATACATGTCCATTAAACTATTATATGTAACAAGATCTGGCTG
UC_Pep_Genomic_1169571	Chr02	161329953	Chr02	166340511	G	T	CHR02	76.1	FunctionalPolymorphic	0.119048	0.944064	1	ID=CA02g25100	Detected protein of confused Function	Blocky	ACAGTAGAAAAAAAAGGAAAGGGTCAATATTAGGAGGTCATGATAGAAAG[T/G]TTTTTAGAATAATCTAATACTCCTTCAATATAGGAATATAAAATATGTAG
UC_Pep_Genomic_1169637	Chr02	161393084	Chr02	166403642	T	G	-	-	FunctionalPolymorphic	0.130952	0.608931	1	ID=CA02g25140	Anthocyanidin 5 3-O-glucosyltransferase	Blocky_Hot	TCTAACCATTTGAATAGCTTCTTTTCCGCGCATCCACACATTCAGCGCCT[T/G]GATTTTCATGTCATTCCCCTCCACTCATCGAATCCTCACGATGATCCTTT
UC_Pep_Genomic_1169638	Chr02	161395202	Chr02	166405760	A	G	-	-	FunctionalPolymorphic	0.13253	0.792125	0.988095	ID=CA02g25150	Detected protein of confused Function	Blocky_Hot	CCAATCTCAGGTCCCATTACTCTTGTAATTATCTGCATATCAGGTTTCCG[A/G]TTTCCTTGTGATGCAAGACTCCCATCAGTAAACCCATGTCCGACAAACCA
UC_Pep_Genomic_1169647	Chr02	161400948	Chr02	166411506	A	G	-	-	FunctionalPolymorphic	0.119048	0.792403	1	ID=CA02g25160	UDP-T1	Hot	TCAGCTAAATTTTACTCGATTGTGGCATACCTTCCTGTACTGTTGTCCAA[A/G]GATCCTGCTGCATTTAAGTACTGCTCGAGCAATCTTGAGATCCCAGGTTT
UC_Pep_Genomic_116965	Chr01	44475898	Chr01	47586911	T	C	-	-	FunctionalPolymorphic	0.0903614	0.34861	0.988095	ID=CA01g10110	Detected protein of unknown function	Blocky_Hot	TGACAAAGCTCAATAGTCTATCAAATTCAGCCTGGTACTCCTTGACACTA[T/C]GTGTTTGAGTCAACTTCTTGAGTGCTTCCATGGCATCCTCAAACCCTTCC
UC_Pep_Genomic_1169671	Chr02	161461739	Chr02	166472297	A	G	CHR02	76.6	FunctionalPolymorphic	0.190476	0.795289	1	ID=CA02g25200	Chorismate mutase, chloroplastic	Hot	TTACTAGTGAACTGCCACAGCTATTTTCTCTGAGAAATCTGTACATGTAC[A/G]TGGCTAGAATTTAGAAGCCTCGATCTTTCTTTGCCCTGTCCCGTGGGAAA
UC_Pep_Genomic_1169673	Chr02	161464554	Chr02	166475112	T	G	-	-	FunctionalPolymorphic	0.232143	0.539217	1	ID=CA02g25210	Blue (Type 1) copper domain	Blocky_Hot	TCGAGATTCGGTTGGACTACCTTCAATAAGGTCAATTACACCAATTGGGT[T/G]AAGGACAAACATTTCTACAAGGGCGACTCTCTCTGTATGTTCTGGATCTG
UC_Pep_Genomic_1169701	Chr02	161477632	Chr02	166488190	A	G	-	-	FunctionalPolymorphic	0.14881	0.680117	1	ID=CA02g25220	Blue (Type 1) copper domain	Hot	TTAGACTACAACTAGGACGTCTATTGTGCGCTGGTGTTGTCATCTTTAAC[A/G]GCTTCTTCATAAAGACAATGGTGTTACCATCGAAATTTACTGTTGCCCTT
UC_Pep_Genomic_1169706	Chr02	161482524	Chr02	166493082	T	C	-	-	FunctionalPolymorphic	0.0595238	0.450703	1	ID=CA02g25230	Lamin-like protein	Hot	AAGCACTATTACAGTGTGCTGGAGGTGAATCAGACGAACTATGAGCAGTG[T/C]ATTGATAGCGATTTCATAACAAACATTACAAGGGGTGGGCGAGATGTTTT
UC_Pep_Genomic_1169712	Chr02	161513156	Chr02	166523714	G	A	-	-	FunctionalPolymorphic	0.0609756	0.888061	0.97619	ID=CA02g25280	Detected protein of unknown function	Hot	CAGACTAGATGGAAAATCTTGCATTGTGAGAAGACATTTAGCCTTCATGT[A/G]TGACCAACCAAATGCTACATGGAGGAGCTTAAACAGAAAAAGGAAACCCC
UC_Pep_Genomic_1169799	Chr02	161540533	Chr02	166551091	T	C	CHR02	76.6	FunctionalPolymorphic	0.267857	0.883165	1	ID=CA02g25290	AP2/ERF domain-containing transcription factor	Blocky_Hot	ATGACGCAGAACTTTCTGAAATGTATTCAGTATCCTTCTTCTCATTAATT[T/C]CTCCTTCATGAATCTTCTTCTCTTCCTCCTCGTTGCGGTTCCTTTTGCAT
UC_Pep_Genomic_1169811	Chr02	161547057	Chr02	166557615	G	T	CHR02	76.6	FunctionalPolymorphic	0.119048	0.838558	1	ID=CA02g25300	Membrane protein, putative	Hot	CAAGCAAATAAATTAAGCTACATGAATCCTCCCTGATCATATTTCTCCAC[T/G]TTAAGCTCACTCATGTCATCATCATACCAAATTAAAGAAGAGCAAAATTA
UC_Pep_Genomic_1169829	Chr02	161561009	Chr02	166571567	G	T	CHR02	76.6	FunctionalPolymorphic	0.119048	0.915281	1	ID=CA02g25310	Pattern formation protein, putative	Hot	AAGAAGGGTATAGAATTTCTCCAAGCAGTGCATCTGTTACCCGATAAACT[T/G]GATCCAGAAAGTGTAGCATATTTCTTTAGATTTACAAATGGCTTGGATAA
UC_Pep_Genomic_1169862	Chr02	161659602	Chr02	166670160	G	A	CHR02	76.6	FunctionalPolymorphic	0.130952	0.854853	1	ID=CA02g25380	Putative small molecule transporter	Blocky	TGAATATCGTGACTTTACCCTTCGTTATATTTGGGGTCATTCACGTTGGA[A/G]CTTCAAATTTTAAGTATTATGTAGAGTGAATTTAAACCATATTCAAACGT
UC_Pep_Genomic_1169887	Chr02	161689544	Chr02	166700102	G	T	-	-	FunctionalPolymorphic	0.0119048	0.412049	1	ID=CA02g25390	SPX domain-containing protein 4	Blocky_Hot	ACACTAAGTGAAGACCAATAAGCAAACTAGAATGGTGAACTCTATTCTAG[T/G]GGATTGGAATCCTCTTGATCTGTCTCTTTATCACTCTGAGAGGCAACAAA
UC_Pep_Genomic_1169950	Chr02	161722373	Chr02	166732931	A	G	-	-	FunctionalPolymorphic	0.0476191	0.464533	1	ID=CA02g25410	MYB transcription factor MIXTA-like 8 protein (Fragment)	Blocky_Hot	ATTGGTAGGGTCAAATCTTGTAGTCCTGATGTGAATGAAAGTGAATTTTC[A/G]TTAATCCCATCTTTGTTGTATTCAGGCAAATGTCCAGTTGATGAGTTTCC
UC_Pep_Genomic_1170001	Chr02	161740504	Chr02	166751062	A	G	CHR02	76.6	FunctionalPolymorphic	0.196429	0.386335	1	ID=CA02g25420	NAC domain-containing protein 21/22, putative	Blocky_Hot	TATTGTTGTATGGTGACATGTTCGTTAATGGTGGCAAATTTGAAGACCTC[A/G]AATTATCGGTCATATTGTTGCTTCTTATGAGATTTGAGATAGGTATCTTT
UC_Pep_Genomic_1170068	Chr02	161822670	Chr02	166833228	G	A	-	-	FunctionalPolymorphic	0.22619	0.866769	1	ID=CA02g25440	Pentatricopeptide repeat-containing protein	Blocky_Hot	GTTTTACATGGGAAAATTGTGAAGTTTGGGTTTGAGTCTAATAAATTTGC[A/G]AGGAATACGCTTATTTATTTTCACGCGAATGTTGGAGATATAAGAATTGC
UC_Pep_Genomic_1170076	Chr02	161824925	Chr02	166835483	G	A	CHR02	76.6	FunctionalPolymorphic	0.113095	0.86197	1	ID=CA02g25450	Detected protein of confused Function	Blocky_Hot	AGTTAAATAAACTAATGAATTAGAGAACTAACCGTATCAAAGAAGATCAA[A/G]ACCACTCTAGTTATTTTTGCACCACTCATGACAATGTGCAAGATGGATAG
UC_Pep_Genomic_1170094	Chr02	161837655	Chr02	166848213	A	G	-	-	FunctionalPolymorphic	0.0476191	0.842327	1	ID=CA02g25460	Poly(RC)-binding protein	Blocky_Hot	TCATGGGCATAGGATGGGAGTGACAAAACTAGAAGAGCTAATTGATGTTT[A/G]AAGTAACATCCAAGATACAAACACGTGATCAAAACAGTTAGCAGCTAAAA
UC_Pep_Genomic_1170108	Chr02	161847106	Chr02	166857664	A	G	-	-	Failed	0	0	0	ID=CA02g25470	Polypyrimidine tract binding protein, putative	Blocky_Hot	CGCTCAACACATTTTGAACCTCGCTTTAGGACTTTAAGCGCGCCTTTGAT[A/G]ACACTGTGTGTGATGTAAGAACCCTAATTGATTGTGGTATTCAAATATTA
UC_Pep_Genomic_1170211	Chr02	162121142	Chr02	167131700	A	G	CHR02	76.6	FunctionalPolymorphic	0.0654762	0.859133	1	ID=CA02g25650	Non-specific lipid-transfer protein	Blocky_Hot	AGTCAATAGTAGGAGAGATGGGGATATTGGTAGTAACACCACAACGTGAA[A/G]GGAGATTAGTTGCAGCATCTGGCTTAAGGTTAGTGTAACGAGCAGCAGCA
UC_Pep_Genomic_1170232	Chr02	162160129	Chr02	167170687	C	T	-	-	FunctionalPolymorphic	0.0595238	0.799941	1	ID=CA02g25700	Putative MDR-like P-glycoprotein	Blocky_Hot	ATCGGTCCTTGATTTAACATCTTTTGAGTCTAGGGTCTGCCGGTAACAAC[T/C]TCGCTACCCTACGAAGGTACGGGTATCGTCTGCGTACACCTATCCACCCC
UC_Pep_Genomic_1170344	Chr02	162345857	Chr02	167356415	C	T	-	-	FunctionalPolymorphic	0.0595238	0.76529	1	ID=CA02g25750	B3 DNA binding domain containing protein	Blocky_Hot	TACTGAGTGGAAAAAATTCGTGACTGATAAAAATCTGAAGGAAGGAGATG[T/C]AGTCGTGTTTGAACTTACAGAGTGCAGCGCTAACAAAATTGATTTAAGGG
UC_Pep_Genomic_1170347	Chr02	162355758	Chr02	167366316	C	T	CHR02	76.6	FunctionalPolymorphic	0.0714286	0.903339	1	ID=CA02g25770	Detected protein of confused Function	Blocky_Hot	CTCTGTTTTGTAGACTTGTTAAGAGTGTCTTAATGACAGCCTTGAATTTA[T/C]AGTACACCTCCATTCATTTGGCATTATTATATTTGTGGGATTTGATTATT
UC_Pep_Genomic_1170359	Chr02	162362450	Chr02	167373008	C	T	CHR02	76.6	FunctionalPolymorphic	0.349398	0.83008	0.988095	ID=CA02g25790	Non-cell-autonomous protein pathway1	Blocky_Hot	GACAGGAGAAATTTCGCCTGTAGGAATGAGGTACTTATCTACTGGAGTGA[T/C]GTGTGATGCAAAGATTTGAACAACGTTGGACAAGATATCGCCACTGTTGT
UC_Pep_Genomic_1170365	Chr02	162366766	Chr02	167377324	C	T	-	-	FunctionalPolymorphic	0.154762	0.332433	1	ID=CA02g25800	Non-cell-autonomous protein pathway1	Blocky_Hot	AAGGAATGCATCATTGATATCCCTTCAACTTTTTTTGAATGATGGTCCAC[T/C]CCCATTGTGAAAGTGCCAGCCAGCTCGGCTAAGTATACTTTTTAGTGCAC
UC_Pep_Genomic_1170371	Chr02	162378918	Chr02	167389476	T	C	CHR02	76.6	FunctionalPolymorphic	0.0722891	0.868039	0.988095	ID=CA02g25820	Calmodulin binding protein, putative	Blocky_Hot	CCATAAAAGTATAAAAGACCCAAAAATAAAAGGATGAAGCAGCATTATCA[T/C]TTTCTAACCCCAATCTCCTACTAACATTATCGGCCACACACAGGTCGTCA
UC_Pep_Genomic_1170381	Chr02	162388099	Chr02	167398657	G	A	CHR02	76.6	FunctionalPolymorphic	0.327381	0.789428	1	ID=CA02g25830	Ubiquitin-conjugating enzyme	Blocky_Hot	AATAAAATAAAAGATGCTTTCCGATTTATGTTTCTTTAGAATTCTGCGAA[A/G]ACACGAGGCATAATGATGCATTTAACAACAATCTCAACATACCTGGATTG
UC_Pep_Genomic_1170387	Chr02	162391891	-	-	C	T	-	-	FunctionalMonomorphic	0	0.337642	1	ID=CA02g25830	Ubiquitin-conjugating enzyme	Hot	GGATGAAGTGGAGGCTCGCCTCGGGAGTGTTGTGTGATAAGAAGGTGCCC[T/C]TTAAGCTTAAAGGCAAATTCTATAGGAGTGGCAGTCCGGCCGGCCATGTT
UC_Pep_Genomic_1170444	Chr02	162407097	Chr02	167417655	A	G	-	-	FunctionalPolymorphic	0.309524	0.870338	1	ID=CA02g25840	Protein C10orf22, putative	Blocky_Hot	CCTTCAATCCTATTTTCTAGAATACATCTAACAGATATGCTGTTATACAA[A/G]TGGTATGCAAGAAAATAGGATATAAAACCAAATAATCTATATGCCAACTG
UC_Pep_Genomic_1170592	Chr02	162442491	Chr02	167453049	T	C	-	-	FunctionalPolymorphic	0.107143	0.928754	1	ID=CA02g25860	FACT complex subunit SSRP1	Blocky_Hot	TCTTTAGGTTCAAGCTTAAAACCCTAACCCTAGACTTTTTATTTATGCTA[T/C]GATCGTGTAAAAAAAATATTAATTTAAGTGTATTTTTGCTTTTTGTTATA
UC_Pep_Genomic_1170604	Chr02	162449988	Chr02	167460546	G	T	-	-	FunctionalPolymorphic	0.107143	0.828859	1	ID=CA02g25870	Probable pectate lyase P59	Blocky_Hot	TCCCAAAATTATTTTGGGATTTTTTGATTGATTACCTCTTTCTTGAACGC[T/G]TCATTAGGAGGAGCAACGAAACGGTTACCCTGGCTAATAATAATGGGATG
UC_Pep_Genomic_1170614	Chr02	162459157	Chr02	167469715	T	C	CHR02	77.3	FunctionalPolymorphic	0.351191	0.693353	1	ID=CA02g25880	Auxin efflux carrier component	Blocky_Hot	TGCAGTGAACAAAATAATGGTTCCTAAACATAAAATATCTATTTGGACAG[T/C]GTCCGTGTAACAGAACCTATTTAAAGCACTCCAATTTTAACTGTTAAGAA
UC_Pep_Genomic_1170641	Chr02	162465833	Chr02	167476391	A	G	-	-	FunctionalPolymorphic	0.434524	0.905349	1	ID=CA02g25900	Voltage-dependent anion channel	Blocky_Hot	CTATCTATTTACTCTTTATTTTTGCTGGTTGCAGCGTAAACTGTGATTAG[A/G]CTAGACATGGTGCAATTCCAGCTTACCGAGGCCACATCCTTAGGTAGAAG
UC_Pep_Genomic_1170666	Chr02	162496537	Chr11	190307038	A	G	CHR02	77.3	FunctionalPolymorphic	0.196429	0.282077	1	ID=CA02g25930	THO complex subunit 2	Hot	TCCCCGCGAGACCTGTCAGGACGGTCTACTCGTTCTCTGTGGTCTCTCTC[A/G]GGTCTTTCACCACCCTTATCTTTTGATCTATCTAGAGGCTTTTCAGAGGC
UC_Pep_Genomic_1170672	Chr02	162508337	Chr02	167518895	C	A	-	-	FunctionalMonomorphic	0	0.667535	0.988095	ID=CA02g25950	Mitochondrial fission 1 protein	Blocky_Hot	TTATTTCTATATTTATGCTGCACATTGTCTCTTAACTATCTATGTTTCTA[A/C]GCTCGTGAATTCTGCTACTACCATTGACTATCTATTTTCATCGCTTAACT
UC_Pep_Genomic_1170680	Chr02	162550655	Chr02	167561213	G	A	CHR04	100.5	FunctionalPolymorphic	0.0238095	0.19648	1	ID=CA02g26010	Detected protein of unknown function	Blocky_Hot	CGGGTTGTGACACAAACATAAGGTACTATGAGCCCCTTGTGGTTTCTATC[A/G]GACCATTTCACCGTGGCAAACCAGAACTTCAGCTTATGGAGAAGCACAAG
UC_Pep_Genomic_1170848	Chr02	162610494	Chr02	167621052	T	C	-	-	FunctionalPolymorphic	0.36747	0.881906	0.988095	ID=CA02g26020	Beta-galactosidase	Blocky_Hot	GGCAAAACGAATGGCAGTTATCGGACGACCATTGCATGACAATTCCATTG[T/C]TTTGTTCTCATAAGCACTTCCACATGCCTTTCCAACTTCAACTGTTTGGA
UC_Pep_Genomic_1170960	Chr02	162670295	Chr02	167680853	A	G	CHR02	77.3	FunctionalPolymorphic	0.0783133	0.863744	0.988095	ID=CA02g26080	Histidine acid phosphatase	Blocky_Hot	TATTTAAGTGAATAAAAGGGACCACATACTTTGGATCTAAGCGGTACTTA[A/G]TCTCTTTGTCATCATCATCATCTTGATCCATGGATCTCTCACTATTGAAG
UC_Pep_Genomic_1170967	Chr02	162693707	Chr02	167704265	C	T	-	-	FunctionalPolymorphic	0.0178571	0.353638	1	ID=CA02g26100	Actin cross-linking protein	Blocky_Hot	CCAGTATCGGGAGAAGCAGCATAATCATCGAGCACAGAATTAAAACTCGA[T/C]GCAGGGGATAGACAACTTGAGACTGATTCATTTGTATCTGAAATAGTAAT
UC_Pep_Genomic_1170988	Chr02	162709365	Chr02	167719923	A	G	-	-	FunctionalPolymorphic	0.119048	0.789756	1	ID=CA02g26130	Pentatricopeptide repeat-containing protein	Blocky_Hot	CGCAATGCAACATTGTACGCAAACACCGATGGAGTATAAAGAGCTACTTC[A/G]TTGATCCAATCAAGCAAAGCCAACGACCTCTGCCAATCGGACTCACGGGA
UC_Pep_Genomic_1171003	Chr02	162718840	Chr02	167729398	G	A	CHR02	77.3	FunctionalPolymorphic	0.0783133	0.906757	0.988095	ID=CA02g26140	Detected protein of confused Function	Blocky_Hot	ATGGGCAACGGGGAAATATTGCTTCATTTATTCCCCACCTAGTTAAATAG[A/G]TTTGTATAAAAGAAGCTTAAAACAAATTTGTGTATCGACTGTTATTGATA
UC_Pep_Genomic_1171031	Chr02	162764097	Chr02	167774655	A	C	CHR02	77.3	FunctionalPolymorphic	0.339286	0.326005	1	ID=CA02g26230	ATP binding protein, putative	Blocky	AGGCTTTTCAGCTTTGAGATACTTAGCACCATTGTCGATGGACTTGGTAC[A/C]CAAATAAGCATCGACAAGTCTGTAAATTTCGTTGCTTTTTCCATTGGAGA
UC_Pep_Genomic_1171033	Chr02	162766540	Chr02	167777098	G	T	CHR02	77.3	FunctionalPolymorphic	0.386905	0.853879	1	ID=CA02g26240	Protein P21, putative	Blocky_Hot	AGTTTACCTGCACAAAAATAGCTCCATGCTTCAATATGGTATATACTACG[T/G]ACACAAATTGTGTACTATATGGTTATATGAGATATTTCACTATCTAAAAG
UC_Pep_Genomic_1171111	Chr02	162879570	Chr02	167890128	T	C	-	-	FunctionalPolymorphic	0.113095	0.913866	1	ID=CA02g26310	At3g28420	Blocky_Hot	ATCTGAATATGAAAGTTCATAATTCTCAACTCACTTCATTGATCACTAAG[T/C]CATATCCTCGGTTTAAGCACATGAAATTTTTATTATTATTGTTATTTTTA
UC_Pep_Genomic_1171149	Chr02	162905257	Chr02	167915815	T	C	CHR02	77.3	FunctionalPolymorphic	0.0833333	0.79845	1	ID=CA02g26340	ABC transporter B family member	Hot	TCCACGATAATTGGTTTGGTAGAGAGATTCTATGATCCCTTAAATGGTGT[T/C]GTGAAAATAGATGGCCATGACATAAGATCATACCACTTGAGATCACTGAG
UC_Pep_Genomic_1171314	Chr02	163022943	Chr02	168033501	G	A	-	-	FunctionalPolymorphic	0.196429	0.919143	1	ID=CA02g26440	Paired amphipathic helix protein Sin3	Blocky_Hot	TTTGCTGACGTCTGGTTAAATCAGTGATCTTTAGAACAGAAAACATTTAG[A/G]TGCCATTTTCTGCCTTATTCAATGATTTAGAGTAGGTCCTGTTATTTTTC
UC_Pep_Genomic_1171336	Chr02	163034936	Chr02	168045494	A	G	-	-	FunctionalPolymorphic	0.0714286	0.472558	1	ID=CA02g26450	Glycosyltransferase CAZy family GT8	Blocky_Hot	TATGGTTCTTTCTAAAAAGCTCATCTTTTTACTATTTGTATCAGTTGTTT[A/G]TCTGCTTGTAGTTCCGGCAAGTGCTATCAGAAGTTTTCTTGAAAAACCCA
UC_Pep_Genomic_1171340	Chr02	163038649	Chr02	168049207	T	C	CHR02	77.3	FunctionalPolymorphic	0.107143	0.871515	1	ID=CA02g26460	Detected protein of confused Function	Blocky_Hot	GATTTTCCAGTTTACATCTAAATAGATGAGTTGTCTACCGGAAACAGACT[T/C]TCTATCTCACTTCAGAGGCAGTGATGGACCCAGGATTTAGGGGTCGTGGG
UC_Pep_Genomic_1171406	Chr02	163050581	Chr02	168061139	C	T	CHR02	77.3	FunctionalPolymorphic	0.25	0.866226	1	ID=CA02g26470	B12D-like protein	Blocky_Hot	ATTGGTTCGTAATATCTGCACCAATCCTGAAGTCAGGTACCGCTTCTCTT[T/C]TTTATTTTTTTGATAACCGTGATGTCCGCGCATATTTTTTCTCTGATGTA
UC_Pep_Genomic_1171415	Chr02	163054058	Chr02	168064616	A	C	-	-	FunctionalPolymorphic	0.351191	0.855123	1	ID=CA02g26480	Repressor, antagonist of e2f-dp complex	Blocky_Hot	GCCTTAACATGAGGAGCCTGTGAACTGAGTGAACTTCTGAACCAACATAT[A/C]TGAGAATATAGCCCAAAAGAGGTGTCATCCCCTCTTCCCTAACCCACTTG
UC_Pep_Genomic_1171679	Chr02	163116850	Chr02	168127408	G	A	-	-	FunctionalPolymorphic	0.392857	0.553559	1	ID=CA02g26500	Adenylate cyclase	Blocky_Hot	AAAATCGGGTATGAATGTGTTGATGATCCGAGGAAATTGACGGAGGTGGA[A/G]GGTTCTAGGGTTTTGAAAAGGGCAAAAGAGGAATTTCAAGTTGGGGAAGG
UC_Pep_Genomic_1171689	Chr02	163125412	Chr02	168135970	T	G	CHR02	77.3	FunctionalPolymorphic	0.341772	0.351353	0.940476	ID=CA02g26510	F-box protein	Blocky_Hot	GTTCATCATCAGATTCCACATCATGAATGCCATTGTCAAAATCACAAAGC[T/G]TATAGAATGACTTATCCACCAAGTTGTAACGTAGTAGGGCCTTTTCAGGT
UC_Pep_Genomic_1171697	Chr02	163129009	Chr02	168139567	A	G	-	-	FunctionalPolymorphic	0.392857	0.720196	1	ID=CA02g26520	Alpha-mannosidase-like protein	Blocky_Hot	GCTTGGAAGCAAGGGTGGAAGGTGAATTACAAAGGAAATGAATGGGATAC[A/G]GAGAAATTGAAGATATTTGTCGTACCGCATTCGCATAATGATCCTGGTTG
UC_Pep_Genomic_1171734	Chr02	163144314	Chr02	168154872	G	A	-	-	FunctionalPolymorphic	0.410714	0.846965	1	ID=CA02g26530	Proton-dependent oligopeptide transport family protein	Blocky_Hot	TCTGCTATATATACACACAAAATAATAAATAGTGTAATTTTTTACCGAAG[A/G]GGTTTGGATGAACACTCGGCCTTATCTGTTATCGGAAATAGCCTCTCTGC
UC_Pep_Genomic_1172019	Chr02	163279500	Chr02	168290058	T	C	CHR02	77.3	FunctionalPolymorphic	0.359756	0.836337	0.97619	ID=CA02g26600	Detected protein of unknown function	Blocky_Hot	CGCATTTGCTCATCCTGTGGAGCTGGTGGGAGTGCTCCCCGAAGAGGAGC[T/C]TGTCCACCACCAAATTCAGGTGGTGCAAAAGTAGTGTAACTTATCCTACG
UC_Pep_Genomic_1172026	Chr02	163284029	Chr02	168294587	T	C	-	-	Failed	0	0	0	ID=CA02g26610	Sulfatase/phosphatidylinositolglycan class N domain-containing protein (Fragment)	Blocky_Hot	GTATGTCGTAGCAACTTTGGTCATAGTTCCGAGGGGGTACAATTTTTTTT[T/C]TTTCTTTTGGGGGGAGGGGGGTACTGGATGCTTATCTCAAAATTTAATTA
UC_Pep_Genomic_1172040	Chr02	163297394	Chr02	168307952	T	C	CHR02	77.3	FunctionalPolymorphic	0.440476	0.884383	1	ID=CA02g26630	Hop-interacting protein THI034	Blocky_Hot	ATCACTCACCAGCCACCACTTGCCCTTTTTTTTTTTTTTTGTGAAACTGA[T/C]AAATTACCACCACTTGCACATTTTTTGGTCACAGGGGACCACCATACACA
UC_Pep_Genomic_1172048	Chr02	163301008	-	-	C	T	-	-	FunctionalMonomorphic	0	0.752191	1	ID=CA02g26630	Hop-interacting protein THI034	Hot	TTGTGTGGTATCTCGTGCCTTGAGCTGGGGGTCTTTCGGAAACAGCCTTT[T/C]TACTTCATCAGAGGTAGAGGTATGGACTGCGTACATCTTACCCCCCCAGA
UC_Pep_Genomic_1172056	Chr02	163304000	Chr02	168314558	A	C	-	-	FunctionalPolymorphic	0.392857	0.96519	1	ID=CA02g26640	Hop-interacting protein THI034	Blocky_Hot	GAGCTCATAAGCAAGAAAGAGAAACTCTATATTGCATAAATTAAACATGA[A/C]ATTCAAGCTCCCGTTTGGTCACAGGGGAGAAATACACACATAATTCCATT
UC_Pep_Genomic_1172080	Chr02	163313145	Chr02	168323703	G	T	CHR02	77.3	FunctionalPolymorphic	0.440476	0.815921	1	ID=CA02g26650	Emb|CAA23045.1	Blocky_Hot	AACATCATGTGCATTGCTGCAAGAACCACTAAGCTATCATAGTTTCTTAT[T/G]CAACAAGTGAGATTTTGGCACCAAAAATTGCAGGAAGAAACTCCAGCGGA
UC_Pep_Genomic_1172112	Chr02	163319784	Chr02	168330342	A	G	-	-	FunctionalPolymorphic	0.392857	0.928667	1	ID=CA02g26660	Detected protein of unknown function	Blocky_Hot	TGGAAATTATGATGTTTCATTTGAAAATACTAGGTTCAGTTGAACTCACT[A/G]CTAAAAGCCTATACCGTCTTTTGATTAGGTATAGTTGTACTTTTGAGGAC
UC_Pep_Genomic_1172115	Chr02	163320969	Chr02	168331527	A	G	CHR02	77.3	FunctionalPolymorphic	0.440476	0.931287	1	ID=CA02g26670	Alpha-DOX2	Blocky_Hot	ATAATCAATCATAACTCAAATAGCACAGCATGAACCAACACACTCCTTTT[A/G]TTTTTTAATTTTGCCTTATCTCGCTTAATTCTTTAAAATTCTTATAATTT
UC_Pep_Genomic_1172179	Chr02	163333021	Chr02	168343579	G	A	CHR02	77.3	FunctionalPolymorphic	0.446429	0.863463	1	ID=CA02g26680	Alpha-DOX2	Blocky_Hot	TTAATTCTAAGCTTGTAAGTTCGAGTCAATAAATGAATTGTTCACGCACA[A/G]TTGACTTAAACTTAACCAGTTGAGCAGAATGAGTTATATATAAGCATGAA
UC_Pep_Genomic_1172213	Chr02	163349027	Chr02	168359585	A	C	-	-	FunctionalPolymorphic	0.271084	0.383692	0.988095	ID=CA02g26690	Cyclooxygenase-like protein	Blocky	TGGAAATCCTCAAGATCATGAGTTCAAAAAGAGGTTCTGGTCTGAAGGAG[A/C]TAATGCAGCATGCAAGGTGAGTCTCAAGATACTACAGAAATGACTACACG
UC_Pep_Genomic_1172225	Chr02	163351050	-	-	A	C	CHR02	77.3	FunctionalPolymorphic	0.439759	0.19345	0.988095	ID=CA02g26690	Cyclooxygenase-like protein	Hot	CAAACATCAAGCGGTTACTTAGCAAGAACATCAACTACAAAGGGTTCCTA[A/C]TACTACACAGCCTGCAACTCAACCATCTGCAGCTCAAGATCAAAGGAAAT
UC_Pep_Genomic_1172520	Chr02	163425565	Chr02	168436123	G	A	CHR02	77.3	FunctionalPolymorphic	0.398809	0.676354	1	ID=CA02g26700	Detected protein of confused Function	Blocky_Hot	GCCAACTTAAAAATACAATCCACAAAGTGTTATTTTTGTAAATCAGGGGG[A/G]AAAAAAATGGACTACTTGTACCATATGGCCTATCTTGAGGTCATTTTTAA
UC_Pep_Genomic_1172556	Chr02	163441665	Chr02	168452223	G	A	CHR02	77.3	FunctionalPolymorphic	0.107143	0.802741	1	ID=CA02g26710	Auxin-induced protein 5NG4	Blocky_Hot	CAAATGGGCATCCACGACCAACAAATTCTGGATCCGCCACTGTATTCAAG[A/G]GGAGAACAAGCTAGTGACCCAAAAGCCAGAAGCTAGTGATTATATGAAAA
UC_Pep_Genomic_1172567	Chr02	163457784	Chr02	168468342	C	A	CHR02	77.3	FunctionalPolymorphic	0.107143	0.526024	1	ID=CA02g26720	RING-H2 finger protein ATL46	Blocky_Hot	CAGTTGTTTCATTTACATGATTCTGGTCTGGATCAAGCATTTATTGATGC[A/C]TTACCTGTTTTTATGTATAAAGAGGTTGTTGGTCCTAAAGAGCCCTTTGA
UC_Pep_Genomic_1172629	Chr02	163499909	Chr02	168510467	C	A	-	-	FunctionalPolymorphic	0.0476191	0.418603	1	ID=CA02g26750	Potassium transporter, putative	Blocky_Hot	TTGACATGTTAAAAAAGATAACATGCAGCAAGTTATAAACGCACTAGCCA[A/C]GAGAGGAACACAGTACTTACCAGGTACTGATACATAGAAGCCAATGTGGT
UC_Pep_Genomic_1172688	Chr02	163550265	Chr02	168560823	G	T	-	-	FunctionalPolymorphic	0.142857	0.898313	1	ID=CA02g26830	homeodomain leucine zipper protein	Blocky_Hot	TAACTAATAGCGCGAATCCACAAAAGTATAAAATTTTGCTTAAAGAAAAC[T/G]CTCGTTGCTAAAAAGAAATTCTCTCATTTTCAGGTTTTAAAGGTCGAATA
UC_Pep_Genomic_1172795	Chr02	163567673	Chr02	168578231	T	G	-	-	FunctionalPolymorphic	0.134146	0.811552	0.97619	ID=CA02g26840	Bidirectional sugar transporter SWEET6a	Blocky_Hot	TGTTTGATGTGGATTTTCTATGGCCTGCCGTTTGTTCATCCAAACAGTGT[T/G]CTTGTGGTCTCTATCAACAGCGTTGGTCTCTTCCTGCAGATCATTTATCT
UC_Pep_Genomic_1172807	Chr02	163570957	Chr02	168581515	T	G	-	-	FunctionalPolymorphic	0.10625	0.8506	0.952381	ID=CA02g26850	Peptidyl-prolyl cis-trans isomerase, putative	Hot	TCGTCATTCTGCTCCTTTATGTTCTTCACAACGTTCGGCTCCTCCTGAAT[T/G]CCAAGAGAAAGAGGCAAGATCTATTACTCCCTTCGTTTCAATTTGTTTGT
UC_Pep_Genomic_1172849	Chr02	163576842	Chr02	168587400	G	T	CHR02	77.3	FunctionalPolymorphic	0.273809	0.923483	1	ID=CA02g26860	Detected protein of confused Function	Blocky_Hot	TGTCTCTTGGGACAACATACTCATTACAGAACTGCAATGTGCAGAAGCAA[T/G]AATTGACTAGAAACTTCAAACGTTCCATAACAGTCATATAACCAGCTTAA
UC_Pep_Genomic_1172943	Chr02	163592878	Chr02	168603436	T	C	-	-	FunctionalPolymorphic	0.22619	0.925498	1	ID=CA02g26880	Formate dehydrogenase	Blocky_Hot	GTCAGTTGGCTTGCAATTATAATATCATAAAGTAAAGAATAAGCAAAGGC[T/C]TAAAGAAACTGAATAAACGGGGTATTGACAAACCTGAGCATCAATGGTAG
UC_Pep_Genomic_1172962	Chr02	163595211	Chr02	168605769	G	A	-	-	FunctionalPolymorphic	0.0662651	0.923878	0.988095	ID=CA02g26880	Formate dehydrogenase	Hot	CCATTTATTTGAAAGTTAAAGCACATATATGCACATTTTAGGTGAAAAAT[A/G]CTCCTCTTTTTACCTGCTCCAAATTCCATACAGCAGGACTTATGTTGGAT
UC_Pep_Genomic_1173012	Chr02	163624493	Chr02	168635051	A	C	-	-	FunctionalMonomorphic	0	0.80141	1	ID=CA02g26890	Farnesyl-protein transferase beta subunit	Hot	CTCTCTACCCTTTTTCAATTTCTAGGGTTCTTCTTTCTTCATCAGCTTAA[A/C]TTTTTTTTGTTGACGGTCTTATTTTATGTTGATTTATTGTTTGTTATGAT
UC_Pep_Genomic_1173015	Chr02	163629084	Chr02	168639642	T	C	-	-	FunctionalPolymorphic	0.172619	0.862261	1	ID=CA02g26890	Farnesyl-protein transferase beta subunit	Blocky_Hot	GCACATGGAAGCTCATTCTTTTCCTTTGTGCCCTCACTTTTGTTTGAACT[T/C]GATAGATGAATGTATTTGCTTGGATAAGCCTTTTCCTAAGTTGTCCCATT
UC_Pep_Genomic_1173027	Chr02	163633917	Chr02	168644475	A	G	-	-	FunctionalPolymorphic	0.0238095	0.880152	1	ID=CA02g26900	Detected protein of unknown function	Hot	CATAACAGTACTGTCAAACAAACACTACAATCTGCTATGGAGAATGATCA[A/G]CATCTCTCCCTCTCCGATTCAGGTTCTGTCGACTCTGATACTGACAACCC
UC_Pep_Genomic_1173028	Chr02	163634078	Chr02	168644636	T	C	-	-	FunctionalPolymorphic	0.190476	0.693796	1	ID=CA02g26900	Detected protein of unknown function	Blocky_Hot	GTACCCAACACATAAAGAAAGCAATCCTATTTCTACTACTGCTCACTCTT[T/C]ATCTCCGCCCAAGTCAGATGATTCTGCCAAATCTGAAGCACATAAAGCTA
UC_Pep_Genomic_1173079	Chr02	163646561	Chr02	168657119	C	T	-	-	FunctionalMonomorphic	0	0.733157	1	ID=CA02g26920	Exonuclease-like protein	Hot	ACTATCACGTCATGGTCTCGTAAGACTTCACAACGAGCCATGAATAGACC[T/C]CCAAAAAAAGTGAACATGCTTTGATATCTTTATGGAAACTAACTTGTGAG
UC_Pep_Genomic_1173114	Chr02	163683466	Chr02	168694024	G	A	CHR02	77.8	FunctionalPolymorphic	0.369048	0.287257	1	ID=CA02g26930	Kinesin light chain, putative	Blocky_Hot	TTGGATGTGGGACAAAATCATGCACTCGCAAAATTTGCAGGGTGCATGCA[A/G]TTAGGTGATACATATGCAATGCTCGGGCAGTTAGAGAATTCGATACTGTG
UC_Pep_Genomic_1173118	Chr02	163690541	Chr02	168701099	C	T	CHR02	77.8	FunctionalPolymorphic	0.369048	0.846242	1	ID=CA02g26940	Serine-type peptidase	Blocky_Hot	CCAAACAGTGATACATCAACTTGGACAGAAAGAGTAACAACACATGAATT[T/C]ACATATAGGAAAAAATATCATACTCATTGATAGATCACCTGGAAGCAAGA
UC_Pep_Genomic_1173134	Chr02	163693790	Chr02	168704348	G	A	CHR02	77.8	FunctionalPolymorphic	0.386905	0.795446	1	ID=CA02g26950	Carbonic anhydrase	Blocky_Hot	CAAATGGATAAGTCAGCAGATTTGCAAGTGAAACGTTCACAGATTCCTGC[A/G]ATATTTTTTCCCACCAATTTTCATCACAATCAATTGTAAAATGCTGCTAA
UC_Pep_Genomic_1173400	Chr02	163756051	Chr02	168766609	C	A	CHR02	77.8	FunctionalPolymorphic	0.404762	0.84444	1	ID=CA02g26970	ATPase	Blocky_Hot	CATTTCTGAATAGAGCTTCTGAATATTTAAGATTCCAATACAAGAAAAAA[A/C]CAATTCAAAAATTTACCTGTCGACAATCTTGCCACTTTGATGATCCAGCT
UC_Pep_Genomic_1173413	Chr02	163775411	Chr02	168785969	C	T	-	-	FunctionalPolymorphic	0.202381	0.81595	1	ID=CA02g26980	Protein kinase	Hot	CATATCGGTTCTGTTGTTGGTTCTATGTCACCTCCCATACCTTCTAATAA[T/C]TGTTTCAAATTAACAGAGCAGATATATGGTCGTTTGGAATAACAGCCCTT
UC_Pep_Genomic_1173416	Chr02	163785793	Chr11	203485164	A	G	-	-	Failed	0	0	0	ID=CA02g27020	TatC	Hot	TTCTTTGATAATAGAGTTGGCTATCTTTGTGGCATCGATTGTACAAGTTC[A/G]TGAAGAGGGCTAGATGAGTGGAATGAGGGAAAGCGGCTCGATTGACAAAA
UC_Pep_Genomic_1173470	Chr02	163816691	Chr02	168827249	G	A	-	-	FunctionalPolymorphic	0.125	0.95115	1	ID=CA02g27030	Cinnamoyl CoA reductase-like protein	Blocky_Hot	CTAAGAGAGATGGAAATTTCCGGTGAAATGCGACAGTCAACGAAAACTGT[A/G]GAAGCAGTAATGGCGAGACTGAATGACGTTGAAAGCCTATCGCAGGCGTT
UC_Pep_Genomic_1173499	Chr02	163840717	Chr02	168851275	T	C	-	-	FunctionalPolymorphic	0.0357143	0.899605	1	ID=CA02g27050	At3g01516	Blocky_Hot	GCATTTCTCAAAATGCCATGGACTATGGTGAGAAAATGTTTTGGGAAAGG[T/C]AAAAAAATGGGAAAGAAGAAGGAAAAGGAGAGAAGTTACAGTTACCGTGA
UC_Pep_Genomic_1173535	Chr02	163900075	Chr02	168910633	C	T	-	-	FunctionalPolymorphic	0.23494	0.945552	0.988095	ID=CA02g27080	Glucan endo-1,3-beta-glucosidase	Blocky_Hot	CTTATTACAGGAATTTGATCAATCATGTTAGAAATGGAACTCCAAAGAAG[T/C]CTGGAAGGAACATTGAAACATTTTTGTTTGCAATGTTTGATGAAAATAGG
UC_Pep_Genomic_1173660	Chr02	163954034	Chr02	168964592	A	G	CHR02	77.8	FunctionalPolymorphic	0.255952	0.941693	1	ID=CA02g27110	Detected protein of confused Function	Blocky_Hot	CCATCCGTATTGAAAACCTCCCTAAAGAAATAAGTGGAATGAAGATCAAA[A/G]ATGACAAAGGAGAAAAGGTTATTCTTGAAAATAGGATGCATACTCTTTGT
UC_Pep_Genomic_1173663	Chr02	163954647	-	-	A	G	-	-	FunctionalPolymorphic	0.196429	0.923168	1	ID=CA02g27110	Detected protein of confused Function	Hot	TGTGGTGGGGCCCTTCCCCGGACACCGCGCATAACGGTAGCTTTAGTGCA[A/G]CTGGCTGCCCTTTTGTTTTAGATCTTTTCTATATCAGTTTTTTTTGGCTT
UC_Pep_Genomic_1173670	Chr02	163956167	Chr02	168966725	T	C	-	-	FunctionalPolymorphic	0.279762	0.766756	1	ID=CA02g27110	Detected protein of confused Function	Blocky	TTCTTCCATAATTGTATTATCTTAAAATAGCAAGCTCTCCGTTGTAGTAA[T/C]AATTGTTAAAGATGATAATATTTGTCTAAACCGCAGACCTCATGTGCAGT
UC_Pep_Genomic_1173717	Chr02	163967051	Chr02	168977609	G	A	-	-	FunctionalPolymorphic	0.446429	0.878011	1	ID=CA02g27120	Dead box ATP-dependent RNA helicase, putative	Blocky_Hot	TCCTATGTATGACCTTAGGAAAAAAAGAATTGTATTACCATGCAGTAAAT[A/G]TTCCAGAGTTTCAATACCTTCGGCAAAGAATTGGCAACATAACAGATGTT
UC_Pep_Genomic_1173739	Chr02	163973794	Chr02	168984352	T	G	CHR02	77.8	FunctionalPolymorphic	0.398809	0.81284	1	ID=CA02g27130	tRNA, putative	Blocky_Hot	TCATACACAGTTCTCTACCATTAAAACCTTGCCTTCCCTAGATTGAGAAA[T/G]AAAATGAATATCACATTGTGGCAAAAAAGAAGAGGGGGGGCAGTGCAGTG
UC_Pep_Genomic_1173757	Chr02	163977222	Chr02	168987780	C	T	-	-	FunctionalPolymorphic	0.0952381	0.761417	1	ID=CA02g27130	tRNA, putative	Hot	AACATAACACCTAGTTGCAGTTTTCGTACAACTTCACGTGGCTTACTAGC[T/C]TCAGATCCTTCTGCATTTTCTGCTACTGCTCTAACTTTTAGCAGATCCAA
UC_Pep_Genomic_1173759	Chr02	163977510	Chr02	168988068	T	C	-	-	FunctionalPolymorphic	0.0952381	0.903985	1	ID=CA02g27130	tRNA, putative	Blocky	GCTTGCATTTTTACTCAAGAGACATATCTGGTTTGGTTTGGATCAGCTTA[T/C]AAGTGAAACTTGTTAAGTACTACATTTGATTATGTTGACAGCTTGGCAGT
UC_Pep_Genomic_1173802	Chr02	163988096	Chr02	168998654	G	T	CHR02	77.8	FunctionalPolymorphic	0.0952381	0.919488	1	ID=CA02g27140	Detected protein of unknown function	Hot	GCAGCAGTGATCATTCTATGGAAGTATGAACGATCAGTTAATATCATACA[T/G]GAATCTGATAGTAGGGGGGATTGCCAGAAAAGTTCTTTGCTTTTGTATTT
UC_Pep_Genomic_1173822	Chr02	163993589	Chr02	169004147	T	G	CHR02	77.8	FunctionalPolymorphic	0.125	0.860765	1	ID=CA02g27150	Glutaredoxin	Hot	ACCAGTGGATTTTCACTACAGGAGTTCAAAATATGAAAAAGTAAAACACA[T/G]GAATAAGCTAAAAGGGGTTCAACATTTAAGAATAATTTTAGTCATGTTTA
UC_Pep_Genomic_1173837	Chr02	163999428	Chr02	169009986	A	G	-	-	FunctionalPolymorphic	0.0714286	0.627438	1	ID=CA02g27170	Isocitrate dehydrogenase [NADP]	Blocky_Hot	ACACCAAAAGGAGGAGGACCCCATCCTTACTGCGACCCAGGAGTAGGGTG[A/G]GGGTTTACGTTGGAGGAGATATTAGAAATTCCAAGAGTGGAGTAAAGATC
UC_Pep_Genomic_1173863	Chr02	164005497	Chr02	169016055	A	G	-	-	FunctionalPolymorphic	0.0714286	0.78851	1	ID=CA02g27180	Polyribonucleotide nucleotidyltransferase 2, mitochondrial	Blocky_Hot	ACATACCTTACGTTCTCACATGGCGAAGATTCGGATTCCGTACAATCTGC[A/G]GTGGTCGTCTCGGCTTCGCGCCGTCCACGTCACCGTCAATTGCCAATGCA
UC_Pep_Genomic_1173888	Chr02	164010366	Chr02	169020924	G	A	CHR02	77.8	FunctionalPolymorphic	0.113095	0.806422	1	ID=CA02g27180	Polyribonucleotide nucleotidyltransferase 2, mitochondrial	Hot	GTTAATGATGTACTCTGTTCCCTTTCCCCACCAGCCTTATCTCTTGTTTT[A/G]TAGTTGTCGAAGTTTTTCGGACTCAGGTGCGGTTGTCCGATATGGGTGTG
UC_Pep_Genomic_1173932	Chr02	164021915	Chr02	169032473	C	T	-	-	FunctionalPolymorphic	0.0892857	0.800346	1	ID=CA02g27190	FERONIA receptor-like kinase	Blocky_Hot	GCTTTAATTTGTGTTGCTGATCCTCGAATTTCAGAAGCTGGACTAGTATG[T/C]GATACGAACAGGACATCACCTACAATCTTCGTTCCCCAATTTGTAACATT
UC_Pep_Genomic_1173965	Chr02	164045690	Chr02	169056248	G	A	CHR04	23.2	FunctionalPolymorphic	0.0357143	0.22503	1	ID=CA02g27200	Detected protein of unknown function	Blocky_Hot	AGCTCCAGACGGGAGATCACATTTACACATGGCGATTTGGCTATATCTAC[A/G]CCCATCATGGTGCACATTCATTTCTACATTATCTCTCACTTCGTTTAAGT
UC_Pep_Genomic_1173986	Chr02	164048795	Chr02	169059353	C	T	-	-	Failed	0	0	0	ID=CA02g27210	FERONIA receptor-like kinase	Blocky_Hot	GAATACTATAAGCGTCAACAATTGACAGAAAAATCAGATGTTTATTCATT[T/C]GGGGTGGTTCTGTTTGAAGTGTTGTGTGCTATGCCAGCAATAAATCCTAA
UC_Pep_Genomic_1174053	Chr02	164068096	Chr02	169078654	A	C	-	-	FunctionalPolymorphic	0.0662651	0.443114	0.988095	ID=CA02g27220	Kinase, putative	Blocky_Hot	TAAAGTGAACTGTAGCAGCTCAATTGGAGTTGCTACTGGACAGGAATTGG[A/C]CACGTTAAATGCATCTGCTGGAAATTTGATTGAACAATTGACAGGGAGAG
UC_Pep_Genomic_1174135	Chr02	164096158	Chr02	169106716	T	C	-	-	Failed	0	0	0	ID=CA02g27230	Protein kinase-like protein	Blocky_Hot	TAATATCTGATATGTGGGCCATTGGTTCACACGATATTAACTTAATTTTT[T/C]GAGGGAAAGAGCCCATCAAGGTAGCTTGCTACCTGTGCTCTTGCGCGTCG
UC_Pep_Genomic_1174165	Chr02	164167796	Chr02	169178354	C	A	-	-	Failed	0	0	0	ID=CA02g27290	Detected protein of confused Function	Blocky_Hot	CTCCCTCCAGTACTTCGGTCTACCTCTGCCCCGCCTGAAACCATTCAAAG[A/C]TAATCTCTCACACCTCCGAACTGAGGCATCCATGCCCCTCCTCATCACAT
UC_Pep_Genomic_1174291	Chr02	164229874	Chr02	169240432	G	A	-	-	FunctionalPolymorphic	0.422619	0.828455	1	ID=CA02g27350	LOB domain-containing protein, putative	Blocky_Hot	GCTAGAGAGTTAACCGCGTCCTCTCTTTGGTGAGCTTGAATTTCGTTCAG[A/G]AGTTTACTTACGTTGCTTGCACCAAATATTTTGTGTACGTTGGCGAATTT
UC_Pep_Genomic_1174323	Chr02	164237539	Chr02	169248097	A	C	-	-	FunctionalPolymorphic	0.279762	0.833334	1	ID=CA02g27360	Protein denticleless	Blocky_Hot	CTTCCTCAAAGAGGAAGGGGGATTCAGAACAGATGAAGGACTTCTCTTTG[A/C]AGCTTCTGGGGTTTTCTCAAAGTTCTCTTGAGGTTCAAAACTTGGTAAAG
UC_Pep_Genomic_1174333	Chr02	164240740	Chr02	169251298	A	G	-	-	FunctionalPolymorphic	0.416667	0.836015	1	ID=CA02g27360	Protein denticleless	Blocky	AAAACAGAAACTAATCATGTCAAAAACTTATTTCACACATTTCAACCCAT[A/G]AATTGGTTCCTATAACTTCCTTTTTGTTGAGTTGTGTGAATCACCTCATC
UC_Pep_Genomic_1174507	Chr02	164295645	Chr02	169306203	T	G	CHR02	78.4	FunctionalPolymorphic	0.380952	0.82045	1	ID=CA02g27370	F-box/LRR-repeat protein, putative	Blocky_Hot	AAAAAAGGATGAAAACGGAGAAAAGAAGTAAAAGAAGGGAGAAAAGGGGG[T/G]TGAATAAAGCATAAAGAAAGAGAAGTAGTTGAAGAACGAAGAAGATAGAG
UC_Pep_Genomic_1174549	Chr02	164404858	Chr02	169415416	C	A	-	-	FunctionalPolymorphic	0.0892857	0.777359	1	ID=CA02g27470	Pseudouridylate synthase/ transporter	Hot	CCCACTTCAGTACGATATGATTATATCCCGCCCTGCTACCCCACCTTCAC[A/C]AGTCCTCAAATCCCGCCGACAACGCTTCCTTCCCAATTCAAATACTCACT
UC_Pep_Genomic_1174573	Chr02	164416838	Chr02	169427396	T	C	CHR02	78.4	FunctionalPolymorphic	0.119048	0.424635	1	ID=CA02g27490	Detected protein of unknown function	Hot	TTCATCATCCAATTCGTGTATGTCATTGCTGTCTGCTGTATGAAAGGATC[T/C]ACTTTGAATTGAAGATGACGCTTTCGCTGGAGAGTCGATGATGATATATG
UC_Pep_Genomic_1174618	Chr02	164543787	Chr02	169554345	T	G	CHR02	78.4	FunctionalPolymorphic	0.0595238	0.878571	1	ID=CA02g27620	Small GTP-binding protein	Blocky_Hot	ACCTGGTGATGGATCTAAAAGATTCCTGCCCAGCCTAGAGAAAGGAAGGT[T/G]CATGGAGGGAAGGAAAGAGAGTTATAAATCATTGTAATTGAGTTACTAGA
UC_Pep_Genomic_1174620	Chr02	164544868	Chr02	169555426	C	T	CHR02	78.4	FunctionalPolymorphic	0.0595238	0.876305	1	ID=CA02g27620	Small GTP-binding protein	Hot	CACCTAGCACCTAACATTCCATTATATATGATAGTTCAAGCTTTTGTCCT[T/C]AAAATTTTTTAGCATTAAAGTTAGATAGAGCCTTTGGATCAATGTAACTT
UC_Pep_Genomic_1174637	Chr02	164551768	Chr02	169562326	T	C	CHR02	78.4	FunctionalPolymorphic	0.422619	0.888827	1	ID=CA02g27630	Cytochrome P450	Blocky_Hot	TAAGCTTTTAGGGACATGTTTATAAACTAAGAAATATTGTTGAAAGATTA[T/C]GTTTAGGACCAAAATTGCAGTACCAAATAACAAAGCTGATACCACAGGAA
UC_Pep_Genomic_1174647	Chr02	164567031	Chr02	169577589	A	C	CHR02	78.4	FunctionalPolymorphic	0.0595238	0.872173	1	ID=CA02g27640	Methyltransferase, putative	Hot	TGGTACAATATTTTCAATGTGTTGAAGGATTTACACAGCCAGAAGTAATT[A/C]GTAAATTACCAACTGATGATGATCAAGAAAACAAATCACCTTTGAGTAGG
UC_Pep_Genomic_1174664	Chr02	164627176	Chr02	169637734	T	C	CHR02	78.4	FunctionalPolymorphic	0.0535714	0.781155	1	ID=CA02g27680	Protein binding protein, putative	Blocky_Hot	GAGACTCTAAGGGTGATGATTGATTCTCCATCCTTCTCTACACTTTCTCT[T/C]TTTTGAACTAGCATACCTCCTGGACGCAATTCCCACTTTATTTCACCACT
UC_Pep_Genomic_1174837	Chr02	164652240	Chr02	169662798	T	C	-	-	FunctionalMonomorphic	0	0.58297	1	ID=CA02g27690	Pentatricopeptide repeat-containing protein At3g46610	Blocky_Hot	CTACTTCAGTTTTTACTTGGCGAAAAACTGATAGTTGGGTTCTTGCATAC[T/C]CCCCCTCACATAATTCTACCTCTGATCATGTATCCAGAAGTTTTAGGTGT
UC_Pep_Genomic_1174866	Chr02	164657385	Chr02	169667943	A	G	-	-	FunctionalPolymorphic	0.0416667	0.85874	1	ID=CA02g27700	Dbj|BAA95714.1	Hot	GTTGCTTTATTGTTCCAAAGATATTCGTTTAGATTTATATGAATAGAAAT[A/G]ACTGGTTTCTGCCACTTACTCTGTGCAGGTGTCATTTTGTGCCCTTTGGT
UC_Pep_Genomic_1174877	Chr02	164658984	Chr02	169669542	C	T	-	-	FunctionalPolymorphic	0.0535714	0.488276	1	ID=CA02g27700	Dbj|BAA95714.1	Blocky	AGCTAACAGATACTACAAGTGGGGTTTGGGGAGGATGGTGTGTACGCAGC[T/C]TTACCCCTACCTTGTGCAGGTAGAGAGGATGTTTCTCATAGATCTCTGTC
UC_Pep_Genomic_1174917	Chr02	164665160	Chr02	169675718	G	A	-	-	FunctionalPolymorphic	0.0595238	0.234242	1	ID=CA02g27710	3-ketoacyl-CoA reductase 1	Blocky_Hot	TTCTTCTGTATTAGCTCACATGTTCGTCCATAATGAACAACTAGCAATAA[A/G]AAACTCTACAACCAAACACCCAACAATGGTGCCATTTCTAAGATTCTTAT
UC_Pep_Genomic_1175034	Chr02	164683326	Chr02	169693884	A	G	CHR02	78.4	FunctionalPolymorphic	0.0595238	0.669371	1	ID=CA02g27740	Succinate dehydrogenase [ubiquinone] iron-sulfur subunit 2, mitochondrial	Blocky_Hot	TGTCAAGCTATTGATGTGCTGTATCTTGTTGGTTGTAATATTTTGGTTGC[A/G]TTTGGAGCAAATATAAAGTTAAAAGATTCGTATAGTCAGTGTATAGAGTT
UC_Pep_Genomic_1175041	Chr02	164688290	Chr02	169698848	T	C	CHR02	78.4	FunctionalPolymorphic	0.0595238	0.842733	1	ID=CA02g27750	AT5g40660/MNF13_180	Blocky_Hot	CCAAGTGCAATGACTAAGGAATGTGCAGCTGAAGCAATTGCATCAATTGT[T/C]GCCAATTCACAATCATCTGTCTTCTTGAGAAGGCTTTCAATGGCACTGAC
UC_Pep_Genomic_1175236	Chr02	164720944	Chr02	169731502	C	T	-	-	FunctionalPolymorphic	0.345238	0.951446	1	ID=CA02g27760	Detected protein of confused Function	Blocky	ATATGGATCTAACGAGGTTACTTGACACTCCGACCCCTTCAAATCGCTTT[T/C]TATTTTGATATGTGTGATCTTGCTATACGTGCACACGTTTACGCTAAATA
UC_Pep_Genomic_1175246	Chr02	164724405	Chr02	169734963	G	A	-	-	FunctionalPolymorphic	0.333333	0.816487	1	ID=CA02g27770	At5g40690	Blocky_Hot	TTGGTAGTTGACCCCGATTGTTCGCCGATGAACAGCGTTGAAATTGAGGA[A/G]ATTGGTGATGGTGATGATGATGATGAAGAGAAAATGAGTTTCTGTGAGGT
UC_Pep_Genomic_1175290	Chr02	164731850	Chr02	169742408	G	T	-	-	FunctionalPolymorphic	0.357143	0.854003	1	ID=CA02g27790	Os02g0197800 protein	Blocky_Hot	AAAGATACCAGTCTTATGCAAGTCATCAAACAATAACCTAAGTTGAACCG[T/G]ATCAAGAGAATGAGAAATAACAAAAAAAAAAAAATGAGACTTCACTGTCA
UC_Pep_Genomic_1175302	Chr02	164735472	Chr02	169746030	C	T	-	-	FunctionalPolymorphic	0.357143	0.893868	1	ID=CA02g27800	MYB transcription factor	Blocky_Hot	TCTGTGAGTGCAGCTACATTACTTGATGATTCAGTAGCAGCTGATGTTGT[T/C]GTTGACAAGTTGATAGATTCTTCAGCCTCCAAAGAAATTGAAGGGCTATA
UC_Pep_Genomic_1175344	Chr02	164744625	Chr02	169755183	C	A	CHR02	78.4	FunctionalPolymorphic	0.369048	0.894672	1	ID=CA02g27810	AT5g40720/MNF13_240	Blocky_Hot	TATGGGTCAAATTCCTGTCTTGGGACTGAAGCATCGTAAGAAACAACGTG[A/C]AGTTTTGGCAACGGTTCAAATTCCTAAGAAATCTTTTGTCTGGTCTACTC
UC_Pep_Genomic_1175348	Chr02	164747666	Chr02	169758224	A	C	-	-	Failed	0	0	0	ID=CA02g27820	Ubiquitin-protein ligase/ zinc ion binding protein	Blocky_Hot	ACTCTCTCCTCGAGCTAATGTCTCGATTTCTGCTTGGCATTCCAGAAGCT[A/C]GGGCACTTTGTCTTCTCATGGCACGGATATTCCTTCTTTCTTGACTACTA
UC_Pep_Genomic_1175356	Chr02	164750603	Chr02	169761161	C	T	-	-	FunctionalPolymorphic	0.428571	0.857396	1	ID=CA02g27830	Hydrolase	Blocky_Hot	AGGATACACCAAAAGAAAGAAAATGTTATGCTAGCAATCAATAATTTCCT[T/C]TCTTGTTCTATTTCTCTTTTTGGTTTGGGGTTGGGGTTTGGGGGGGATAC
UC_Pep_Genomic_1175411	Chr02	164765825	Chr02	169776383	A	C	-	-	FunctionalPolymorphic	0.428571	0.820361	1	ID=CA02g27840	Hydrolase	Blocky_Hot	GAACAGGAACTCCACTAAGCGATTTAAGACGATCATCGAAATCAATCTTT[A/C]TCCATCCTTCATGGTAGAGATGTAATCCATACTTTGCGGACGATACATTT
UC_Pep_Genomic_1175420	Chr02	164768341	Chr02	169778899	C	T	-	-	FunctionalPolymorphic	0.0238095	0.755998	1	ID=CA02g27850	Probable carboxylesterase 11	Blocky_Hot	GTGCCACCACCTTGACTGGGTCCAAAAGGTTGCCTGCTTCTACTGCCTTC[T/C]GGACCACATAATCAGCTATATTTCCTCCACAACTCACTCCAAGGAGAACA
UC_Pep_Genomic_1175441	Chr02	164773085	Chr02	169783643	G	A	-	-	FunctionalPolymorphic	0.0238095	0.542643	1	ID=CA02g27860	Protein phosphatase 2a	Blocky_Hot	AAGATCTTGCGGACATTTAATGTCAAGCTTTGCACCGCCTGATTCCAGTG[A/G]CCTCTAGCATTCTTCTCCAAGGCAGGGAAGATTATCGGCAGTATAACTTT
UC_Pep_Genomic_1175475	Chr02	164781525	Chr02	169792083	A	G	CHR02	78.4	FunctionalPolymorphic	0.375	0.80087	1	ID=CA02g27870	Detected protein of unknown function	Blocky_Hot	GATCCAGAAAGAATTTAACAGAGAACATGTTTACACAATACAGAATGTCC[A/G]GGTTAGGAAATGGTTTCAAAACATTTTCATCCCATGTTATCAGTTAAGTC
UC_Pep_Genomic_1175835	Chr02	164948320	Chr02	169958878	G	T	CHR02	78.4	FunctionalPolymorphic	0.267857	0.852171	1	ID=CA02g27900	Detected protein of unknown function	Blocky_Hot	TTCTGGATTGTGACAGAAATAAGGAGGCATCATGTCTAACTATGTTTTCC[T/G]TAGTCTACCAATCAAAATATGCTGCTATTCTGCTATTTCCTTGGCTTTGC
UC_Pep_Genomic_1175868	Chr02	164955243	Chr02	169965801	A	C	CHR02	78.4	FunctionalPolymorphic	0.297619	0.188403	1	ID=CA02g27910	Ankyrin repeat-containing protein, putative	Blocky_Hot	CTGATGCTTGAATGTGACACCAAGAAAGGGAAAAATTCTCTTCTTAAAGC[A/C]GGCTATGGTGGATGGCTTTTATATACTGCTGCCTCTGCTGGAGACCTGGC
UC_Pep_Genomic_1175939	Chr02	165152780	Chr02	170163338	A	G	-	-	FunctionalPolymorphic	0.0714286	0.831847	1	ID=CA02g28010	Leucine-rich repeat protein, putative	Blocky_Hot	GGTGTTTCTGTTAGTTGCGCTTCTACTCTTTCGTAGAAGTCAGCGTGCAC[A/G]TAACATGGTGGATCAGCACATGCTTCCGAAAGTTGTGCAACATAATGCAC
UC_Pep_Genomic_1175942	Chr02	165154249	Chr02	170164807	T	G	-	-	FunctionalPolymorphic	0.0714286	0.770481	1	ID=CA02g28010	Leucine-rich repeat protein, putative	Blocky	CAAGTGGTATTCAATTTGCAATTAATATTGTTTGATGTAGCAACTATAAT[T/G]TTTCATTTACATGACGTTATATTCATACTGAGAAACTGTTGGACCTTCAA
UC_Pep_Genomic_1175978	Chr02	165161422	Chr02	170171980	G	T	-	-	FunctionalPolymorphic	0.0903614	0.80316	0.988095	ID=CA02g28020	F28J7.14 protein	Blocky_Hot	ATCAAACCTTGGCCACCCTCACAGTCATTGAAGTCGGTTCGCGCTATTTT[T/G]ATCCAATGGGAACATGGAGATAAGAATGGCTCTACCAGTCAAGTTGTTCC
UC_Pep_Genomic_1175980	Chr02	165161560	Chr02	170172118	A	C	CHR02	79.5	FunctionalPolymorphic	0.077381	0.871599	1	ID=CA02g28020	F28J7.14 protein	Hot	TTCAATAAGTCATTTAAACTACCTGTGACATTACTGAAGAATAAAGGGGG[A/C]GATGGAGATGCTTTCCAAAAAAGTTGTATTGAGTTCAACTTGTATGAACC
UC_Pep_Genomic_1176015	Chr02	165166640	Chr02	170177198	A	G	-	-	FunctionalPolymorphic	0.0416667	0.942071	1	ID=CA02g28030	Adenylate kinase family-like protein	Blocky_Hot	GCCAAAAGACCTTGCCATGTTTCTGCAGGCCCTCCTGCTACTTGAAAATC[A/G]AGGAGCTTTTTCTGCTTCCTGTAGTATTCTTCCAAGGGTTTGATCTTCAA
UC_Pep_Genomic_1176022	Chr02	165167476	Chr02	170178034	C	T	CHR02	79.5	FunctionalPolymorphic	0.0654762	0.777687	1	ID=CA02g28030	Adenylate kinase family-like protein	Blocky	AAGGAAGAAATCTGTTGGTGCCCCTTCTAGTGAAAATGTCCTAAATCACC[T/C]ACCAAAACATGAATGGAAGTCCTCCAACCTAAAAAAGAAAAACAGGATTT
UC_Pep_Genomic_1176048	Chr02	165174021	Chr02	170184579	T	C	-	-	FunctionalPolymorphic	0.0416667	0.866418	1	ID=CA02g28040	LYK10	Blocky_Hot	GCCTTGAACAAAGGTTTGCAAGCGCTTTCGGAGATTATGAGTTGCTCCTC[T/C]CCTTCCAGTACTTGGTCAACCAATCTTGACAACTTCTCCACAATTTCACC
UC_Pep_Genomic_1176050	Chr02	165174810	Chr02	170185368	A	G	CHR02	79.5	FunctionalPolymorphic	0.0654762	0.731177	1	ID=CA02g28040	LYK10	Blocky	ATTTTTGAGATACTGCGCGTCTCCATCTGTTTGATTGCGAAACTTTTACC[A/G]CTGATCCGTCCATGGAATACAGAATCCTCAATAAGATTGGAGGAATCGAA
UC_Pep_Genomic_1176145	Chr02	165188583	Chr02	170199141	G	A	-	-	FunctionalPolymorphic	0.0783133	0.917442	0.988095	ID=CA02g28050	Detected protein of unknown function	Blocky_Hot	CTAATCTTCTTGCTTTACCTCTTCGTTTTCCTGTAGCATTAGTTTCTTAC[A/G]ATAACTATGGTGGTGTTCAGATCAGCTTTCACTCATAGTCAGTAAGGGGT
UC_Pep_Genomic_1176216	Chr02	165199764	Chr02	170210322	C	T	CHR02	80.1	FunctionalPolymorphic	0.0476191	0.631563	1	ID=CA02g28060	Lipase	Blocky_Hot	GTGTTTGGAAAAATAATTGGTGATAGTTCAAGTAAAAAAACTCACATGTA[T/C]ACTTGATAGTTCAGCTATGAAACTCAAAAAATCGGAATATATTATTGACC
UC_Pep_Genomic_1176232	Chr02	165209280	Chr02	170219838	T	C	-	-	FunctionalPolymorphic	0.0535714	0.849978	1	ID=CA02g28070	Blue copper protein, putative	Hot	CTAGGTTTGTCAATTGCTACTTTATTTCTCTCGTTTCGTTTTTGCCAAAA[T/C]CAACTCATTTTTTAGCAATTGCTTGACGCGTTCAAGTTTAAACGAGTTGG
UC_Pep_Genomic_1176263	Chr02	165223061	Chr02	170233619	A	G	CHR02	80.1	FunctionalPolymorphic	0.0476191	0.928997	1	ID=CA02g28090	Structural constituent of ribosome, putative	Hot	GGACATGAGGTTGATAAATATGTACATAAAATTAGTAAATACAAAATATC[A/G]GTTTTCCATCTTTGCATTAGTTGGTTCATATGATTTGAATTAGTAGATTC
UC_Pep_Genomic_1176277	Chr02	165226409	Chr02	170236967	G	A	CHR02	80.1	FunctionalPolymorphic	0.0476191	0.875842	1	ID=CA02g28100	Vacuolar protein sorting-associated protein-like protein	Hot	ATATTTGCAATATAATAAGAACAGGAATCATGACTTCCGTATTTCTTTTC[A/G]TATAACAGACAAGGAGACCAGGGAAATTGTCCTACGGACCCCCATTTTCC
UC_Pep_Genomic_1176332	Chr02	165244568	Chr02	170255126	T	C	-	-	FunctionalPolymorphic	0.0357143	0.460713	1	ID=CA02g28110	ATP binding protein, putative	Hot	AGCTAGATGTTTTCCTTCACTCTAAGCTACTTTGAGGATATAGACTAAAA[T/C]GAACGCCTCAATTTGGAAGTTAAGTTCTTAAAGTATTTTGCTCTATTTTT
UC_Pep_Genomic_1176362	Chr02	165253965	Chr02	170264523	G	A	-	-	FunctionalPolymorphic	0.0357143	0.429894	1	ID=CA02g28120	Cytochrome P450, putative	Hot	TGCTTTGAATCCCATGCAACTGGTGGATAGAGTCTCATTGTCTCACAGAT[A/G]CAAGCTTTCAAGAATTTCATCTCTCTCAGTATCTCATGCTTCGTCAGTGC
UC_Pep_Genomic_1176390	Chr02	165265753	Chr02	170276311	G	A	-	-	FunctionalPolymorphic	0.0357143	0.333431	1	ID=CA02g28130	Sulfite oxidase	Hot	CGACTTCCTAAAGCATACTAGCAAATTATGGGGTTGCGAGATGTAACATC[A/G]TACATTCTCACATCATAAATGCAACCAATAGAATACTAGAAAGAACACTT
UC_Pep_Genomic_1176412	Chr02	165287161	Chr02	170297719	A	G	-	-	FunctionalPolymorphic	0.261905	0.872906	1	ID=CA02g28160	Mitochondrial import receptor subunit TOM20, putative	Blocky	CCAACTTCATCAATCAATAGGCGACACCATAATTGTAAACCTTTTGAACA[A/G]CTTGAATGCCCCTTTAAATCGGATACGAGATACATTTCAACACTCTCCCG
UC_Pep_Genomic_1176413	Chr02	165287226	Chr02	170297784	C	T	-	-	FunctionalPolymorphic	0.410714	0.818617	1	ID=CA02g28160	Mitochondrial import receptor subunit TOM20, putative	Blocky_Hot	TAAATCGGATACGAGATACATTTCAACACTCTCCCGACAAACAATCAAAT[T/C]GGGGTTTTCATATGAACTTCTGCATGGACTTGCAAGTGTGAGAAATGACT
UC_Pep_Genomic_1176420	Chr02	165303051	Chr02	170313609	C	A	CHR02	80.1	FunctionalPolymorphic	0.238095	0.759584	1	ID=CA02g28170	YrdC family protein	Blocky	AAACGCTGGCGGTTGTTAAGAGAAGTCCTAAACGCCTGAAATACTCCTCT[A/C]CTCGCTTTACTAAGGTTTCAATCTCTCCTCCTTAACATAGCATGTTATCC
UC_Pep_Genomic_1176441	Chr02	165322433	Chr02	170332991	C	A	CHR02	80.1	FunctionalPolymorphic	0.238095	0.782271	1	ID=CA02g28220	Nodulin family protein	Blocky	GTACGAGATTTTCCATAAAGACTAGTGTATACAGTCTTTGTTCGGTACAC[A/C]AGAATCATGCTTAGAATAGAAGCAACAATGCAGAGACCACAAAGTATTAA
UC_Pep_Genomic_1176466	Chr02	165422344	Chr02	170432902	A	C	-	-	FunctionalPolymorphic	0.291667	0.783854	1	ID=CA02g28300	Protein SMG9	Blocky_Hot	ACCCAAAATCCTATTAGCCAAACCTGGACTTGTTACCGCTGGTAAATTCA[A/C]CCGTGGTGGACCTGACGATGATTCTGCAGCTCACCGCCCGCGTCTTCCCT
UC_Pep_Genomic_1176492	Chr02	165472411	Chr02	170482969	T	C	CHR02	80.1	FunctionalPolymorphic	0.339286	0.300032	1	ID=CA02g28330	Calcium homeostasis regulator CHoR1	Blocky_Hot	TGGTACTTAGCAGTTTTTCATCTTCTTCTTCCATCAGATCCCTTCCAAAG[T/C]ACCACACATGTATAACGTCCATGGGGATTTTAGGTGTAGGAGGTCCCAAT
UC_Pep_Genomic_1176561	Chr02	165496756	Chr02	170507314	C	T	CHR02	80.1	FunctionalPolymorphic	0.440476	0.777295	1	ID=CA02g28370	Pentatricopeptide repeat-containing protein	Blocky_Hot	CCCTTGACAAGCTCTTTAAGCAGGTAAAAGCTCAGAAAATCCGCCTCCAT[T/C]CTTCTCTCTATCGCTCTGTCATTGCTTCCCAGATCATTGGAAAGAAATCC
UC_Pep_Genomic_1176657	Chr02	165530028	Chr02	170540586	C	T	-	-	FunctionalPolymorphic	0.380952	0.877313	1	ID=CA02g28410	Membrane-anchored ubiquitin-fold protein	Blocky_Hot	ATTTCTGATTTGGTGTCATTACCTCGAAGATTTAGATATCAAGTCCCCTT[T/C]TACAAATACTCTCTTCATATATCTCGGTATCTCAAAAAATACTTAGCAAG
UC_Pep_Genomic_1176700	Chr02	165541989	Chr02	170552547	G	A	-	-	FunctionalPolymorphic	0.101191	0.742704	1	ID=CA02g28430	Regulation of nuclear pre-mRNA domain-containing protein 1B	Hot	CGAGTGTACATCACTGGAGCAGATTGTTCGCGATTTCCAGATATGAATGC[A/G]TGTGGAGCTTGGGAGGTGCTAGCATCCTTTCGATTCTGGTCAGCCAAGAT
UC_Pep_Genomic_117700	Chr01	44847028	Chr01	47958041	T	G	CHR01	65.295	FunctionalPolymorphic	0.0357143	0.731988	1	ID=CA01g10140	Neutral amino acid transport protein	Blocky_Hot	AATTCCTTCTTCATCTCAACCATTTCTTGAAAATGAACAACAACCCACCA[T/G]CCCCACAAAAAACTCAAAGAAATTAGCACTTATACCACTTATATTCATAA
UC_Pep_Genomic_1177012	Chr02	165633466	Chr02	170644024	G	A	CHR02	80.1	FunctionalPolymorphic	0.426829	0.752865	0.97619	ID=CA02g28490	F-box protein	Blocky_Hot	GTTTCGTTTAATATTTCAAATGAGATGTTCAGAGAGATGCCATTGCCAGA[A/G]ATAGTGTGCTCACAAATTCATTTCAAGATCGTAATTGATGTTGATGTGGG
UC_Pep_Genomic_1177206	Chr02	165661207	Chr02	170671765	A	C	-	-	FunctionalPolymorphic	0.0416667	0.616845	1	ID=CA02g28500	Protein phosphatase 2c	Blocky_Hot	GGAGTATTTGATGGGCATGTCATATGGTTGCACAAAAAGTTTGAGATTAT[A/C]TTCCAATTTTGCTGCGTTCAGAGTGGGAAACTAAAACCTACGGTGATAAA
UC_Pep_Genomic_1177333	Chr02	165708985	Chr02	170719543	A	C	-	-	FunctionalPolymorphic	0.0416667	0.915085	1	ID=CA02g28520	Detected protein of unknown function	Blocky_Hot	CTGCAGCAGCAGCTGCCGCTAATAGTGCTTATGGTATTCATTTATTTACT[A/C]TAATACAAATGTTAGATTAGATGATCCTGAAACGAAAAATCGTCATAAGT
UC_Pep_Genomic_1177334	Chr02	165709526	Chr02	170720084	C	A	-	-	FunctionalPolymorphic	0.0119048	0.322408	1	ID=CA02g28520	Detected protein of unknown function	Hot	TAAGGCACCAGTTTTAGTTAATTCTTTGGAACTTTTCAGTTAAAAAAGAA[A/C]TATTAGTTTGCCCTTTGTGTTTCTGGAGTGAACGTTACACTTTTCACACC
UC_Pep_Genomic_1177380	Chr02	165720982	Chr02	170731540	C	T	CHR02	80.1	FunctionalPolymorphic	0.077381	0.877539	1	ID=CA02g28530	Detected protein of confused Function	Blocky_Hot	TGTTTTCTTATTTTTTTTGGAACTTCTTTTGGTTGAATTAGAGGCAATCC[T/C]ATTTGCAATTTCCTTTGTAAATTTTCAATCTTGAATGAAATTTCTGGGAT
UC_Pep_Genomic_1177386	Chr02	165721860	Chr02	170732418	G	A	-	-	FunctionalMonomorphic	0	0.49029	1	ID=CA02g28530	Detected protein of confused Function	Hot	TCATTTCCGTTTGATTAAAATTTATATGCTTTTATGAACACATCCCAATG[A/G]CTACTATTCTTTATCTTGAGCCGAGGGTTTATCGGAAACAGCCTCTATAC
UC_Pep_Genomic_1177420	Chr02	165728600	Chr02	170739158	A	G	-	-	FunctionalPolymorphic	0.0654762	0.803038	1	ID=CA02g28540	Zinc finger protein	Blocky_Hot	GATCCATCATCATCCATCATCCCTATCCCTAAACCAAAACCTAAAGTGCC[A/G]TCTGCATCTTCTAGAATGTTCTCTTGTCTCTACTGTTCTCGCAAGTTTTG
UC_Pep_Genomic_1177432	Chr02	165730900	Chr02	170741458	C	A	-	-	FunctionalPolymorphic	0.0297619	0.886279	1	ID=CA02g28550	Acyltransferase-like protein	Hot	CCATGGGTAGCCTGGTAAGGGAGGCGGGCCATTATGTTCCTATACGGATC[A/C]TTCTCTCTTTTCTCCTTCAGGTAATCAAGGCATCTCTCAACCTCAGACTT
UC_Pep_Genomic_1177434	Chr02	165731955	Chr02	170742513	A	G	CHR02	80.1	FunctionalPolymorphic	0.101191	0.258655	1	ID=CA02g28550	Acyltransferase-like protein	Blocky_Hot	CAATTTGCTAATATTATTATTAATCATTGATATCCATTATTTTTTTGAAA[A/G]AGATTTCCCACTTGCGAACCAAACACCAGAAAACAATTTTTAGGTAAACA
UC_Pep_Genomic_1177474	Chr02	165760977	Chr02	170771535	C	T	CHR02	80.1	FunctionalPolymorphic	0.114458	0.80578	0.988095	ID=CA02g28560	F-box/kelch-repeat protein	Blocky_Hot	TACAAATGCCAGACATTCCCAACCAGACAACATCCAATTAGCTGTCTCAA[T/C]TGCTGAGGTTTCATCGATTATTCTCCAACAACTATTTTTCAGTGAGAGAA
UC_Pep_Genomic_1177488	Chr02	165778930	Chr02	170789488	C	T	-	-	Failed	0	0	0	ID=CA02g28570	Translocon-associated protein beta family protein	Blocky_Hot	AACGAAGGATCTGCGTATGTTTCTCTCTCTCTCTCTCTCTCTCTCTCTCT[T/C]TTTTAGATGGATCCCTACTTCCTCCCTTTCACTTTTCCTTCATCCGTGCT
UC_Pep_Genomic_1177493	Chr02	165783260	Chr02	170793818	A	G	CHR02	80.1	FunctionalPolymorphic	0.14881	0.777466	1	ID=CA02g28570	Translocon-associated protein beta family protein	Blocky	TTGTGTCTAGAATTTCTGCATCTTACATGTTCCATGTGCTTCCCTTCTTC[A/G]AAAAACAACAAGGGTTTCCTATGAATTTGATGGCACTTCATGGAAATATT
UC_Pep_Genomic_1177513	Chr02	165789842	Chr02	170800400	A	G	CHR02	80.1	FunctionalPolymorphic	0.14881	0.789762	1	ID=CA02g28590	F13K23.8 protein	Blocky_Hot	ATAATGTTACCCAAATCGACCTCGGCGAGTAGATCGTCGGAGAGGTCAGT[A/G]TCGGTGTCAGCATCAGATTCGCCTCCAAAATCAGTAGAATCATCAGAGTC
UC_Pep_Genomic_1177557	Chr02	165808910	Chr02	170819468	A	G	CHR02	80.1	FunctionalPolymorphic	0.14881	0.822221	1	ID=CA02g28600	Fusca 3	Blocky_Hot	GAATCGTTGTGCCCAAGGTTTGGCATTTTGAACTTTGATAGCATGGTCAT[A/G]TGTGCATTTAGAACACTTGTTTCTTGTGCTTACTATTTCTTATTTGGAGT
UC_Pep_Genomic_1177571	Chr02	165817505	Chr02	170828063	G	T	CHR02	80.1	FunctionalPolymorphic	0.160714	0.777909	1	ID=CA02g28620	Detected protein of confused Function	Blocky_Hot	AGTCAACCTCTCTATCCCATGCCAGGGAACGAAAAGTTTCCATTGCCTGA[T/G]CTGAAAGTCCGTGCTGGGCATAAACTGCAATCATAGAATTCCATGAAATG
UC_Pep_Genomic_1177579	Chr02	165821400	Chr02	170831958	A	C	-	-	FunctionalPolymorphic	0.101191	0.885603	1	ID=CA02g28630	Putative fructose-2,6-bisphosphatase	Blocky_Hot	ATTCAAGCAACATAGATGATAATGGGTAGGATTGTATATCAATTGGTCGG[A/C]GCGGTGCTTCCTATTTTTATGGGCCAAGATAGATATTGGAAGCAAAGGGA
UC_Pep_Genomic_1177596	Chr02	165826794	Chr02	170837352	A	G	CHR02	80.1	FunctionalPolymorphic	0.14881	0.886858	1	ID=CA02g28650	Sialyltransferase-like protein	Blocky_Hot	CATTCTGTGTAACCAGGATCGACAGTGAAACCATAAATGTCAACAATGTC[A/G]CACATGGATAGTGCTAGTTCTATTGATTTCATCCCAGTTCCTTTGGCCCC
UC_Pep_Genomic_1177632	Chr02	165840876	Chr02	170851434	C	A	CHR02	80.1	FunctionalPolymorphic	0.14881	0.830422	1	ID=CA02g28660	Emb|CAA66822.1	Blocky_Hot	TATTTATTTTTAAAAAAAAAAGACGTAATACATACACAGCCTCTTAAATT[A/C]GAACTAAGGGTTGTTCCAATTGAGCATCTGATCACGTGATAAAATTGTTA
UC_Pep_Genomic_1177656	Chr02	165849995	Chr02	170860553	T	G	CHR02	80.1	FunctionalPolymorphic	0.14881	0.693181	1	ID=CA02g28670	Histone-lysine N-methyltransferase, H3 lysine-9 specific SUVH4	Blocky_Hot	CACTCTAAGTATTAGGGTCAGGCAAAGTCTGAATCACACAATCACCTGAC[T/G]GCTGCCCAAATACGAACCACCAAGAACATCACACCTCAAAAAAGAATGGA
UC_Pep_Genomic_1178022	Chr02	165931745	Chr02	170942303	C	T	CHR02	80.1	FunctionalPolymorphic	0.125	0.725872	1	ID=CA02g28720	Putative DEAD/DEAH box helicase	Blocky_Hot	GCAAACTCTTCCCCACTACTCAAAAGCCCTCCTTCTCCCCTCCTCCTCCT[T/C]CTTCTTCTTCTTCCTCTTCTATTACCTTAACCACCAAGGTCCTCAATGCC
UC_Pep_Genomic_1178162	Chr02	165966801	Chr02	170977359	C	T	CHR02	80.1	FunctionalPolymorphic	0.14881	0.895442	1	ID=CA02g28740	At3g26670	Blocky_Hot	CTAAAATGGATGTAAAGAATTAGAAAACAGTGGGTGTTGGAGATATATTG[T/C]TTGATTATTTCCTCAAACATGTTTGGGTTTAAATAGCGTTTACAAGTAAT
UC_Pep_Genomic_1178652	Chr02	166071784	Chr02	171082342	G	A	CHR02	80.1	FunctionalPolymorphic	0.14881	0.781674	1	ID=CA02g28750	Acetyl-CoA synthetase	Blocky_Hot	CTGCAAAAGCCCCAATCTGACATGTGAAACAGAAAGCTTAGACAGTGGTT[A/G]GTGTTTGTACAAGCACATGTATGTTTGGCAAATCAAACTCTCCAAAGGAA
UC_Pep_Genomic_1178744	Chr02	166095160	Chr02	171105718	G	T	CHR02	80.1	FunctionalPolymorphic	0.14881	0.713172	1	ID=CA02g28760	AMP binding protein	Blocky_Hot	AGTCAAATGCATATTTGAATGTAGTAGCAGTGTACACCATATATCCTCCC[T/G]TTGTATGCAAGACACCCTTAAAATAAACTGAAAAATATAAGACACTAAAC
UC_Pep_Genomic_1178758	Chr02	166099464	Chr02	171110022	G	A	-	-	FunctionalPolymorphic	0.101191	0.691229	1	ID=CA02g28760	AMP binding protein	Hot	GTCTTCCATCCTCACCAAGGGACTGCCCCCAAATCCAAATCCAAATCCAG[A/G]CGGCAGGTTCAGGGGGGACTTGGCAGTTCGAGAGATCGGAATTGGAGGTG
UC_Pep_Genomic_1178879	Chr03	1793	Chr03	1793	G	A	CHR03	2.9	FunctionalPolymorphic	0.136905	0.273669	1	ID=CA03g00010	CYP71AT2v2	Hot	TATTGATTTCAAAGGTCAGGACTTTGAGTTGCTTCCATTTGGAGCAGGTC[A/G]AAGAGGTTGCCCAGGTATTGTATAGTTTAAATGATGAATTCGATTGAATA
UC_Pep_Genomic_1178961	Chr03	33458	Chr03	33458	A	C	-	-	FunctionalMonomorphic	0	0.582023	1	ID=CA03g00030	GTP binding protein, putative	Blocky	GCTAATCCAGCTATGTACCGACCCAGCTTATTCTTTTGCTCAGGAATGAC[A/C]TTGAAGCACAGTTTAGTTCGAAAGATAGGTAATGCAATTAAGGAAGTTGC
UC_Pep_Genomic_1178964	Chr03	34213	Chr03	34213	C	T	-	-	FunctionalPolymorphic	0.210843	0.881244	0.988095	ID=CA03g00030	GTP binding protein, putative	Blocky_Hot	TCTAGCTGATTCCTTGAACTCCCGTACTGGCTACATCTTTATATGATCAT[T/C]GATAGCATATATGATGGCTTTTTTTTTGGTTAGACATTTTTAATGTCCCT
UC_Pep_Genomic_1179009	Chr03	49126	Chr03	49126	T	C	-	-	Failed	0	0	0	ID=CA03g00060	Detected protein of unknown function	Blocky_Hot	TTATGCAGTTCACGTTGAAAACCAAGGACATTCCTTCTGGCAACGGTATC[T/C]CTCCGTACACCTCATTTGAAATTCTAAATGAAATCAACGAATTTTTCAGT
UC_Pep_Genomic_1179087	Chr03	62254	Chr03	62254	G	T	-	-	FunctionalPolymorphic	0.13253	0.797845	0.988095	ID=CA03g00080	Pentatricopeptide repeat-containing protein	Blocky_Hot	TGATGAGATGCCGAATAAGAGTATTGTTTCTTGGACTGCTATGATTTCGG[T/G]GTATACAAAAACCGGGTCTTATGGTGATGCGTTGGAGGTTTTTAGGAGGA
UC_Pep_Genomic_1179181	Chr03	85005	Chr03	85005	T	C	-	-	Failed	0	0	0	ID=CA03g00110	Beta-galactosidase	Blocky	ACACAACAGACAAGGAATTTGCAGCATGACATTTGCCTTGAGAAAATGTT[T/C]GACAGCTGCCATTCGGAGTTCCATAGCTTGCAAATTCGATAGATGAGATT
UC_Pep_Genomic_1179183	Chr03	85405	Chr03	85405	G	A	CHR04	37.3	FunctionalPolymorphic	0.0357143	0.261642	1	ID=CA03g00110	Beta-galactosidase	Blocky_Hot	CACAGCGCCTACACATGACGTGGTGCCAGGTGTGGCCTCATACAATCATA[A/G]GAGACAAATTTCCTACAACGTAAACTAGAATTTCAGCAAGTAAAAGAGGT
UC_Pep_Genomic_1179191	Chr03	89552	Chr03	89552	A	G	-	-	Failed	0	0	0	ID=CA03g00110	Beta-galactosidase	Hot	GATCAAGTGGCCATGTAAAGTGTTTCCATTTTCATCATAAATGTTGTCGC[A/G]TACAACACTCTGTAGTATATAAACATCAAACTCATTAATTTATGAAGAGG
UC_Pep_Genomic_1179271	Chr03	114710	Chr03	114710	G	A	CHR03	1.7	FunctionalPolymorphic	0.202381	0.870808	1	ID=CA03g00120	RNA-directed DNA polymerase (Reverse transcriptase)-related protein	Blocky	CAGAGCAAGGTGGAGCAGATATTATGTGATGCTTCAGAAGTCAGCTTCTC[A/G]TCTGATCAGGATTTAGGTAGAAGAAAAGCTTTTCATATCTTGTTTTTCCC
UC_Pep_Genomic_1179422	Chr03	173794	Chr03	173794	G	A	-	-	FunctionalPolymorphic	0.277108	0.930791	0.988095	ID=CA03g00140	Putative HSP20-like chaperone domain family protein	Blocky_Hot	TGAATAATTAGCCATGTCATGTCCATTGGCTTTGTTTGGTTCTACAAGAA[A/G]CTTTTCTTGTGCTTCTTCTTTGTAGTATGAGAAAATTCCCATTGTAGAGA
UC_Pep_Genomic_1179460	Chr03	186059	Chr03	186059	T	C	-	-	FunctionalPolymorphic	0.0952381	0.87945	1	ID=CA03g00170	Non-imprinted in Prader-Willi/Angelman syndrome region protein, putative	Blocky_Hot	CTTGAGGATGCAATTACGGATCAAATCCCTACACCTTTTTTTGCTTCAAA[T/C]CTCAACAGTAACTTTTGTCGTTTCACTTGTTTGCTTACAATCCGCATCTG
UC_Pep_Genomic_1179499	Chr03	196567	Chr03	196567	G	A	-	-	FunctionalPolymorphic	0.232143	0.904505	1	ID=CA03g00180	Protein RALF-like 33	Blocky_Hot	AATAGAGGTTGTTCTAAATACTATCGTTGTAGAGGTGATCAATGATATGC[A/G]AGAAAAAAAAAAGTGACTTATGAATTTTATGTGTTTTGTTTTTGTTGTTT
UC_Pep_Genomic_1179581	Chr03	212858	Chr03	212858	T	C	-	-	FunctionalPolymorphic	0.141975	0.890319	0.964286	ID=CA03g00190	Detected protein of unknown function	Blocky_Hot	AGCTAACTCTTGGTACCGATAAGCACACAGATCCTGATTTTCTCACAATT[T/C]TGCTCCAAGATCAAAGTGGTGGTGCCCTGCAAGTCATGCATAATAACCAA
UC_Pep_Genomic_1179589	Chr03	215222	Chr03	215222	T	C	-	-	FunctionalPolymorphic	0.25	0.803183	0.97619	ID=CA03g00200	Disease resistance-like protein	Blocky_Hot	CACTCAACTTTGTTTTGTAACAGAAAATTTACCTTATGAGAAATTAACTC[T/C]AGGAGAGATAGAGAAATCGAAAGAGACTAACCGGATTTGGATGTTTTCTA
UC_Pep_Genomic_1179633	Chr03	225940	Chr03	225940	G	T	-	-	Failed	0	0	0	ID=CA03g00210	Detected protein of confused Function	Blocky_Hot	GAAGAATTGTTTGAAAAGCTACTTGACCTTGAACTCTTCCTTCGTCACGA[T/G]GATGTTAAGAAACTTTCTAATCTCATAACTGTCGCGGTTGCAACTCCTAC
UC_Pep_Genomic_1179798	Chr03	243788	Chr03	243788	C	T	-	-	Failed	0	0	0	ID=CA03g00230	Polyprotein	Blocky	TGTTCCTTTTCCTCACTTAGACAGAGTGATGATCGGAGATGAAACCAATC[T/C]AAGACGGAGTGATGATCGAAGACGAAACCAATCCAAGTTTCATCAAGGCT
UC_Pep_Genomic_1179836	Chr03	252841	Chr03	252841	T	C	-	-	Failed	0	0	0	ID=CA03g00240	Aminotransferase-like protein	Blocky	TTGGGATGGAAGATCTTTTTGAGTTCCGCAACAGCACGTGCTTTCTCAAT[T/C]GAGAAATGGGGTGATGCAGCATATCTAGGAAGGGCAGCTATTAAAGATGA
UC_Pep_Genomic_1179841	Chr03	253620	Chr03	253620	A	G	-	-	FunctionalPolymorphic	0.315476	0.295413	1	ID=CA03g00240	Aminotransferase-like protein	Blocky_Hot	CAACCATTTCACTTCCAACTTCCGACCAGTATCAGAAAGTTAGGACATAA[A/G]ATGTAACATCTCGGGTAACATACAGTTATGTCCAGTATTTGCCTTCTGTT
UC_Pep_Genomic_1179942	Chr03	274558	Chr03	274558	G	A	CHR03	2.3	FunctionalPolymorphic	0.213415	0.880346	0.97619	ID=CA03g00250	Tir-nbs-lrr resistance protein (Fragment)	Blocky_Hot	ATGAAGGTTTTAAATCCGACATGGCACAATCGGGTGTAAAGATGACCAGA[A/G]AAGTTATTGCGTGTATCTTCACCTCTAAAACTCAGAAAGACATCGTAGCT
UC_Pep_Genomic_1180103	Chr03	304448	Chr03	304448	A	G	-	-	FunctionalPolymorphic	0.214286	0.770798	1	ID=CA03g00260	TIR-NBS disease resistance-like protein	Blocky_Hot	ATGATCCATGCGTGGACAGTGGGAGTCGAAAGGGCGTCTTGCTTTATACG[A/G]GGAATGACCCGTGGCTTCTGTCAAAGATGAAGACTTGCGATCTCGCGCTT
UC_Pep_Genomic_1180105	Chr03	305912	Chr03	305912	A	G	-	-	FunctionalPolymorphic	0.120482	0.842502	0.988095	ID=CA03g00260	TIR-NBS disease resistance-like protein	Blocky	ACAGCATAAAATCTCCACTAATACGTAACTCATTGATTATAAGCACCCTA[A/G]GTTTCTTCATTTGCTTAAATGCCTCAGTGCTCAAGTCCACTCCCTTTAAT
UC_Pep_Genomic_1180277	Chr03	352084	Chr03	352084	G	A	CHR03	2.3	FunctionalPolymorphic	0.204819	0.90968	0.988095	ID=CA03g00280	Adenosylhomocysteinase	Blocky_Hot	AAGGCAAATCATTTTTCCCATAAGCAAACAGTCCACATGAGAAATGAGAC[A/G]AAATCAACACTTCCCTAGTAAATAAAAAGCATTCATTTCTTCCACTTACC
UC_Pep_Genomic_1180279	Chr03	352993	Chr03	1692649	A	C	-	-	FunctionalMonomorphic	0	0.669561	1	ID=CA03g00280	Adenosylhomocysteinase	Blocky	AGAGTCTCACCCTTCCAAGCAAACACCGCGGCGCTATCCCTGGCTATGGC[A/C]GCCGCGGCGTGATCTTGGGTGGAGAAGATGTTACAAGAACACCATCTAAC
UC_Pep_Genomic_1180982	Chr03	605354	Chr03	605354	C	T	-	-	Failed	0	0	0	ID=CA03g00290	Detected protein of unknown function	Blocky_Hot	TATAATGGCAAAAAAGAAATTAGCCTTTGATGGCACTTTGAATGTCGGGA[T/C]AGAACTGCTGGCACTTTGAATCTATCCCAAGAGCAGTATTTGAGAAGGTG
UC_Pep_Genomic_1181226	Chr03	651370	Chr03	651370	A	G	-	-	Failed	0	0	0	ID=CA03g00310	F-box/LRR-repeat protein At2g40920	Blocky_Hot	AAAAAATCTAGAAACACACCTGAATCGCATCAATGACATGACAGGAAGCC[A/G]TGAGAATATTTCAATAATTATTTCTTGGGAAATTGTAGGATTTCTTGTAG
UC_Pep_Genomic_1181397	Chr03	712490	Chr03	712490	C	T	-	-	FunctionalPolymorphic	0.373494	0.849031	0.988095	ID=CA03g00340	RabGAP/TBC domain-containing protein	Blocky_Hot	TCAAGAGGTTAAATTCGCGTTATGCCGCATAAATTACTTGTTTTTTTTTT[T/C]TGATAAATTTTTCTTACTGTGCTCTGGTTGCTTTGTAACTGGTAACATTG
UC_Pep_Genomic_1181411	Chr03	723669	Chr03	723669	C	T	-	-	FunctionalPolymorphic	0.345238	0.846392	1	ID=CA03g00350	50S ribosomal protein L13, putative	Blocky_Hot	CACTGGGAGAAAGCTCACTGATAAGTTCTATCGATGGCACACTGGGTAAG[T/C]GTTGTTAATGTCATTATGCATGCGATGTTGAATTATTTGTAAAAGTGATG
UC_Pep_Genomic_1181547	Chr03	749273	Chr03	749273	A	G	CHR03	2.9	FunctionalPolymorphic	0.136905	0.765991	1	ID=CA03g00360	Detected protein of unknown function	Blocky_Hot	ACTCCGTGACAATCAAGAGGAGACCAGGAATCAGCTCAAGCTGGCCACCT[A/G]CTGACTGGAAAACAGCTCCTGGTTTTCATCAACCTAGTGCATTTGCCGCG
UC_Pep_Genomic_1181648	Chr03	776433	Chr03	776433	T	C	-	-	FunctionalPolymorphic	0.208333	0.799677	1	ID=CA03g00370	Histidine kinase-, DNA gyrase B-, and HSP90-like ATPase family protein	Blocky	ACTAACTCGTTAATGTCTTCTAGGTCATCATGCTTGAAAGTCGCAGAGTT[T/C]GATTTCAGCAAAAACTCAAACTTTACAGAAGAAGTATCGAGCGAATGTCC
UC_Pep_Genomic_1181894	Chr03	854192	Chr03	854192	T	C	CHR03	2.9	FunctionalPolymorphic	0.255952	0.797	1	ID=CA03g00380	Expressed protein	Blocky	CGTAATGGAGGTACAGCTGTGAAGATAGATGAACTTTTGAACTTCATTGC[T/C]GAGAAGAAGTCTGCTGGATCCAGAGAGAATCTTGGTGTGCGTATTCAGAG
UC_Pep_Genomic_1181917	Chr03	863580	Chr03	863580	G	T	-	-	FunctionalPolymorphic	0.208333	0.768952	1	ID=CA03g00390	Histidine kinase-, DNA gyrase B-, and HSP90-like ATPase family protein	Blocky	GATGTAGTTGGAAGATTTCACAAAAATATGTTGGAGAAAATGGGTTTAGA[T/G]AATGGTGAAGGACACGGAGCTCATAAACTGATGTCCAAAGAAGCCATGAA
UC_Pep_Genomic_1181947	Chr03	870996	Chr03	870996	T	C	CHR03	2.9	FunctionalPolymorphic	0.309524	0.92982	1	ID=CA03g00400	Histidine kinase-, DNA gyrase B-, and HSP90-like ATPase family protein	Blocky_Hot	TAGTGTAACCGCTGTTCAGTGAGGTGACTAGACATCTCTTTGAGATTTCG[T/C]AGAGTAATCTCTAATGTTGATTACCTTATTACTTTCTATAATCTTTCATT
UC_Pep_Genomic_1181948	Chr03	871153	Chr03	871153	G	A	-	-	FunctionalPolymorphic	0.208333	0.794806	1	ID=CA03g00400	Histidine kinase-, DNA gyrase B-, and HSP90-like ATPase family protein	Blocky	ATTAGGAATTCTAATAGCTTCTTTATAGTAAAGTTAAATAAGATTGGGGT[A/G]CACTGTCCATTTTAGCAGTCAAAAGCATGAATAAACTGATTGCTTCCTTC
UC_Pep_Genomic_1181983	Chr03	882508	Chr03	882508	T	C	CHR03	1.7	FunctionalPolymorphic	0.309524	0.821797	1	ID=CA03g00410	Histidine kinase-, DNA gyrase B-, and HSP90-like ATPase family protein	Blocky_Hot	CGTTATGAAGATGCAGGCAGCCAGTTACATCCAACCAAGGAGGGAGGAAA[T/C]TGTTGAAGTTGTAGAAGAAACTTCTGCTCTGGTTCCAACTCAGGTCACTT
UC_Pep_Genomic_1181991	Chr03	884062	Chr03	884062	T	C	CHR03	1.7	FunctionalPolymorphic	0.304878	0.263176	0.97619	ID=CA03g00420	Alkaline phytoceramidase family protein, expressed	Blocky_Hot	AACTTCTGCTACTGAGTTTTTGGCTTCTGGATCTTCACATATGGGAAAAA[T/C]CCGAACAAGTGCTTGATTTTGGGATTCCATTCACGTTGCTGAGCACGGCA
UC_Pep_Genomic_1181993	Chr03	884669	Chr03	884669	C	T	-	-	FunctionalPolymorphic	0.237805	0.837936	0.97619	ID=CA03g00420	Alkaline phytoceramidase family protein, expressed	Blocky	TCTCCTAGAACGCATAGAGAATCCAAATTTGAAAGTCAGGAAAGTACTCT[T/C]AACAAAAAAGCAAGAGGCACACTGAAGGTGGCTTTATCTTGTTATTACAA
UC_Pep_Genomic_1182014	Chr03	892124	Chr03	892124	A	G	CHR03	2.9	FunctionalPolymorphic	0.303571	0.862174	1	ID=CA03g00430	Probable sucrose-phosphate synthase 2	Blocky_Hot	AGAATGAATTTCTTGTGTATAAAGGCCATTTTGAAGATAAGATAAGGTTT[A/G]GGCTCACCAACACAGTTTACATGCCTTAAAGTATCAGAATTTCTTGTTCG
UC_Pep_Genomic_1182015	Chr03	892437	Chr03	892437	A	C	CHR03	1.7	FunctionalPolymorphic	0.25	0.869363	1	ID=CA03g00430	Probable sucrose-phosphate synthase 2	Blocky	TTGCGGAAAGTGAAAACAAAAGCCTAAATGAATAAGCAACTAAAGCCCTG[A/C]GATTGTTTTTCTCTTAGCAAGTGAAGTTCATCCCGTTTACAATGCTTTGA
UC_Pep_Genomic_1182215	Chr03	975883	Chr03	2029121	T	G	CHR03	2.9	FunctionalPolymorphic	0.303571	0.494803	1	ID=CA03g00440	Probable calcium-binding protein CML22	Blocky_Hot	TTCTTGATAAAGGTGGTGATGGGAAACTGCACAAGAAAGATGTCATCAAG[T/G]CGCTAAACGATGAATGTCCTGCCGAGAAATCCCCTTCTCATGTCACTCGG
UC_Pep_Genomic_1182218	Chr03	978996	Chr03	2032234	G	T	CHR03	2.9	FunctionalPolymorphic	0.0506329	0.613376	0.940476	ID=CA03g00450	Receptor like protein kinase S.2	Blocky_Hot	ATCAACAACTTGACCCCCACAACCCCTTTTGGATAAAGACTCTTTTTTTT[T/G]CTTTGGTTTTTTTTGCACAACTTGTTTATCACCATCAAGAACTTGACCCC
UC_Pep_Genomic_1182285	Chr03	1002553	Chr03	2055791	C	T	-	-	FunctionalPolymorphic	0.0714286	0.719617	1	ID=CA03g00460	N-acetyltransferase mak3, putative	Blocky_Hot	GGGGGTGAACATCATCTACCTCTTATCATGAACCTTGTTGACGAAGAGCT[T/C]AGCGAACCCTATTCCATCTTCACTTACCGCTACTTTGTCTATCTTTGGCC
UC_Pep_Genomic_1182288	Chr03	1007217	Chr03	2060455	G	T	-	-	FunctionalMonomorphic	0	0.661067	1	ID=CA03g00470	At2g21280	Blocky_Hot	TCCAAAGTTGGAGGTCATAGATGTGATTTGAGGTCAAGTTAAAGGGCATA[T/G]TTATGTATTAAGCCTTAATTAAAAGGGAGGGAGCACAAGTTCAAGATGCT
UC_Pep_Genomic_1182298	Chr03	1018833	Chr03	2072071	C	T	-	-	FunctionalPolymorphic	0.0178571	0.934253	1	ID=CA03g00480	Transcription factor, putative	Blocky_Hot	ATGTGGGCTAGGTCCAAGAATTTGGTTAAGCTTGCGTTCTTATATAAACT[T/C]GTGCAAGCATTAAACGAATTTTATGTAGATGGGATTTCCATTTTCAGATA
UC_Pep_Genomic_1182342	Chr03	1067130	Chr03	2120368	G	A	-	-	FunctionalPolymorphic	0.228916	0.753588	0.988095	ID=CA03g00510	Glucan endo-1,3-beta-glucosidase-like protein	Blocky_Hot	AAATCTTTTTTTGCAACTTTCTTGTTATTGGTTTGTCATTCTGCACGTTC[A/G]ATATCTCCATTGGAGTCCGATTAATTTGTATTCACGCATGGTAGGGTTCA
UC_Pep_Genomic_1182367	Chr03	1073988	Chr03	2127226	G	A	CHR03	2.9	FunctionalPolymorphic	0.339286	0.633285	1	ID=CA03g00520	Purple acid phosphatase	Blocky_Hot	CCTGCAGGTTATGATAAAATAACAAAATGAACGTTCATCATTCTGCACCT[A/G]GAATGGTACAAAGTAGTTTATGTGCTCTCAGATATCGGTATATTAGTCTT
UC_Pep_Genomic_1182594	Chr03	1116198	Chr03	2169436	A	G	CHR03	2.9	FunctionalPolymorphic	0.0714286	0.913208	1	ID=CA03g00550	Detected protein of confused Function	Blocky_Hot	AATATTCAAAACGTTGCTTGGTTATACATTGGACTGATTTTTGAAATTTC[A/G]ACCTGAAAAATCTTTTCCACTAACAAAATTCCGACTTGTTTATCAAGCTA
UC_Pep_Genomic_1182649	Chr03	1147305	Chr03	2200543	C	T	-	-	FunctionalPolymorphic	0.0357143	0.326668	1	ID=CA03g00570	Fiber expressed protein	Blocky_Hot	GAAGTCAATAACAGGAGGAGGAAACAATAAGAAAAAGAAGAAACATGTAC[T/C]GAAGAAGAGTGATACATGGCCAATTCAGCCTATATCAACAGCACAAAGCA
UC_Pep_Genomic_1182715	Chr03	1164025	Chr03	2217263	A	G	CHR03	2.9	FunctionalPolymorphic	0.487952	0.380688	0.988095	ID=CA03g00580	Detected protein of unknown function	Blocky_Hot	TTGACACACAAACAACGACTACGTTGCCTCAGTCTCAAACAAGTTGGAGT[A/G]GACTAAGGGCCAAAGCTGACACTTCACAAACAACAACAGAATCAACTCCA
UC_Pep_Genomic_1182785	Chr03	1181735	Chr03	2234973	G	T	CHR09	56.7	FunctionalPolymorphic	0.4625	0.28333	0.952381	ID=CA03g00590	Forever young oxidoreductase	Blocky	CATCTGAGAAATCCATGGTATGTAAGGAACTACAGATTCTTGCATATGAA[T/G]AGTATTGCTCTTGTTTCATGTGTTCTTCATAAAAAAACTCTTGCTTCGTG
UC_Pep_Genomic_1182936	Chr03	1212184	Chr03	2265422	C	A	CHR03	11.2	FunctionalPolymorphic	0.396342	0.726061	0.97619	ID=CA03g00600	Putative kinase interacting protein, identical	Blocky_Hot	CTGATAGTTTTGCAGAACGCGCCGATGCCTATTACCAGCAAAGACCACAG[A/C]TCTTGGCTTTGCTTCAAGAATTGTACATCGCTACTGCCAAGCACTTGCCA
UC_Pep_Genomic_1182965	Chr03	1229488	Chr03	2282726	T	C	-	-	FunctionalPolymorphic	0.378205	0.643815	0.928571	ID=CA03g00670	Putative receptor kinase-like protein, identical	Blocky	AATAAACCATATGGTATATACGCAATTTTTTTTTTTTGACTTGCACCGCG[T/C]GTCCGAGACTCTTCGAGAGTCGACTAATCCCGGGGGTGCGTGCGAGACTC
UC_Pep_Genomic_1182966	Chr03	1229568	Chr03	2282806	T	C	-	-	FunctionalMonomorphic	0	0.590833	1	ID=CA03g00670	Putative receptor kinase-like protein, identical	Blocky_Hot	CCGGGGGTGCGTGCGAGACTCTTCGAGCCCCGACTAATCCTGGGGGTGCA[T/C]AGGCCCTCGGCAAGGAATTTCCTGCAAGTGCACCACGGGTAATTCAGGGT
UC_Pep_Genomic_1182968	Chr03	1230560	Chr03	2283798	T	C	CHR03	11.2	FunctionalPolymorphic	0.46988	0.293629	0.988095	ID=CA03g00680	Putative receptor kinase-like protein, identical	Blocky_Hot	TCTGAATTATGGTCATGCTACTCTTCTGTATCTCCATTTCTGGGTGTAGC[T/C]ATCCGTCCAAGTTCCCGTTTGGCATGAACTGAAAAACTAAAGCTTTAAAG
UC_Pep_Genomic_118314	Chr01	45205054	Chr01	48316067	C	T	CHR01	65.295	FunctionalPolymorphic	0.204819	0.755381	0.988095	ID=CA01g10240	MAK16 protein-like protein	Blocky_Hot	GTACGTTAGGAAACATATTATGTGTTGGTAATTTTTACCTCCACGAGCAC[T/C]TTAGCTTTTTTCTTTGATTTGGCATTTGGATCATCTTTGTCGGCTTTTCT
UC_Pep_Genomic_1183170	Chr03	1383799	Chr03	2437037	A	C	-	-	FunctionalPolymorphic	0.13253	0.758418	0.988095	ID=CA03g00710	Reistance protein F	Blocky_Hot	TATTGAAGATAGTGTTTGCACATTAGATGCACATGAATACTCAAAAATAG[A/C]ACATAAGAGTTTGTTTCAACTTACTTTGGTAATGATTTCAATACGGTCAT
UC_Pep_Genomic_1183189	Chr03	1387362	Chr03	2440600	A	C	-	-	Failed	0	0	0	ID=CA03g00710	Reistance protein F	Hot	GCAAAAGAACATTTTTGTACTTTATAAAGGTCCTCAAAAATCTTAGCTCC[A/C]GTTCAAGTTCCTCAATATGATCAACCTCGACGCTACTCAGATCACCTCCA
UC_Pep_Genomic_1183339	Chr03	1446505	Chr03	2499743	A	G	-	-	FunctionalPolymorphic	0.0654762	0.79766	1	ID=CA03g00720	Protein kinase	Blocky	GTATGGCATTCATCTCATGTGCCTCTGCTCTATGGTTTTCAATTGAACCT[A/G]ATGTATATGGTAAAAGAATTACTAAAATATCAACAAGTGTTAAAATTGTG
UC_Pep_Genomic_1183340	Chr03	1447641	Chr03	2500879	T	C	-	-	FunctionalPolymorphic	0.0654762	0.559095	1	ID=CA03g00720	Protein kinase	Blocky_Hot	AAAGCACCACTAAACAAGAAGTTGGTTAGGTGCACGTGATTTTTTATTTT[T/C]TTTCTGTAGTAAGCACCCACTTTTCTTAAATCCTGAGTTCGCCACTGTAC
UC_Pep_Genomic_1183551	Chr03	1530136	Chr03	2583374	C	T	-	-	FunctionalPolymorphic	0.077381	0.769928	1	ID=CA03g00730	WD-repeat protein	Blocky	CTGTTTTCGTGTCTGGACAAGATTACATACATTGAATGGGCCCCTGATTC[T/C]GAATATATACTTTGTGGTCTTTACAAGAAACCTATGATACAAGCATGGTC
UC_Pep_Genomic_1183859	Chr03	1663983	Chr03	2717221	G	A	CHR03	11.2	FunctionalPolymorphic	0.0783133	0.403086	0.988095	ID=CA03g00760	Detected protein of confused Function	Hot	ATGTTACTTTTTTACTAAATCGTGTAATATTGTAACTCTGTTCACCAGGA[A/G]ATTGGGTGTGAGTTAATTTATTGATCGCCAGCCCTAGGTTATATACCCTG
UC_Pep_Genomic_1183972	Chr03	1709499	Chr03	2762737	C	A	CHR03	1.7	FunctionalPolymorphic	0.415663	0.238205	0.988095	ID=CA03g00780	Pectinesterase	Blocky_Hot	GAAAATAATCCCAAAAGATACAAACTTTTGGTCGAGGGAAGCTAGCCGAC[A/C]CAAATAGGTGATTTCTTCATGTTTGTCTATGTGTTGATAGACAGAGTTAC
UC_Pep_Genomic_1184030	Chr03	1718576	Chr03	2771814	C	T	CHR03	11.2	FunctionalPolymorphic	0.378049	0.852496	0.97619	ID=CA03g00790	60S ribosomal protein L13a-like protein	Blocky_Hot	CACTAACAGAGAATTACAATTTATATTGGTATTTAAATAACATACAAATG[T/C]TGTGAGAAGTGAGAACATTATGCAACAAGTAGCAGCTAACTGTTCTATGT
UC_Pep_Genomic_1184062	Chr03	1722844	Chr03	2776082	G	A	-	-	FunctionalPolymorphic	0.4875	0.927903	0.952381	ID=CA03g00800	N-methyltransferase	Blocky_Hot	TTCAAACAAATCATCCATGATTTCTTCGCCAAAATGGTCAACTAATATAG[A/G]TTCTTGAACCGCTCTCATATTTCCAGCTACGTATACAGCCCTACTCTTCT
UC_Pep_Genomic_1184121	Chr03	1737982	-	-	T	C	-	-	FunctionalMonomorphic	0	0.570935	1	ID=CA03g00810	26S proteasome non-ATPase regulatory subunit	Blocky	AACCTGCCCCAATACGATGGGAGACATCCTCATCAATCTCTCTATTCCCC[T/C]GGATCATAGACCCAAGATACTTAAAACTATCCCTCCTACAAACCGCCTGT
UC_Pep_Genomic_1184163	Chr03	1749851	Chr03	2803089	A	G	-	-	FunctionalPolymorphic	0.475904	0.92694	0.988095	ID=CA03g00820	Transcription factor FAMA	Blocky_Hot	AATGTTGAAAATAGAAAGGCAAATGAAAGCAAGAAGAAGAAGAGGAAAAG[A/G]ATTACAAGAATTAAGAGTAGTGAAGAAGTTGAGAACCAAAGAATGATACA
UC_Pep_Genomic_1184233	Chr03	1776694	Chr03	2829932	A	G	CHR03	11.7	FunctionalPolymorphic	0.120482	0.638142	0.988095	ID=CA03g00830	Kip-related protein	Blocky_Hot	AATATTCATGAATCTACTTTTCATATACATGCACCAAATGTCCACACACC[A/G]AAAAAAGAAGAACTTTAAAGAGAAGGAATGAGGAATATAAAGCCGTGTGG
UC_Pep_Genomic_1184618	Chr03	1946015	Chr03	2999253	G	A	CHR03	0	FunctionalPolymorphic	0.375	0.870066	1	ID=CA03g00870	At4g13670	Blocky_Hot	TAAAAAAGGTAAACAAGTAAAGTGAGATCATCAAATTTAGGGTCAAGTTG[A/G]TGTATATTAATACACCTAATTAATTAAAAAAAATTTACTAAACAACTCTT
UC_Pep_Genomic_1184634	Chr03	1951446	Chr03	3004684	A	C	-	-	FunctionalPolymorphic	0.327381	0.824799	1	ID=CA03g00880	Glutathione reductase	Blocky_Hot	AGGATGAAAATTTAAAGCTCATCTGTCATCCAGGAAGAAGCTATTATTGT[A/C]ACTCGATTCAGTATTTGTTTACTCAAATTAAGAAGGAAAAAAACTTGGGA
UC_Pep_Genomic_1184732	Chr03	2265430	Chr03	3318668	C	T	-	-	FunctionalPolymorphic	0.421687	0.577041	0.988095	ID=CA03g01040	Alcohol dehydrogenase, putative	Blocky_Hot	CAACAGGGAACCTTCCTTTACAACAGTGTACTCTCCCCAGGTAAGTAGCC[T/C]AACTACCAAGTCACCTTTCTTGAAGTCGGGCCGATGAGAAACCAACACTC
UC_Pep_Genomic_1184774	Chr03	2415240	Chr03	3468478	G	A	CHR03	0	FunctionalPolymorphic	0.37037	0.433004	0.964286	ID=CA03g01090	Detected protein of unknown function	Blocky_Hot	GATCGAAAAAATGGTGGGAGGAAGACGAAAGGGGAGAACCTATGGGTTGG[A/G]TTCTCGAAATAAATTGCGACGCCTCGAAGCTGGATGGACTAGTATTGGTT
UC_Pep_Genomic_1185299	Chr03	2669791	Chr03	3723029	G	A	-	-	FunctionalPolymorphic	0.298781	0.915153	0.97619	ID=CA03g01170	Pleiotropic drug resistance protein 1	Blocky_Hot	TATTCGTGTTAGGGCTCGACTAATACTGATTCATCTAGTAGTCGTTATTT[A/G]TTTTAGGACTCGACAAATACTGATTCACCTACTAGTTATTATTTGTGTTA
UC_Pep_Genomic_1185383	Chr03	2687140	Chr03	3740378	G	A	-	-	FunctionalPolymorphic	0.253012	0.251688	0.988095	ID=CA03g01180	Pleiotropic drug resistance protein 1	Blocky_Hot	CGACACACTCTAGCTTCACGTGGGTCCTATTACCCTCGAACTAAATTTTA[A/G]CATATTTTTGTCACCCTTTGTAGCTGACGTGGCACCCTTTGTCAACCTTT
UC_Pep_Genomic_1185417	Chr03	2695579	Chr03	3748817	C	T	CHR03	12.8	FunctionalPolymorphic	0.190476	0.83184	1	ID=CA03g01190	F-box protein PP2-B10	Blocky_Hot	TCTTCAACACAATATCTGTAGAGAAAATTCAAAGAGAATAAAGAATGAAT[T/C]CACTTATAGTCTTGCCTGAGGGCTGTATATCGGAGATCATTTCATTCACA
UC_Pep_Genomic_1185419	Chr03	2695969	Chr03	3749207	C	T	-	-	FunctionalPolymorphic	0.104938	0.871867	0.964286	ID=CA03g01190	F-box protein PP2-B10	Hot	TGTTGTTTTAATTAAAGATCGATAATAATATTAACAAATTGACTAGTGCA[T/C]GTCATGTCTGTCACATCGGTTGGTGATGGGGTCAACTGTCTCTTTATATA
UC_Pep_Genomic_1185428	Chr03	2698679	Chr03	3751917	C	A	-	-	FunctionalPolymorphic	0.0357143	0.550785	1	ID=CA03g01200	Detected protein of unknown function	Blocky_Hot	TTCCCATCTTTCTCGAGTGACCAAATCAAAGTTTCCTGGCCAACAGTCCC[A/C]ATAACACAGACGTGATCACCAAAAGTATGTAATATCGAAAGTTCCCCACA
UC_Pep_Genomic_1185926	Chr03	2782948	Chr03	3836186	T	C	-	-	FunctionalPolymorphic	0.0535714	0.334518	1	ID=CA03g01230	F-box/LRR-repeat protein	Blocky	GAGTCGAGACAACTGAAGCACTCAAAATTTATTCTTCACTGCTTAGGCCA[T/C]ATAAATGTTGCATGGTCTTGTAAGTTGAGGAAATTTCTATCAAATTTGAC
UC_Pep_Genomic_1185948	Chr03	2791060	Chr03	3844298	G	A	-	-	FunctionalPolymorphic	0.0119048	0.773597	1	ID=CA03g01240	Chromosome transmission fidelity protein 18	Blocky_Hot	CACCACGTTGCATAAATAGAGAAGGATCAGATTTTATATTCTTGTACGTC[A/G]TGGCATAGGACACCATTGTATTTACTAACTGCGCCAAATCAGCTTTTTCT
UC_Pep_Genomic_1185957	Chr03	2794493	Chr03	3847731	A	G	-	-	FunctionalPolymorphic	0.0119048	0.89505	1	ID=CA03g01240	Chromosome transmission fidelity protein 18	Hot	TCAAAACCCTTCCTTTTTGTGACTGTATAACGAACAATCATTGAATTTTA[A/G]TTATTTTATCTGTCAACTTGGGCAAATTATTAGGACTTTGCTGAGTTATT
UC_Pep_Genomic_118609	Chr01	45647816	Chr01	48758829	A	G	-	-	Failed	0	0	0	ID=CA01g10280	OSJNBb0068N06.11 protein	Blocky_Hot	TACTGCAACTCCCAAAATATGGTTAGTTTGGTCCAATTATGTTCAACACC[A/G]TATCCAAGAATTCTGGAAGGTAGACTATCTGTAACTTTAGGTAAATTACA
UC_Pep_Genomic_1186246	Chr03	2870822	Chr03	3924060	A	G	-	-	Failed	0	0	0	ID=CA03g01270	VAMP721	Blocky	TAATCATCCAATAGCCCTCCAAACTATGATCAAAGTTGTTACGATACACT[A/G]CAACTTCATAGGGATCCTATTACCCTATAAATTCAATTTTAGCGTATTTT
UC_Pep_Genomic_1186264	Chr03	2875405	Chr03	3928643	G	A	-	-	FunctionalPolymorphic	0.08125	0.789004	0.952381	ID=CA03g01280	Detected protein of unknown function	Blocky_Hot	CCATCAAGAAATGCATCTTCCAAGTTCAATTTGGGTGAAAGTGAAGTACA[A/G]CCAACTGAACCAAATGGTTCCAATTCTTTCAATAGTTCCTCTACGCGACT
[truncated: 14,925 more rows]
